# Supplementary material for: Genome-wide fitness analysis of Salmonella enterica reveals aroA mutants are attenuated due to iron restriction in vitro
Source: mBio. 2024 Sep 17;15(10):e03319-23. doi: 10.1128/mbio.03319-23 (PMC11481492; doi:10.1128/mbio.03319-23)
Supplement: Table S3 — S. Typhimurium essential genes comparisons. [file mbio.03319-23-s0004.xlsx]

## Sheet: curated venn
Supplemental Table S3. Transposon libraries constructed in S. Typhimurium strains
SL1344 essential genes only			SL1344 essential and S. Typhimurium core overlap					Genes in S. Typhimurium "core" but not essential in our data
131			364					73
SL1344_gene_ID	SL1344_alternate_name	description	SL1344_gene_ID	SL1344_alternate_name	description	D23580_homolog	D23580_alternate_name	D23580_ID	D23580_alternate_name
SL1344_RS00075	SL1344_RS00075	hypothetical protein	SL1344_RS00160	SL1344_RS00160	transcriptional regulator	STMMW_00311		STMMW_38491	atpC
SL1344_RS00085	SL1344_RS00085	transcriptional regulator	SL1344_RS00220	rpsT	30S ribosomal protein S20	STMMW_00441	rpsT	STMMW_00111	dnaK
SL1344_RS00150	SL1344_RS00150	transcriptional regulator	SL1344_RS00230	ribF	bifunctional riboflavin kinase/FAD synthetase	STMMW_00461	ribF	STMMW_02291	yaeL
SL1344_RS00155	SL1344_RS00155	LysR family transcriptional regulator	SL1344_RS00235	ileS	isoleucine--tRNA ligase	STMMW_00471	ileS	STMMW_03211	gmhA
SL1344_RS00445	folA	type 3 dihydrofolate reductase	SL1344_RS00240	lspA	signal peptidase II	STMMW_00481	lspA	STMMW_04761	yajC
SL1344_RS00705	yacG	DNA gyrase inhibitor YacG	SL1344_RS00250	ispH	4-hydroxy-3-methylbut-2-enyl diphosphate reductase	STMMW_00501	ispH	STMMW_05211	lon
SL1344_RS00715	coaE	dephospho-CoA kinase	SL1344_RS00325	dapB	4-hydroxy-tetrahydrodipicolinate reductase	STMMW_00651	dapB	STMMW_07511	fur
SL1344_RS00810	SL1344_RS00810	HNH endonuclease	SL1344_RS00475	lptD	LPS assembly protein LptD	STMMW_00981	imp	STMMW_07561	pgm
SL1344_RS00930	folK	2-amino-4-hydroxy-6- hydroxymethyldihydropteridine diphosphokinase	SL1344_RS00615	ftsL	cell division protein FtsL	STMMW_01271	ftsL	STMMW_07931	sucA
SL1344_RS01050	mtnN	5'-methylthioadenosine/S-adenosylhomocysteine nucleosidase	SL1344_RS00620	SL1344_RS00620	peptidoglycan glycosyltransferase FtsI	STMMW_01281	ftsI	STMMW_08021	tolQ
SL1344_RS01410	SL1344_RS01410	hypothetical protein	SL1344_RS00625	murE	UDP-N-acetylmuramoyl-L-alanyl-D-glutamate--2, 6-diaminopimelate ligase	STMMW_01291	murE	STMMW_08041	tolA
SL1344_RS01440	SL1344_RS01440	Shiga toxin A subunit	SL1344_RS00630	murF	UDP-N-acetylmuramoyl-tripeptide--D-alanyl-D- alanine ligase	STMMW_01301	murF	STMMW_08051	tolB
SL1344_RS01490	SL1344_RS01490	hypothetical protein	SL1344_RS00635	mraY	phospho-N-acetylmuramoyl-pentapeptide- transferase	STMMW_01311	mraY	STMMW_09721	ftsK
SL1344_RS01495	SL1344_RS01495	hypothetical protein	SL1344_RS00640	murD	UDP-N-acetylmuramoyl-L-alanine--D-glutamate ligase	STMMW_01321	murD	STMMW_09911	cmk
SL1344_RS01505	SL1344_RS01505	hypothetical protein	SL1344_RS00645	ftsW	cell division protein FtsW	STMMW_01331	ftsW	STMMW_12481	icdA
SL1344_RS01560	SL1344_RS01560	LysR family transcriptional regulator	SL1344_RS00650	murG	undecaprenyldiphospho-muramoylpentapeptide beta-N-acetylglucosaminyltransferase	STMMW_01341	murG	STMMW_14021	sseA
SL1344_RS01715	SL1344_RS01715	outer membrane protein	SL1344_RS00655	murC	UDP-N-acetylmuramate--L-alanine ligase	STMMW_01351	murC	STMMW_16871	sapA
SL1344_RS01745	SL1344_RS01745	membrane protein	SL1344_RS00665	ftsQ	cell division protein FtsQ	STMMW_01371	ftsQ	STMMW_16881	sapB
SL1344_RS01770	SL1344_RS01770	outer membrane beta-barrel protein	SL1344_RS00670	ftsA	cell division protein FtsA	STMMW_01381	ftsA	STMMW_16891	sapC
SL1344_RS02395	rpmJ	50S ribosomal protein L36	SL1344_RS00675	ftsZ	cell division protein FtsZ	STMMW_01391	ftsZ	STMMW_16901	sapD
SL1344_RS02650	SL1344_RS02650	putative allantoin permease	SL1344_RS00680	lpxC	UDP-3-O-acyl-N-acetylglucosamine deacetylase	STMMW_01401	lpxC	STMMW_16911	sapF
SL1344_RS02725	cysS	cysteine--tRNA ligase	SL1344_RS00690	secA	preprotein translocase subunit SecA	STMMW_01421	secA	STMMW_17041	yciS
SL1344_RS02795	SL1344_RS02795	diguanylate cyclase	SL1344_RS00775	aceE	pyruvate dehydrogenase (acetyl-transferring), homodimeric type	STMMW_01581	aceE	STMMW_17231	yciG
SL1344_RS02815	SL1344_RS02815	membrane protein	SL1344_RS00780	aceF	pyruvate dehydrogenase complex dihydrolipoyllysine-residue acetyltransferase	STMMW_01591	aceF	STMMW_17471	galU
SL1344_RS03180	crcB	fluoride efflux transporter CrcB	SL1344_RS00785	lpdA	dihydrolipoyl dehydrogenase	STMMW_01601	lpdA	STMMW_18081	minE
SL1344_RS03210	SL1344_RS03210	YbeD family protein	SL1344_RS00870	can	carbonate dehydratase	STMMW_01771	yadF	STMMW_24511	ptsI
SL1344_RS03375	ybeY	rRNA maturation RNase YbeY	SL1344_RS01025	hemL	glutamate-1-semialdehyde 2,1-aminomutase	STMMW_02081	hemL	STMMW_25271	guaA
SL1344_RS03635	glf	UDP-galactopyranose mutase	SL1344_RS01035	erpA	iron-sulfur cluster insertion protein ErpA	STMMW_02101	yadR	STMMW_25551	fdx
SL1344_RS03650	SL1344_RS03650	ABC transporter permease	SL1344_RS01080	dapD	2,3,4,5-tetrahydropyridine-2,6-dicarboxylate N-succinyltransferase	STMMW_02191	dapD	STMMW_25561	hscA
SL1344_RS03655	SL1344_RS03655	ABC transporter ATP-binding protein	SL1344_RS01090	map	type I methionyl aminopeptidase	STMMW_02211	map	STMMW_25591	nifU
SL1344_RS03670	SL1344_RS03670	glycosyl transferase	SL1344_RS01095	rpsB	30S ribosomal protein S2	STMMW_02221	rpsB	STMMW_25601	iscS
SL1344_RS03860	SL1344_RS03860	fumarate hydratase	SL1344_RS01100	tsf	elongation factor Ts	STMMW_02231	tsf	STMMW_26791	yfiO
SL1344_RS03865	SL1344_RS03865	LysR family transcriptional regulator	SL1344_RS01105	pyrH	UMP kinase	STMMW_02241	pyrH	STMMW_27011	yfjG
SL1344_RS03870	SL1344_RS03870	LysR family transcriptional regulator	SL1344_RS01110	frr	ribosome recycling factor	STMMW_02251	frr	STMMW_29551	recB
SL1344_RS04315	bssR	biofilm formation regulator BssR	SL1344_RS01115	ispC	1-deoxy-D-xylulose-5-phosphate reductoisomerase	STMMW_02261	dxr	STMMW_31611	rfaE
SL1344_RS04630	infA	translation initiation factor IF-1	SL1344_RS01120	ispU	(2E,6E)-farnesyl-diphosphate-specific ditrans,polycis-undecaprenyl-diphosphate synthase	STMMW_02271	uppS	STMMW_31701	rpsU
SL1344_RS26570	SL1344_RS26570	hypothetical protein	SL1344_RS01125	cdsA	phosphatidate cytidylyltransferase	STMMW_02281	cdsA	STMMW_32871	nusA
SL1344_RS04725	sopD2	SPI-2 type III secretion system effector SopD2	SL1344_RS01135	bamA	outer membrane protein assembly factor BamA	STMMW_02301	yaeT	STMMW_32881	yhbC
SL1344_RS05345	pipB	SPI-2 type III secretion system effector PipB	SL1344_RS01145	lpxD	UDP-3-O-(3-hydroxymyristoyl)glucosamine N-acyltransferase	STMMW_02321	lpxD	STMMW_34431	yheN
SL1344_RS05350	SL1344_RS05350	membrane protein	SL1344_RS01150	fabZ	3-hydroxyacyl-ACP dehydratase FabZ	STMMW_02331	fabZ	STMMW_36991	rfaD
SL1344_RS05555	SL1344_RS05555	N-acetylneuraminate epimerase	SL1344_RS01155	lpxA	acyl-ACP--UDP-N-acetylglucosamine O-acyltransferase	STMMW_02341	lpxA	STMMW_37001	rfaF
SL1344_RS05615	csgF	curli production assembly/transport protein CsgF	SL1344_RS01160	lpxB	lipid-A-disaccharide synthase	STMMW_02351	lpxB	STMMW_37011	rfaC
SL1344_RS05625	csgD	transcriptional regulator CsgD	SL1344_RS01170	dnaE	DNA polymerase III subunit alpha	STMMW_02371	dnaE	STMMW_37161	rpmG
SL1344_RS06040	sifA	SPI-2 type III secretion system effector SifA	SL1344_RS01175	accA	acetyl-CoA carboxylase carboxyl transferase subunit alpha	STMMW_02381	accA	STMMW_38501	atpD
SL1344_RS06120	sopF	type III secretion system effector SopF	SL1344_RS01195	tilS	tRNA lysidine(34) synthetase TilS	STMMW_02421	mesJ	STMMW_38511	atpG
SL1344_RS06165	pagC	virulence membrane protein PagC	SL1344_RS01225	proS	proline--tRNA ligase	STMMW_02481	proS	STMMW_38521	atpA
SL1344_RS06280	SL1344_RS06280	helix-turn-helix transcriptional regulator	SL1344_RS01335	dnaQ	DNA polymerase III subunit epsilon	STMMW_02631	dnaQ	STMMW_38531	atpH
SL1344_RS06295	SL1344_RS06295	hypothetical protein	SL1344_RS01905	hemB	porphobilinogen synthase	STMMW_04421	hemB	STMMW_38541	atpF
SL1344_RS06310	SL1344_RS06310	DUF1971 domain-containing protein	SL1344_RS02085	secD	protein translocase subunit SecD	STMMW_04771	secD	STMMW_38542	atpE
SL1344_RS06315	SL1344_RS06315	DUF1869 domain-containing protein	SL1344_RS02090	secF	protein translocase subunit SecF	STMMW_04781	secF	STMMW_39421	yigP
SL1344_RS06320	SL1344_RS06320	hypothetical protein	SL1344_RS02130	ribD	bifunctional diaminohydroxyphosphoribosylaminopyrimidine deaminase/5-amino-6-(5-phosphoribosylamino)uracil reductase RibD	STMMW_04861	ribD	STMMW_39641	polA
SL1344_RS06330	SL1344_RS06330	GlsB/YeaQ/YmgE family stress response membrane protein	SL1344_RS02135	ribE	6,7-dimethyl-8-ribityllumazine synthase	STMMW_04871	ribH	STMMW_42831	efp
SL1344_RS06355	SL1344_RS06355	helix-turn-helix transcriptional regulator	SL1344_RS02140	nusB	transcription antitermination factor NusB	STMMW_04881	nusB	STMMW_42921	yjeA
SL1344_RS06575	SL1344_RS06575	hypothetical protein	SL1344_RS02145	thiL	thiamine-phosphate kinase	STMMW_04891	thiL	STMMW_42981	orn
SL1344_RS06615	SL1344_RS06615	hypothetical protein	SL1344_RS02160	dxs	1-deoxy-D-xylulose-5-phosphate synthase	STMMW_04921	dxs	STMMW_44751
SL1344_RS27020	SL1344_RS27020	pheST operon leader peptide PheM	SL1344_RS02165	ispA	(2E,6E)-farnesyl diphosphate synthase	STMMW_04931	ispA	STMMW_45411	arcA
SL1344_RS06735	SL1344_RS06735	AraC family transcriptional regulator	SL1344_RS02170	xseB	exodeoxyribonuclease VII small subunit	STMMW_04941	xseB	STMMW_02201	glnD
SL1344_RS06835	SL1344_RS06835	major outer membrane lipoprotein	SL1344_RS02290	clpP	ATP-dependent Clp endopeptidase proteolytic subunit ClpP	STMMW_05191	clpP	STMMW_04561	proC
SL1344_RS06950	SL1344_RS06950	SycD/LcrH family type III secretion system chaperone SscA	SL1344_RS02295	clpX	ATP-dependent protease ATP-binding subunit ClpX	STMMW_05201	clpX	STMMW_08031	tolR
SL1344_RS06985	SL1344_RS06985	type III secretion system needle filament protein SsaG	SL1344_RS02465	dnaX	DNA polymerase III subunit gamma/tau	STMMW_05541	dnaX	STMMW_08061	pal
SL1344_RS07005	SL1344_RS07005	hypothetical protein	SL1344_RS02485	adk	adenylate kinase	STMMW_05581	adk	STMMW_14331	purR
SL1344_RS07050	ssaR	SPI-2 type III secretion system export apparatus protein SsaR	SL1344_RS02490	hemH	ferrochelatase	STMMW_05591	hemH	STMMW_14371	rnt
SL1344_RS07175	slyA	transcriptional regulator SlyA	SL1344_RS02715	lpxH	UDP-2,3-diacylglucosamine diphosphatase	STMMW_06031	lpxH	STMMW_15241	yneI
SL1344_RS07695	SL1344_RS07695	S-adenosylmethionine:tRNA ribosyltransferase-isomerase	SL1344_RS02720	ppiB	peptidylprolyl isomerase B	STMMW_06041	ppiB	STMMW_15861	ydcZ
SL1344_RS07705	SL1344_RS07705	type II toxin-antitoxin system RelE/ParE family toxin	SL1344_RS02750	SL1344_RS02750	bifunctional methylenetetrahydrofolate dehydrogenase/methenyltetrahydrofolate cyclohydrolase FolD	STMMW_06101	folD	STMMW_15911	ydcX
SL1344_RS07710	SL1344_RS07710	type II toxin-antitoxin system Phd/YefM family antitoxin	SL1344_RS02990	fepD	Fe(3+)-siderophore ABC transporter permease	STMMW_06571	fepD	STMMW_16001	ydcN
SL1344_RS07740	SL1344_RS07740	hypothetical protein	SL1344_RS03000	fepB	Fe2+-enterobactin ABC transporter substrate-binding protein	STMMW_06591	fepB	STMMW_17151	yciL
SL1344_RS08150	SL1344_RS08150	amino acid ABC transporter permease	SL1344_RS03195	lipA	lipoyl synthase	STMMW_06981	lipA	STMMW_25941	pdxJ
SL1344_RS08320	SL1344_RS08320	peroxiredoxin	SL1344_RS03205	lipB	lipoyl(octanoyl) transferase LipB	STMMW_07001	lipB	STMMW_29571	recC
SL1344_RS08325	SL1344_RS08325	hypothetical protein	SL1344_RS03225	mrdB	peptidoglycan glycosyltransferase MrdB	STMMW_07041	mrdB	STMMW_33191	rpoN
SL1344_RS08340	SL1344_RS08340	helix-turn-helix domain-containing protein	SL1344_RS03230	mrdA	peptidoglycan DD-transpeptidase MrdA	STMMW_07051	mrdA	STMMW_36881	gpsA
SL1344_RS09265	sopE2	SPI-1 type III secretion system guanine nucleotide exchange factor SopE2	SL1344_RS03260	nadD	nicotinate-nucleotide adenylyltransferase	STMMW_07101	nadD	STMMW_38551	atpB
SL1344_RS09305	SL1344_RS09305	DMT family transporter	SL1344_RS03265	holA	DNA polymerase III subunit delta	STMMW_07111	holA	STMMW_39711	glnA
SL1344_RS09310	SL1344_RS09310	hypothetical protein	SL1344_RS03270	lptE	LPS assembly lipoprotein LptE	STMMW_07121	rlpB
SL1344_RS09335	SL1344_RS09335	hypothetical protein	SL1344_RS03275	leuS	leucine--tRNA ligase	STMMW_07131	leuS
SL1344_RS09485	SL1344_RS09485	DUF4034 domain-containing protein	SL1344_RS03365	lnt	apolipoprotein N-acyltransferase	STMMW_07311	lnt
SL1344_RS09980	SL1344_RS09980	cold-shock protein	SL1344_RS03390	ubiF	2-octaprenyl-3-methyl-6-methoxy-1,4-benzoquinol hydroxylase	STMMW_07361	ubiF
SL1344_RS10000	SL1344_RS10000	type III secretion system effector arginine glycosyltransferase	SL1344_RS03465	glnS	glutamine--tRNA ligase	STMMW_07441	glnS
SL1344_RS10210	SL1344_RS10210	helix-turn-helix transcriptional regulator	SL1344_RS03505	fldA	flavodoxin FldA	STMMW_07521	fldA
SL1344_RS10730	SL1344_RS10730	glycosyltransferase family 4 protein	SL1344_RS03640	SL1344_RS03640	glycosyltransferase family 2 protein	STMMW_07771
SL1344_RS10905	dcd	dCTP deaminase	SL1344_RS03645	SL1344_RS03645	glycosyltransferase family 4 protein	STMMW_07781
SL1344_RS10980	SL1344_RS10980	type III secretion system effector arginine glycosyltransferase	SL1344_RS03660	SL1344_RS03660	glycosyltransferase family 2 protein	STMMW_07811
SL1344_RS11045	SL1344_RS11045	putative fimbrial-like adhesin protein	SL1344_RS03665	SL1344_RS03665	glycosyltransferase family 2 protein	STMMW_07821
SL1344_RS11055	SL1344_RS11055	fimbria/pilus periplasmic chaperone	SL1344_RS03725	odhB	2-oxoglutarate dehydrogenase complex dihydrolipoyllysine-residue succinyltransferase	STMMW_07941	sucB
SL1344_RS11060	yehD	fimbrial protein YehD	SL1344_RS03745	cydA	cytochrome ubiquinol oxidase subunit I	STMMW_07971	cydA
SL1344_RS11345	SL1344_RS11345	membrane protein	SL1344_RS03750	cydB	cytochrome d ubiquinol oxidase subunit II	STMMW_07981	cydB
SL1344_RS11495	SL1344_RS11495	AAA family ATPase	SL1344_RS03875	SL1344_RS03875	SLC13/DASS family transporter	STMMW_08171
SL1344_RS11745	sseL	SPI-2 type III secretion system effector deubiquitinase SseL	SL1344_RS04320	SL1344_RS04320	CoA ester lyase	STMMW_09051
SL1344_RS13240	gogB	type III secretion effector GogB	SL1344_RS04325	SL1344_RS04325	electron transfer flavoprotein subunit beta/FixA family protein	STMMW_09061
SL1344_RS13495	SL1344_RS13495	helix-turn-helix domain-containing protein	SL1344_RS04645	cydC	cysteine/glutathione ABC transporter ATP-binding protein/permease CydC	STMMW_09681	cydC
SL1344_RS13500	SL1344_RS13500	helix-turn-helix domain-containing protein	SL1344_RS04650	cydD	cysteine/glutathione ABC transporter permease/ATP-binding protein CydD	STMMW_09691	cydD
SL1344_RS13725	SL1344_RS13725	phage repressor protein CI	SL1344_RS04670	lolA	outer membrane lipoprotein chaperone LolA	STMMW_09731	lolA
SL1344_RS13730	SL1344_RS13730	hypothetical protein	SL1344_RS04680	serS	serine--tRNA ligase	STMMW_09751	serS
SL1344_RS14025	SL1344_RS14025	DNA-protecting protein DprA	SL1344_RS04770	rpsA	30S ribosomal protein S1	STMMW_09921	rpsA
SL1344_RS14095	SL1344_RS14095	Rha family transcriptional regulator	SL1344_RS04785	msbA	lipid A ABC transporter ATP-binding protein/permease MsbA	STMMW_09951	msbA
SL1344_RS14100	SL1344_RS14100	phage repressor protein CI	SL1344_RS04790	lpxK	tetraacyldisaccharide 4'-kinase	STMMW_09961	lpxK
SL1344_RS14110	SL1344_RS14110	hypothetical protein	SL1344_RS04800	SL1344_RS04800	protein YcaR	STMMW_09981	ycaR
SL1344_RS14120	SL1344_RS14120	DUF2326 domain-containing protein	SL1344_RS04805	kdsB	3-deoxy-manno-octulosonate cytidylyltransferase	STMMW_09991	kdsB
SL1344_RS14125	SL1344_RS14125	hypothetical protein	SL1344_RS04825	mukF	chromosome partition protein MukF	STMMW_10031	mukF
SL1344_RS14130	SL1344_RS14130	hypothetical protein	SL1344_RS04830	mukE	chromosome partition protein MukE	STMMW_10041	mukE
SL1344_RS14215	SL1344_RS14215	AAA family ATPase	SL1344_RS04835	mukB	chromosome partition protein MukB	STMMW_10051	mukB
SL1344_RS14220	SL1344_RS14220	DUF4435 domain-containing protein	SL1344_RS04865	asnS	asparagine--tRNA ligase	STMMW_10111	asnCa
SL1344_RS14255	SL1344_RS14255	DUF3883 domain-containing protein	SL1344_RS04930	SL1344_RS04930	helix-turn-helix domain-containing protein	STMMW_10231
SL1344_RS14295	SL1344_RS14295	membrane protein	SL1344_RS05240	fabA	bifunctional 3-hydroxydecanoyl-ACP dehydratase/trans-2-decenoyl-ACP isomerase	STMMW_10801	fabA
SL1344_RS14300	SL1344_RS14300	membrane protein	SL1344_RS05325	tusE	sulfurtransferase TusE	STMMW_10971	yccK
SL1344_RS14320	SL1344_RS14320	hypothetical protein	SL1344_RS05560	SL1344_RS05560	outer membrane protein	STMMW_11401
SL1344_RS14325	SL1344_RS14325	ATP-binding domain-containing protein	SL1344_RS05690	SL1344_RS05690	LpxL/LpxP family Kdo(2)-lipid IV(A) lauroyl/palmitoleoyl acyltransferasee	STMMW_11631	htrB
SL1344_RS14845	sirC	transcriptional regulator SirC	SL1344_RS05765	murJ	murein biosynthesis integral membrane protein MurJ	STMMW_11781	mviN
SL1344_RS14895	iagB	SPI-1 type III secretion system invasion protein IagB	SL1344_RS05840	rne	ribonuclease E	STMMW_11931	rne
SL1344_RS15025	SL1344_RS15025	hypothetical protein	SL1344_RS05885	SL1344_RS05885	beta-ketoacyl-ACP synthase III	STMMW_12021	fabH
SL1344_RS16380	SL1344_RS16380	hypothetical protein	SL1344_RS05890	fabD	ACP S-malonyltransferase	STMMW_12031	fabD
SL1344_RS17015	folP	dihydropteroate synthase	SL1344_RS05895	fabG	3-oxoacyl-ACP reductase FabG	STMMW_12041	fabG
SL1344_RS17415	mreD	rod shape-determining protein MreD	SL1344_RS05900	acpP	acyl carrier protein	STMMW_12051	acpP
SL1344_RS18825	SL1344_RS18825	DUF1778 domain-containing protein	SL1344_RS05920	SL1344_RS05920	dTMP kinase	STMMW_12091	tmk
SL1344_RS19145	rfaY	lipopolysaccharide core heptose(II) kinase RfaY	SL1344_RS05925	holB	DNA polymerase III subunit delta'	STMMW_12101	holB
SL1344_RS19150	rfaJ	lipopolysaccharide 1,2-glucosyltransferase RfaJ	SL1344_RS06005	lolC	lipoprotein-releasing ABC transporter permease subunit LolC	STMMW_12261	ycfU
SL1344_RS19165	SL1344_RS19165	glycosyltransferase family 8 protein	SL1344_RS06010	lolD	lipoprotein-releasing ABC transporter ATP-binding protein LolD	STMMW_12271	lolD
SL1344_RS19345	SL1344_RS19345	helix-turn-helix transcriptional regulator	SL1344_RS06015	lolE	lipoprotein-releasing ABC transporter permease subunit LolE	STMMW_12281	ycfW
SL1344_RS19805	SL1344_RS19805	RNA-directed DNA polymerase	SL1344_RS06085	purB	adenylosuccinate lyase	STMMW_12421	purB
SL1344_RS27240	SL1344_RS27240	rho operon leader peptide	SL1344_RS06095	mnmA	tRNA 2-thiouridine(34) synthase MnmA	STMMW_12441	mnmA
SL1344_RS20330	SL1344_RS20330	membrane protein	SL1344_RS06130	SL1344_RS06130	hypothetical protein	STMMW_12501	envF
SL1344_RS21330	SL1344_RS21330	membrane protein	SL1344_RS06410	gapA	glyceraldehyde-3-phosphate dehydrogenase	STMMW_12971	gapA
SL1344_RS21335	SL1344_RS21335	hypothetical protein	SL1344_RS06510	nadE	ammonia-dependent NAD(+) synthetase	STMMW_13171	nadE
SL1344_RS21340	SL1344_RS21340	type III secretion system effector arginine glycosyltransferase SseK1	SL1344_RS06605	SL1344_RS06605	membrane protein	STMMW_13361
SL1344_RS21855	SL1344_RS21855	methyl-accepting chemotaxis protein	SL1344_RS06620	SL1344_RS06620	O-antigen polymerase	STMMW_13391	rfc
SL1344_RS21860	SL1344_RS21860	TolC family protein	SL1344_RS06625	thrS	threonine--tRNA ligase	STMMW_13401	thrS
SL1344_RS22435	SL1344_RS22435	YjfI family protein	SL1344_RS06630	infC	translation initiation factor IF-3	STMMW_13411	infC
SL1344_RS22655	ppa	inorganic diphosphatase	SL1344_RS06635	rpmI	50S ribosomal protein L35	STMMW_13421	rpl35
SL1344_RS22825	SL1344_RS22825	type II toxin-antitoxin system RelB/DinJ family antitoxin	SL1344_RS06640	rplT	50S ribosomal protein L20	STMMW_13431	rpl20
SL1344_RS23105	SL1344_RS23105	hypothetical protein	SL1344_RS06645	pheS	phenylalanine--tRNA ligase subunit alpha	STMMW_13441	pheS
SL1344_RS23205	SL1344_RS23205	hypothetical protein	SL1344_RS06650	pheT	phenylalanine--tRNA ligase subunit beta	STMMW_13451	pheT
			SL1344_RS06895	fumD	fumarate hydratase FumD	STMMW_13931	orf70
			SL1344_RS06920	spiC	SPI-2 type III secretion system protein SpiC	STMMW_13981	ssaB
			SL1344_RS06990	SL1344_RS06990	EscG/YscG/SsaH family type III secretion system needle protein co-chaperone	STMMW_14121	ssaH
			SL1344_RS06995	SL1344_RS06995	SctI family type III secretion system inner rod subunit SsaI	STMMW_14131	ssaI
			SL1344_RS07000	ssaJ	SPI-2 type III secretion system apparatus lipoprotein SsaJ	STMMW_14141	ssaJ
			SL1344_RS07055	ssas	SPI-2 type III secretion system apparatus protein SsaS	STMMW_14251	ssaS
			SL1344_RS07060	ssaT	SPI-2 type III secretion system apparatus protein SsaT	STMMW_14261	ssaT
			SL1344_RS07085	SL1344_RS07085	riboflavin synthase	STMMW_14291	ribE
			SL1344_RS07195	pdxH	pyridoxamine 5'-phosphate oxidase	STMMW_14511	pdxH
			SL1344_RS07200	tyrS	tyrosine--tRNA ligase	STMMW_14521	tyrS
			SL1344_RS07675	SL1344_RS07675	PhoPQ-regulated protein	STMMW_15431	pqaA
			SL1344_RS07985	sifB	SPI-2 type III secretion system effector SifB	STMMW_15971	sifB
			SL1344_RS08120	SL1344_RS08120	membrane protein	STMMW_16251
			SL1344_RS08125	sseJ	SPI-2 type III secretion system effector SseJ	STMMW_16261	sseJ
			SL1344_RS08135	SL1344_RS08135	transporter substrate-binding domain-containing protein	STMMW_16281
			SL1344_RS08140	SL1344_RS08140	amino acid ABC transporter permease	STMMW_16291
			SL1344_RS08475	steC	SPI-2 type III secretion system effector kinase SteC	STMMW_16931	steC
			SL1344_RS08490	fabI	enoyl-ACP reductase FabI	STMMW_16961	fabI
			SL1344_RS08535	lapB	lipopolysaccharide assembly protein LapB	STMMW_17031	yciM
			SL1344_RS08550	ribA	GTP cyclohydrolase II	STMMW_17061	ribA
			SL1344_RS08565	cysB	HTH-type transcriptional regulator CysB	STMMW_17081	cysB
			SL1344_RS08570	topA	type I DNA topoisomerase	STMMW_17101	topA
			SL1344_RS08745	hns	DNA-binding transcriptional regulator H-NS	STMMW_17461	hns
			SL1344_RS08755	rssB	two-component system response regulator RssB	STMMW_17481	hnr
			SL1344_RS08845	kdsA	3-deoxy-8-phosphooctulonate synthase	STMMW_17641	kdsA
			SL1344_RS08865	prfA	peptide chain release factor 1	STMMW_17681	prfA
			SL1344_RS08870	hemA	glutamyl-tRNA reductase	STMMW_17691	hemA
			SL1344_RS08875	lolB	lipoprotein localization protein LolB	STMMW_17701	hemM
			SL1344_RS08880	ispE	4-(cytidine 5'-diphospho)-2-C-methyl-D-erythritol kinase	STMMW_17711	ipk
			SL1344_RS08885	SL1344_RS08885	ribose-phosphate diphosphokinase	STMMW_17721	prs
			SL1344_RS08900	pth	aminoacyl-tRNA hydrolase	STMMW_17751	pth
			SL1344_RS09090	tsaB	tRNA (adenosine(37)-N6)-threonylcarbamoyltransferase complex dimerization subunit type 1 TsaB	STMMW_18121	yeaZ
			SL1344_RS09270	SL1344_RS09270	DUF1398 domain-containing protein	STMMW_18451
			SL1344_RS09450	lpxM	lauroyl-Kdo(2)-lipid IV(A) myristoyltransferase	STMMW_18701	msbB
			SL1344_RS09510	aspS	aspartate--tRNA ligase	STMMW_18841	aspS
			SL1344_RS09550	argS	arginine--tRNA ligase	STMMW_18921	argS
			SL1344_RS09730	pgsA	CDP-diacylglycerol--glycerol-3-phosphate 3-phosphatidyltransferase	STMMW_19241	pgsA
			SL1344_RS10215	SL1344_RS10215	helix-turn-helix transcriptional regulator	STMMW_20241
			SL1344_RS10735	rfbV	abequosyltransferase RfbV	STMMW_21181	rfbV
			SL1344_RS10740	SL1344_RS10740	MATE family efflux transporter	STMMW_21191	rfbX
			SL1344_RS10745	SL1344_RS10745	CDP-abequose synthase	STMMW_21201	rfbJ
			SL1344_RS10750	rfbH	lipopolysaccharide biosynthesis protein RfbH	STMMW_21211	rfbH
			SL1344_RS10755	rfbG	CDP-glucose 4,6-dehydratase	STMMW_21221	rfbG
			SL1344_RS10760	rfbF	glucose-1-phosphate cytidylyltransferase	STMMW_21231	rfbF
			SL1344_RS10985	SL1344_RS10985	CesT family type III secretion system chaperone	STMMW_21691	srcA
			SL1344_RS11075	metG	methionine--tRNA ligase	STMMW_21861	metG
			SL1344_RS11265	folE	GTP cyclohydrolase I FolE	STMMW_22251	folE
			SL1344_RS11425	rplY	50S ribosomal protein L25	STMMW_22551	rplY
			SL1344_RS11665	gyrA	DNA topoisomerase (ATP-hydrolyzing) subunit A	STMMW_22961	gyrA
			SL1344_RS11685	SL1344_RS11685	bifunctional 3-demethylubiquinone 3-O-methyltransferase/2-octaprenyl-6-hydroxy phenol methylase	STMMW_23001	ubiG
			SL1344_RS11690	SL1344_RS11690	ribonucleoside-diphosphate reductase subunit alpha	STMMW_23011	nrdA
			SL1344_RS11695	SL1344_RS11695	ribonucleotide-diphosphate reductase subunit beta	STMMW_23021	nrdB
			SL1344_RS12090	SL1344_RS12090	UbiX family flavin prenyltransferase	STMMW_23781	ubiX
			SL1344_RS12135	folC	bifunctional tetrahydrofolate synthase/dihydrofolate synthase	STMMW_23871	folC
			SL1344_RS12140	accD	acetyl-CoA carboxylase, carboxyltransferase subunit beta	STMMW_23881	accD
			SL1344_RS12200	fabB	beta-ketoacyl-ACP synthase I	STMMW_24001	fabB
			SL1344_RS12395	gltX	glutamate--tRNA ligase	STMMW_24371	gltX
			SL1344_RS12460	ligA	NAD-dependent DNA ligase LigA	STMMW_24461	lig
			SL1344_RS12465	zipA	cell division protein ZipA	STMMW_24471	zipA
			SL1344_RS12495	crr	PTS glucose transporter subunit IIA	STMMW_24521	crr
			SL1344_RS12745	dapE	succinyl-diaminopimelate desuccinylase	STMMW_25021	dapE
			SL1344_RS12775	dapA	4-hydroxy-tetrahydrodipicolinate synthase	STMMW_25071	dapA
			SL1344_RS12850	SL1344_RS12850	hypothetical protein	STMMW_25211
			SL1344_RS12915	der	ribosome biogenesis GTPase Der	STMMW_25361	engA
			SL1344_RS12930	hisS	histidine--tRNA ligase	STMMW_25391	hisS
			SL1344_RS12935	ispG	flavodoxin-dependent (E)-4-hydroxy-3-methylbut-2-enyl-diphosphate synthase	STMMW_25401	gcpE
			SL1344_RS13050	suhB	inositol-1-monophosphatase	STMMW_25631	suhB
			SL1344_RS13160	tadA	tRNA adenosine(34) deaminase TadA	STMMW_25841	yfhC
			SL1344_RS13205	SL1344_RS13205	holo-ACP synthase	STMMW_25931	acpS
			SL1344_RS13220	era	GTPase Era	STMMW_25961	era
			SL1344_RS13225	rnc	ribonuclease III	STMMW_25971	rnc
			SL1344_RS13230	lepB	signal peptidase I	STMMW_25981	lepB
			SL1344_RS13250	SL1344_RS13250	PagK-like protein	STMMW_26041
			SL1344_RS13620	pssA	CDP-diacylglycerol--serine O-phosphatidyltransferase	STMMW_26721	pssA
			SL1344_RS13785	rplS	50S ribosomal protein L19	STMMW_26871	rpl19
			SL1344_RS13790	trmD	tRNA (guanosine(37)-N1)-methyltransferase TrmD	STMMW_26881	trmD
			SL1344_RS13795	rimM	ribosome maturation factor RimM	STMMW_26891	rimM
			SL1344_RS13800	rpsP	30S ribosomal protein S16	STMMW_26901	rps16
			SL1344_RS13805	ffh	signal recognition particle protein	STMMW_26911	ffh
			SL1344_RS13825	grpE	nucleotide exchange factor GrpE	STMMW_26951	grpE
			SL1344_RS13830	nadK	NAD(+) kinase	STMMW_26971	ppnK
			SL1344_RS14635	csrA	carbon storage regulator CsrA	STMMW_27881	csrA
			SL1344_RS14640	alaS	alanine--tRNA ligase	STMMW_27891	alaS
			SL1344_RS15030	SL1344_RS15030	DUF1778 domain-containing protein	STMMW_28671
			SL1344_RS15155	ispF	2-C-methyl-D-erythritol 2,4-cyclodiphosphate synthase	STMMW_28921	ispF
			SL1344_RS15160	ispD	2-C-methyl-D-erythritol 4-phosphate cytidylyltransferase	STMMW_28931	ispD
			SL1344_RS15165	ftsB	cell division protein FtsB	STMMW_28941	ftsB
			SL1344_RS15270	eno	phosphopyruvate hydratase	STMMW_29151	eno
			SL1344_RS15275	pyrG	CTP synthase (glutamine hydrolyzing)	STMMW_29161	pyrG
			SL1344_RS15525	thyA	thymidylate synthase	STMMW_29621	thyA
			SL1344_RS15530	lgt	prolipoprotein diacylglyceryl transferase	STMMW_29631	lgt
			SL1344_RS15725	lysS	lysine--tRNA ligase	STMMW_30001	lysS
			SL1344_RS15730	prfB	peptide chain release factor 2	STMMW_30011	prfB
			SL1344_RS15770	ygfZ	tRNA-modifying protein YgfZ	STMMW_30081	ygfZ
			SL1344_RS15815	ubiH	2-octaprenyl-6-methoxyphenyl hydroxylase	STMMW_30171	ubiH
			SL1344_RS15845	rpiA	ribose-5-phosphate isomerase RpiA	STMMW_30231	rpiA
			SL1344_RS15875	fbaA	class II fructose-bisphosphate aldolase	STMMW_30291	fba
			SL1344_RS15880	pgk	phosphoglycerate kinase	STMMW_30301	pgk
			SL1344_RS15985	metK	methionine adenosyltransferase	STMMW_30511	metK
			SL1344_RS16020	ruvX	Holliday junction resolvase RuvX	STMMW_30581	yqgF
			SL1344_RS16410	plsC	1-acylglycerol-3-phosphate O-acyltransferase	STMMW_31331	plsC
			SL1344_RS16415	parC	DNA topoisomerase IV subunit A	STMMW_31341	parC
			SL1344_RS16450	parE	DNA topoisomerase IV subunit B	STMMW_31411	parE
			SL1344_RS16520	ribB	3,4-dihydroxy-2-butanone-4-phosphate synthase	STMMW_31561	ribB
			SL1344_RS16565	SL1344_RS16565	multifunctional CCA addition/repair protein	STMMW_31651	cca
			SL1344_RS16575	folB	bifunctional dihydroneopterin aldolase/7,8-dihydroneopterin epimerase	STMMW_31671	folB
			SL1344_RS16585	tsaD	tRNA (adenosine(37)-N6)-threonylcarbamoyltransferase complex transferase subunit TsaD	STMMW_31691	gcp
			SL1344_RS16595	dnaG	DNA primase	STMMW_31711	dnaG
			SL1344_RS16600	rpoD	RNA polymerase sigma factor RpoD	STMMW_31721	rpoD
			SL1344_RS16955	rpsO	30S ribosomal protein S15	STMMW_32831	rpsO
			SL1344_RS16970	infB	translation initiation factor IF-2	STMMW_32861	infB
			SL1344_RS17010	glmM	phosphoglucosamine mutase	STMMW_32921	glmM
			SL1344_RS17025	ftsH	ATP-dependent zinc metalloprotease FtsH	STMMW_32951	ftsH
			SL1344_RS17030	rlmE	23S rRNA (uridine(2552)-2'-O)-methyltransferase RlmE	STMMW_32961	ftsJ
			SL1344_RS17055	cgtA	Obg family GTPase CgtA	STMMW_33001	obgE
			SL1344_RS17065	rpmA	50S ribosomal protein L27	STMMW_33021	rpmA
			SL1344_RS17070	rplU	50S ribosomal protein L21	STMMW_33031	rplU
			SL1344_RS17075	ispB	octaprenyl diphosphate synthase	STMMW_33041	ispB
			SL1344_RS17085	murA	UDP-N-acetylglucosamine 1-carboxyvinyltransferase	STMMW_33061	murA
			SL1344_RS17135	lptC	LPS export ABC transporter periplasmic protein LptC	STMMW_33161	yrbK
			SL1344_RS17140	lptA	lipopolysaccharide ABC transporter substrate-binding protein LptA	STMMW_33171	yhbN
			SL1344_RS17145	lptB	LPS export ABC transporter ATP-binding protein	STMMW_33181	yhbG
			SL1344_RS17275	rpsI	30S ribosomal protein S9	STMMW_33431	rpsI
			SL1344_RS17280	rplM	50S ribosomal protein L13	STMMW_33441	rplM
			SL1344_RS17420	mreC	rod shape-determining protein MreC	STMMW_33711	mreC
			SL1344_RS17425	SL1344_RS17425	rod shape-determining protein MreB	STMMW_33721	mreB
			SL1344_RS17455	accB	acetyl-CoA carboxylase biotin carboxyl carrier protein	STMMW_33771	accB
			SL1344_RS17460	accC	acetyl-CoA carboxylase biotin carboxylase subunit	STMMW_33781	accC
			SL1344_RS17570	tsaC	L-threonylcarbamoyladenylate synthase type 1 TsaC	STMMW_33951	yrdC
			SL1344_RS17590	def	peptide deformylase	STMMW_33991	def
			SL1344_RS17595	fmt	methionyl-tRNA formyltransferase	STMMW_34001	fmt
			SL1344_RS17630	rplQ	50S ribosomal protein L17	STMMW_34071	rplQ
			SL1344_RS17635	rpoA	DNA-directed RNA polymerase subunit alpha	STMMW_34081	pez
			SL1344_RS17640	rpsD	30S ribosomal protein S4	STMMW_34091	rpsD
			SL1344_RS17645	rpsK	30S ribosomal protein S11	STMMW_34101	rpsK
			SL1344_RS17650	rpsM	30S ribosomal protein S13	STMMW_34111	rpsM
			SL1344_RS17655	rpmJ	50S ribosomal protein L36	STMMW_34121	rpmJb
			SL1344_RS17660	secY	preprotein translocase subunit SecY	STMMW_34131	prlA
			SL1344_RS17665	rplO	50S ribosomal protein L15	STMMW_34141	rplO
			SL1344_RS17670	rpmD	50S ribosomal protein L30	STMMW_34151	rpmD
			SL1344_RS17675	rpsE	30S ribosomal protein S5	STMMW_34161	rpsE
			SL1344_RS17680	rplR	50S ribosomal protein L18	STMMW_34171	rl18
			SL1344_RS17685	rplF	50S ribosomal protein L6	STMMW_34181	rplF
			SL1344_RS17690	rpsH	30S ribosomal protein S8	STMMW_34191	rpsH
			SL1344_RS17695	rpsN	30S ribosomal protein S14	STMMW_34201	rpsN
			SL1344_RS17700	rplE	50S ribosomal protein L5	STMMW_34211	rplE
			SL1344_RS17705	rplX	50S ribosomal protein L24	STMMW_34221	rplX
			SL1344_RS17710	rplN	50S ribosomal protein L14	STMMW_34231	rplN
			SL1344_RS17715	rpsQ	30S ribosomal protein S17	STMMW_34241	rpsQ
			SL1344_RS17725	rplP	50S ribosomal protein L16	STMMW_34251	rplP
			SL1344_RS17730	rpsC	30S ribosomal protein S3	STMMW_34261	rpsC
			SL1344_RS17735	rplV	50S ribosomal protein L22	STMMW_34271	rplV
			SL1344_RS17740	rpsS	30S ribosomal protein S19	STMMW_34281	rpsS
			SL1344_RS17745	rplB	50S ribosomal protein L2	STMMW_34291	rplB
			SL1344_RS17750	rplW	50S ribosomal protein L23	STMMW_34301	rplW
			SL1344_RS17755	rplD	50S ribosomal protein L4	STMMW_34311	rplD
			SL1344_RS17760	rplC	50S ribosomal protein L3	STMMW_34321	rplC
			SL1344_RS17765	rpsJ	30S ribosomal protein S10	STMMW_34331	rpsJ
			SL1344_RS17790	fusA	elongation factor G	STMMW_34381	fusA
			SL1344_RS17795	rpsG	30S ribosomal protein S7	STMMW_34391	rpsG
			SL1344_RS17800	rpsL	30S ribosomal protein S12	STMMW_34401	rpsL
			SL1344_RS18035	igaA	intracellular growth attenuator protein IgaA	STMMW_34851	igaA
			SL1344_RS18250	asd	aspartate-semialdehyde dehydrogenase	STMMW_35281	asd
			SL1344_RS18390	rpoH	RNA polymerase sigma factor RpoH	STMMW_35571	rpoH
			SL1344_RS18395	ftsX	cell division protein FtsX	STMMW_35581	ftsX
			SL1344_RS18400	ftsE	cell division ATP-binding protein FtsE	STMMW_35591	ftsE
			SL1344_RS18405	ftsY	signal recognition particle-docking protein FtsY	STMMW_35601	ftsY
			SL1344_RS18835	glyS	glycine--tRNA ligase subunit beta	STMMW_36441	glyS
			SL1344_RS18840	glyQ	glycine--tRNA ligase subunit alpha	STMMW_36451	glyQ
			SL1344_RS19185	waaA	3-deoxy-D-manno-octulosonic acid transferase	STMMW_37131	kdtA
			SL1344_RS19190	coaD	pantetheine-phosphate adenylyltransferase	STMMW_37141	coaD
			SL1344_RS19205	rpmB	50S ribosomal protein L28	STMMW_37171	rpmB
			SL1344_RS19215	coaBC	bifunctional phosphopantothenoylcysteine decarboxylase/phosphopantothenate--cysteine ligase CoaBC	STMMW_37191	dfp
			SL1344_RS19220	dut	dUTP diphosphatase	STMMW_37201	dut
			SL1344_RS19265	gmk	guanylate kinase	STMMW_37291	gmk
			SL1344_RS19745	gyrB	DNA topoisomerase (ATP-hydrolyzing) subunit B	STMMW_38201	gyrB
			SL1344_RS19755	dnaN	DNA polymerase III subunit beta	STMMW_38221	dnaN
			SL1344_RS19760	dnaA	chromosomal replication initiator protein DnaA	STMMW_38231	dnaA
			SL1344_RS19765	rpmH	50S ribosomal protein L34	STMMW_38241	rpmH
			SL1344_RS19770	rnpA	ribonuclease P protein component	STMMW_38251	rnpA
			SL1344_RS19780	yidC	membrane protein insertase YidC	STMMW_38271	yidC
			SL1344_RS19880	glmS	glutamine--fructose-6-phosphate transaminase (isomerizing)	STMMW_38461	glmS
			SL1344_RS19885	glmU	bifunctional UDP-N-acetylglucosamine diphosphorylase/glucosamine-1-phosphate N-acetyltransferase GlmU	STMMW_38471	glmU
			SL1344_RS20130	SL1344_RS20130	DNA helicase Rep	STMMW_38881	rep
			SL1344_RS20150	rho	transcription termination factor Rho	STMMW_38921	rho
			SL1344_RS20205	wzyE	O-antigen assembly polymerase	STMMW_39031	rffT
			SL1344_RS20250	hemD	uroporphyrinogen-III synthase	STMMW_39081	hemD
			SL1344_RS20255	hemC	hydroxymethylbilane synthase	STMMW_39091	hemC
			SL1344_RS20295	dapF	diaminopimelate epimerase	STMMW_39181	dapF
			SL1344_RS20410	ubiE	bifunctional demethylmenaquinone methyltransferase/2-methoxy-6-polyprenyl-1,4-benzoquinol methylase UbiE	STMMW_39411	ubiE
			SL1344_RS20420	ubiB	ubiquinone biosynthesis regulatory protein kinase UbiB	STMMW_39431	aarF
			SL1344_RS20450	ubiD	4-hydroxy-3-polyprenylbenzoate decarboxylase	STMMW_39491	yigC
			SL1344_RS20490	hemG	menaquinone-dependent protoporphyrinogen IX dehydrogenase	STMMW_39571	hemG
			SL1344_RS20560	SL1344_RS20560	YihA family ribosome biogenesis GTP-binding protein	STMMW_39651	engB
			SL1344_RS21040	priA	primosomal protein N'	STMMW_40601	priA
			SL1344_RS21215	murI	glutamate racemase	STMMW_40951	murI
			SL1344_RS21245	murB	UDP-N-acetylmuramate dehydrogenase	STMMW_40961	murB
			SL1344_RS21250	SL1344_RS21250	bifunctional biotin--[acetyl-CoA-carboxylase] synthetase/biotin operon repressor	STMMW_40971	birA
			SL1344_RS21255	coaA	type I pantothenate kinase	STMMW_40981	coaA
			SL1344_RS21290	secE	preprotein translocase subunit SecE	STMMW_41001	secE
			SL1344_RS21295	nusG	transcription termination/antitermination protein NusG	STMMW_41011	nusG
			SL1344_RS21300	rplK	50S ribosomal protein L11	STMMW_41021	rplK
			SL1344_RS21305	rplA	50S ribosomal protein L1	STMMW_41031	rplA
			SL1344_RS21310	rplJ	50S ribosomal protein L10	STMMW_41041	rplJ
			SL1344_RS21315	rplL	50S ribosomal protein L7/L12	STMMW_41051	rplL
			SL1344_RS21320	rpoB	DNA-directed RNA polymerase subunit beta	STMMW_41061	rpoB
			SL1344_RS21325	rpoC	DNA-directed RNA polymerase subunit beta'	STMMW_41071	rpoC
			SL1344_RS21390	hemE	uroporphyrinogen decarboxylase	STMMW_41201	hemE
			SL1344_RS21545	SL1344_RS21545	membrane protein	STMMW_41461
			SL1344_RS21735	ubiA	4-hydroxybenzoate octaprenyltransferase	STMMW_41841	ubiA
			SL1344_RS21740	plsB	glycerol-3-phosphate 1-O-acyltransferase PlsB	STMMW_41851	plsB
			SL1344_RS21750	lexA	repressor LexA	STMMW_41871	lexA
			SL1344_RS21795	SL1344_RS21795	replicative DNA helicase	STMMW_41961	dnaB
			SL1344_RS21845	ssb1	single-stranded DNA-binding protein SSB1	STMMW_42061	ssb
			SL1344_RS21850	SL1344_RS21850	hypothetical protein	STMMW_42081	siiA
			SL1344_RS21865	SL1344_RS21865	HlyD family type I secretion periplasmic adaptor subunit	STMMW_42111	siiD
			SL1344_RS22145	SL1344_RS22145	GerE family regulatory protein	STMMW_42641	rtsB
			SL1344_RS22150	SL1344_RS22150	AraC family transcriptional regulator	STMMW_42651	rtsA
			SL1344_RS22230	SL1344_RS22230	co-chaperone GroES	STMMW_42781	groES
			SL1344_RS22235	groL	chaperonin GroEL	STMMW_42791	groEL
			SL1344_RS22325	psd	phosphatidylserine decarboxylase	STMMW_42961	psd
			SL1344_RS22330	rsgA	small ribosomal subunit biogenesis GTPase RsgA	STMMW_42971	yjeQ
			SL1344_RS22370	tsaE	tRNA (adenosine(37)-N6)-threonylcarbamoyltransferase complex ATPase subunit type 1 TsaE	STMMW_43021	yjeE
			SL1344_RS22540	rpsF	30S ribosomal protein S6	STMMW_43351	rpsF
			SL1344_RS22545	priB	primosomal replication protein N	STMMW_43361	priB
			SL1344_RS22550	rpsR	30S ribosomal protein S18	STMMW_43371	rpsR
			SL1344_RS26225	SL1344_RS26225	hypothetical protein	STMMW_43661
			SL1344_RS22955	SL1344_RS22955	valine--tRNA ligase	STMMW_44211	valS
			SL1344_RS22975	lptF	LPS export ABC transporter permease LptF	STMMW_44251	yjgP
			SL1344_RS22980	lptG	LPS export ABC transporter permease LptG	STMMW_44261	yjgQ
			SL1344_RS23310	dnaC	DNA replication protein DnaC	STMMW_44891	dnaC
			SL1344_RS23315	dnaT	primosomal protein DnaT	STMMW_44901	dnaT
			SL1344_RS17720	rpmC	50S ribosomal protein L29	STMMW_34242	rpmC

## Sheet: SL1344_input
495 essential SL1344 CDS
SL1344_RS00075	SL1344_RS00075	hypothetical protein	16088:16432 Forward
SL1344_RS00085	SL1344_RS00085	transcriptional regulator	17043:17486 Reverse
SL1344_RS00150	SL1344_RS00150	transcriptional regulator	32545:32994 Reverse
SL1344_RS00155	SL1344_RS00155	LysR family transcriptional regulator	33364:34368 Forward
SL1344_RS00160	SL1344_RS00160	transcriptional regulator	34376:34816 Reverse
SL1344_RS00220	rpsT	30S ribosomal protein S20	52280:52543 Reverse
SL1344_RS00230	ribF	bifunctional riboflavin kinase/FAD synthetase	52872:53810 Forward
SL1344_RS00235	ileS	isoleucine--tRNA ligase	53855:56689 Forward
SL1344_RS00240	lspA	signal peptidase II	56689:57189 Forward
SL1344_RS00250	ispH	4-hydroxy-3-methylbut-2-enyl diphosphate reductase	57796:58746 Forward
SL1344_RS00325	dapB	4-hydroxy-tetrahydrodipicolinate reductase	74020:74841 Forward
SL1344_RS00445	folA	type 3 dihydrofolate reductase	100842:101321 Forward
SL1344_RS00475	lptD	LPS assembly protein LptD	105813:108173 Reverse
SL1344_RS00615	ftsL	cell division protein FtsL	141348:141713 Forward
SL1344_RS00620	SL1344_RS00620	peptidoglycan glycosyltransferase FtsI	141729:143495 Forward
SL1344_RS00625	murE	UDP-N-acetylmuramoyl-L-alanyl-D-glutamate--2, 6-diaminopimelate ligase	143482:144969 Forward
SL1344_RS00630	murF	UDP-N-acetylmuramoyl-tripeptide--D-alanyl-D- alanine ligase	144966:146324 Forward
SL1344_RS00635	mraY	phospho-N-acetylmuramoyl-pentapeptide- transferase	146318:147400 Forward
SL1344_RS00640	murD	UDP-N-acetylmuramoyl-L-alanine--D-glutamate ligase	147403:148719 Forward
SL1344_RS00645	ftsW	cell division protein FtsW	148719:149963 Forward
SL1344_RS00650	murG	undecaprenyldiphospho-muramoylpentapeptide beta-N-acetylglucosaminyltransferase	149960:151027 Forward
SL1344_RS00655	murC	UDP-N-acetylmuramate--L-alanine ligase	151146:152621 Forward
SL1344_RS00665	ftsQ	cell division protein FtsQ	153536:154366 Forward
SL1344_RS00670	ftsA	cell division protein FtsA	154363:155625 Forward
SL1344_RS00675	ftsZ	cell division protein FtsZ	155686:156837 Forward
SL1344_RS00680	lpxC	UDP-3-O-acyl-N-acetylglucosamine deacetylase	156938:157855 Forward
SL1344_RS00690	secA	preprotein translocase subunit SecA	158693:161398 Forward
SL1344_RS00705	yacG	DNA gyrase inhibitor YacG	162267:162458 Reverse
SL1344_RS00715	coaE	dephospho-CoA kinase	163211:163831 Reverse
SL1344_RS00775	aceE	pyruvate dehydrogenase (acetyl-transferring), homodimeric type	176244:178907 Forward
SL1344_RS00780	aceF	pyruvate dehydrogenase complex dihydrolipoyllysine-residue acetyltransferase	178922:180811 Forward
SL1344_RS00785	lpdA	dihydrolipoyl dehydrogenase	181011:182435 Forward
SL1344_RS00810	SL1344_RS00810	HNH endonuclease	188511:189353 Reverse
SL1344_RS00870	can	carbonate dehydratase	201406:202068 Reverse
SL1344_RS00930	folK	2-amino-4-hydroxy-6- hydroxymethyldihydropteridine diphosphokinase	213394:213873 Reverse
SL1344_RS01025	hemL	glutamate-1-semialdehyde 2,1-aminomutase	237207:238487 Reverse
SL1344_RS01035	erpA	iron-sulfur cluster insertion protein ErpA	240160:240504 Forward
SL1344_RS01050	mtnN	5'-methylthioadenosine/S-adenosylhomocysteine nucleosidase	242058:242756 Reverse
SL1344_RS01080	dapD	2,3,4,5-tetrahydropyridine-2,6-dicarboxylate N-succinyltransferase	249285:250109 Reverse
SL1344_RS01090	map	type I methionyl aminopeptidase	253048:253842 Reverse
SL1344_RS01095	rpsB	30S ribosomal protein S2	254293:255018 Forward
SL1344_RS01100	tsf	elongation factor Ts	255276:256127 Forward
SL1344_RS01105	pyrH	UMP kinase	256272:256997 Forward
SL1344_RS01110	frr	ribosome recycling factor	257144:257701 Forward
SL1344_RS01115	ispC	1-deoxy-D-xylulose-5-phosphate reductoisomerase	257842:259038 Forward
SL1344_RS01120	ispU	(2E,6E)-farnesyl-diphosphate-specific ditrans,polycis-undecaprenyl-diphosphate synthase	259351:260109 Forward
SL1344_RS01125	cdsA	phosphatidate cytidylyltransferase	260122:260979 Forward
SL1344_RS01135	bamA	outer membrane protein assembly factor BamA	262375:264789 Forward
SL1344_RS01145	lpxD	UDP-3-O-(3-hydroxymyristoyl)glucosamine N-acyltransferase	265401:266426 Forward
SL1344_RS01150	fabZ	3-hydroxyacyl-ACP dehydratase FabZ	266532:266987 Forward
SL1344_RS01155	lpxA	acyl-ACP--UDP-N-acetylglucosamine O-acyltransferase	266991:267779 Forward
SL1344_RS01160	lpxB	lipid-A-disaccharide synthase	267779:268927 Forward
SL1344_RS01170	dnaE	DNA polymerase III subunit alpha	269544:273026 Forward
SL1344_RS01175	accA	acetyl-CoA carboxylase carboxyl transferase subunit alpha	273039:273998 Forward
SL1344_RS01195	tilS	tRNA lysidine(34) synthetase TilS	278666:279958 Forward
SL1344_RS01225	proS	proline--tRNA ligase	282458:284176 Reverse
SL1344_RS01335	dnaQ	DNA polymerase III subunit epsilon	303393:304124 Forward
SL1344_RS01410	SL1344_RS01410	hypothetical protein	318129:318512 Forward
SL1344_RS01440	SL1344_RS01440	Shiga toxin A subunit	323372:323803 Forward
SL1344_RS01490	SL1344_RS01490	hypothetical protein	337307:337753 Forward
SL1344_RS01495	SL1344_RS01495	hypothetical protein	338316:338753 Forward
SL1344_RS01505	SL1344_RS01505	hypothetical protein	339522:339830 Forward
SL1344_RS01560	SL1344_RS01560	LysR family transcriptional regulator	348088:349035 Forward
SL1344_RS01715	SL1344_RS01715	outer membrane protein	378014:378412 Forward
SL1344_RS01745	SL1344_RS01745	membrane protein	385087:385821 Forward
SL1344_RS01770	SL1344_RS01770	outer membrane beta-barrel protein	389874:390398 Forward
SL1344_RS01905	hemB	porphobilinogen synthase	423164:424138 Reverse
SL1344_RS02085	secD	protein translocase subunit SecD	461817:463664 Forward
SL1344_RS02090	secF	protein translocase subunit SecF	463675:464646 Forward
SL1344_RS02130	ribD	bifunctional diaminohydroxyphosphoribosylaminopyrimidine deaminase/5-amino-6-(5-phosphoribosylamino)uracil reductase RibD	469330:470433 Forward
SL1344_RS02135	ribE	6,7-dimethyl-8-ribityllumazine synthase	470522:470992 Forward
SL1344_RS02140	nusB	transcription antitermination factor NusB	471013:471432 Forward
SL1344_RS02145	thiL	thiamine-phosphate kinase	471511:472488 Forward
SL1344_RS02160	dxs	1-deoxy-D-xylulose-5-phosphate synthase	474116:475978 Reverse
SL1344_RS02165	ispA	(2E,6E)-farnesyl diphosphate synthase	476002:476901 Reverse
SL1344_RS02170	xseB	exodeoxyribonuclease VII small subunit	476902:477144 Reverse
SL1344_RS02290	clpP	ATP-dependent Clp endopeptidase proteolytic subunit ClpP	502696:503319 Forward
SL1344_RS02295	clpX	ATP-dependent protease ATP-binding subunit ClpX	503571:504842 Forward
SL1344_RS02395	rpmJ	50S ribosomal protein L36	526106:526246 Forward
SL1344_RS02465	dnaX	DNA polymerase III subunit gamma/tau	540395:542323 Forward
SL1344_RS02485	adk	adenylate kinase	545529:546173 Forward
SL1344_RS02490	hemH	ferrochelatase	546402:547364 Forward
SL1344_RS02650	SL1344_RS02650	putative allantoin permease	581913:583367 Forward
SL1344_RS02715	lpxH	UDP-2,3-diacylglucosamine diphosphatase	597231:597953 Reverse
SL1344_RS02720	ppiB	peptidylprolyl isomerase B	597956:598450 Reverse
SL1344_RS02725	cysS	cysteine--tRNA ligase	598623:600008 Forward
SL1344_RS02750	SL1344_RS02750	bifunctional methylenetetrahydrofolate dehydrogenase/methenyltetrahydrofolate cyclohydrolase FolD	602190:603056 Reverse
SL1344_RS02795	SL1344_RS02795	diguanylate cyclase	611721:612032 Reverse
SL1344_RS02815	SL1344_RS02815	membrane protein	614292:615944 Reverse
SL1344_RS02990	fepD	Fe(3+)-siderophore ABC transporter permease	652053:653060 Reverse
SL1344_RS03000	fepB	Fe2+-enterobactin ABC transporter substrate-binding protein	654478:655434 Reverse
SL1344_RS03180	crcB	fluoride efflux transporter CrcB	692670:693053 Reverse
SL1344_RS03195	lipA	lipoyl synthase	694350:695315 Reverse
SL1344_RS03205	lipB	lipoyl(octanoyl) transferase LipB	696776:697417 Reverse
SL1344_RS03210	SL1344_RS03210	YbeD family protein	697517:697780 Reverse
SL1344_RS03225	mrdB	peptidoglycan glycosyltransferase MrdB	700318:701430 Reverse
SL1344_RS03230	mrdA	peptidoglycan DD-transpeptidase MrdA	701433:703334 Reverse
SL1344_RS03260	nadD	nicotinate-nucleotide adenylyltransferase	706256:706897 Reverse
SL1344_RS03265	holA	DNA polymerase III subunit delta	706899:707930 Reverse
SL1344_RS03270	lptE	LPS assembly lipoprotein LptE	707930:708520 Reverse
SL1344_RS03275	leuS	leucine--tRNA ligase	708535:711117 Reverse
SL1344_RS03365	lnt	apolipoprotein N-acyltransferase	729583:731121 Reverse
SL1344_RS03375	ybeY	rRNA maturation RNase YbeY	732177:732650 Reverse
SL1344_RS03390	ubiF	2-octaprenyl-3-methyl-6-methoxy-1,4-benzoquinol hydroxylase	735466:736641 Forward
SL1344_RS03465	glnS	glutamine--tRNA ligase	746832:748499 Forward
SL1344_RS03505	fldA	flavodoxin FldA	756539:757069 Reverse
SL1344_RS03635	glf	UDP-galactopyranose mutase	783428:784579 Forward
SL1344_RS03640	SL1344_RS03640	glycosyltransferase family 2 protein	784576:785472 Forward
SL1344_RS03645	SL1344_RS03645	glycosyltransferase family 4 protein	785485:786618 Forward
SL1344_RS03650	SL1344_RS03650	ABC transporter permease	786747:787517 Forward
SL1344_RS03655	SL1344_RS03655	ABC transporter ATP-binding protein	787521:788231 Forward
SL1344_RS03660	SL1344_RS03660	glycosyltransferase family 2 protein	788325:790103 Forward
SL1344_RS03665	SL1344_RS03665	glycosyltransferase family 2 protein	790296:791129 Forward
SL1344_RS03670	SL1344_RS03670	glycosyl transferase	791187:793082 Forward
SL1344_RS03725	odhB	2-oxoglutarate dehydrogenase complex dihydrolipoyllysine-residue succinyltransferase	803972:805180 Forward
SL1344_RS03745	cydA	cytochrome ubiquinol oxidase subunit I	808940:810508 Forward
SL1344_RS03750	cydB	cytochrome d ubiquinol oxidase subunit II	810524:811663 Forward
SL1344_RS03860	SL1344_RS03860	fumarate hydratase	824734:825579 Reverse
SL1344_RS03865	SL1344_RS03865	LysR family transcriptional regulator	825709:826599 Forward
SL1344_RS03870	SL1344_RS03870	LysR family transcriptional regulator	826600:827583 Reverse
SL1344_RS03875	SL1344_RS03875	SLC13/DASS family transporter	827806:829074 Forward
SL1344_RS04315	bssR	biofilm formation regulator BssR	924346:924729 Forward
SL1344_RS04320	SL1344_RS04320	CoA ester lyase	925442:925957 Forward
SL1344_RS04325	SL1344_RS04325	electron transfer flavoprotein subunit beta/FixA family protein	925875:926729 Forward
SL1344_RS04630	infA	translation initiation factor IF-1	986884:987102 Reverse
SL1344_RS04645	cydC	cysteine/glutathione ABC transporter ATP-binding protein/permease CydC	988163:989884 Reverse
SL1344_RS04650	cydD	cysteine/glutathione ABC transporter permease/ATP-binding protein CydD	989885:991651 Reverse
SL1344_RS04670	lolA	outer membrane lipoprotein chaperone LolA	998136:998747 Forward
SL1344_RS04680	serS	serine--tRNA ligase	1000359:1001651 Forward
SL1344_RS26570	SL1344_RS26570	hypothetical protein	1010171:1010497 Reverse
SL1344_RS04725	sopD2	SPI-2 type III secretion system effector SopD2	1010628:1011587 Forward
SL1344_RS04770	rpsA	30S ribosomal protein S1	1022358:1024031 Forward
SL1344_RS04785	msbA	lipid A ABC transporter ATP-binding protein/permease MsbA	1027002:1028750 Forward
SL1344_RS04790	lpxK	tetraacyldisaccharide 4'-kinase	1028747:1029724 Forward
SL1344_RS04800	SL1344_RS04800	protein YcaR	1031052:1031234 Forward
SL1344_RS04805	kdsB	3-deoxy-manno-octulosonate cytidylyltransferase	1031231:1031977 Forward
SL1344_RS04825	mukF	chromosome partition protein MukF	1034769:1036091 Forward
SL1344_RS04830	mukE	chromosome partition protein MukE	1036072:1036776 Forward
SL1344_RS04835	mukB	chromosome partition protein MukB	1036776:1041242 Forward
SL1344_RS04865	asnS	asparagine--tRNA ligase	1048046:1049446 Reverse
SL1344_RS04930	SL1344_RS04930	helix-turn-helix domain-containing protein	1061617:1062027 Reverse
SL1344_RS05240	fabA	bifunctional 3-hydroxydecanoyl-ACP dehydratase/trans-2-decenoyl-ACP isomerase	1114230:1114748 Reverse
SL1344_RS05325	tusE	sulfurtransferase TusE	1130174:1130503 Reverse
SL1344_RS05345	pipB	SPI-2 type III secretion system effector PipB	1132772:1133647 Reverse
SL1344_RS05350	SL1344_RS05350	membrane protein	1133865:1134185 Forward
SL1344_RS05555	SL1344_RS05555	N-acetylneuraminate epimerase	1175783:1176943 Forward
SL1344_RS05560	SL1344_RS05560	outer membrane protein	1176989:1177681 Forward
SL1344_RS05615	csgF	curli production assembly/transport protein CsgF	1185025:1185441 Reverse
SL1344_RS05625	csgD	transcriptional regulator CsgD	1185868:1186518 Reverse
SL1344_RS05690	SL1344_RS05690	LpxL/LpxP family Kdo(2)-lipid IV(A) lauroyl/palmitoleoyl acyltransferasee	1198757:1199677 Reverse
SL1344_RS05765	murJ	murein biosynthesis integral membrane protein MurJ	1211144:1212679 Forward
SL1344_RS05840	rne	ribonuclease E	1224496:1227699 Reverse
SL1344_RS05885	SL1344_RS05885	beta-ketoacyl-ACP synthase III	1233454:1234407 Forward
SL1344_RS05890	fabD	ACP S-malonyltransferase	1234423:1235352 Forward
SL1344_RS05895	fabG	3-oxoacyl-ACP reductase FabG	1235365:1236099 Forward
SL1344_RS05900	acpP	acyl carrier protein	1236255:1236491 Forward
SL1344_RS05920	SL1344_RS05920	dTMP kinase	1239766:1240407 Forward
SL1344_RS05925	holB	DNA polymerase III subunit delta'	1240404:1241408 Forward
SL1344_RS06005	lolC	lipoprotein-releasing ABC transporter permease subunit LolC	1258710:1260020 Forward
SL1344_RS06010	lolD	lipoprotein-releasing ABC transporter ATP-binding protein LolD	1260013:1260714 Forward
SL1344_RS06015	lolE	lipoprotein-releasing ABC transporter permease subunit LolE	1260714:1261958 Forward
SL1344_RS06040	sifA	SPI-2 type III secretion system effector SifA	1265986:1266996 Reverse
SL1344_RS06085	purB	adenylosuccinate lyase	1276340:1277710 Reverse
SL1344_RS06095	mnmA	tRNA 2-thiouridine(34) synthase MnmA	1278442:1279548 Reverse
SL1344_RS06120	sopF	type III secretion system effector SopF	1282936:1284060 Forward
SL1344_RS06130	SL1344_RS06130	hypothetical protein	1285042:1285830 Reverse
SL1344_RS06165	pagC	virulence membrane protein PagC	1289104:1289661 Forward
SL1344_RS06280	SL1344_RS06280	helix-turn-helix transcriptional regulator	1304382:1304975 Forward
SL1344_RS06295	SL1344_RS06295	hypothetical protein	1306474:1306623 Reverse
SL1344_RS06310	SL1344_RS06310	DUF1971 domain-containing protein	1308259:1308620 Forward
SL1344_RS06315	SL1344_RS06315	DUF1869 domain-containing protein	1308623:1308805 Forward
SL1344_RS06320	SL1344_RS06320	hypothetical protein	1309035:1309676 Forward
SL1344_RS06330	SL1344_RS06330	GlsB/YeaQ/YmgE family stress response membrane protein	1309991:1310239 Forward
SL1344_RS06355	SL1344_RS06355	helix-turn-helix transcriptional regulator	1313040:1313834 Forward
SL1344_RS06410	gapA	glyceraldehyde-3-phosphate dehydrogenase	1325546:1326541 Reverse
SL1344_RS06510	nadE	ammonia-dependent NAD(+) synthetase	1346972:1347799 Reverse
SL1344_RS06575	SL1344_RS06575	hypothetical protein	1360010:1360546 Forward
SL1344_RS06605	SL1344_RS06605	membrane protein	1365073:1365387 Forward
SL1344_RS06615	SL1344_RS06615	hypothetical protein	1366411:1366617 Forward
SL1344_RS06620	SL1344_RS06620	O-antigen polymerase	1366940:1368163 Reverse
SL1344_RS06625	thrS	threonine--tRNA ligase	1369055:1370983 Forward
SL1344_RS06630	infC	translation initiation factor IF-3	1370987:1371529 Forward
SL1344_RS06635	rpmI	50S ribosomal protein L35	1371625:1371822 Forward
SL1344_RS06640	rplT	50S ribosomal protein L20	1371873:1372229 Forward
SL1344_RS27020	SL1344_RS27020	pheST operon leader peptide PheM	1372350:1372394 Forward
SL1344_RS06645	pheS	phenylalanine--tRNA ligase subunit alpha	1372531:1373514 Forward
SL1344_RS06650	pheT	phenylalanine--tRNA ligase subunit beta	1373530:1375917 Forward
SL1344_RS06735	SL1344_RS06735	AraC family transcriptional regulator	1392590:1393480 Forward
SL1344_RS06835	SL1344_RS06835	major outer membrane lipoprotein	1415909:1416148 Reverse
SL1344_RS06895	fumD	fumarate hydratase FumD	1430672:1430884 Forward
SL1344_RS06920	spiC	SPI-2 type III secretion system protein SpiC	1436851:1437252 Forward
SL1344_RS06950	SL1344_RS06950	SycD/LcrH family type III secretion system chaperone SscA	1441373:1441846 Forward
SL1344_RS06985	SL1344_RS06985	type III secretion system needle filament protein SsaG	1446389:1446604 Forward
SL1344_RS06990	SL1344_RS06990	EscG/YscG/SsaH family type III secretion system needle protein co-chaperone	1446582:1446872 Forward
SL1344_RS06995	SL1344_RS06995	SctI family type III secretion system inner rod subunit SsaI	1446884:1447132 Forward
SL1344_RS07000	ssaJ	SPI-2 type III secretion system apparatus lipoprotein SsaJ	1447129:1447878 Forward
SL1344_RS07005	SL1344_RS07005	hypothetical protein	1447896:1448444 Forward
SL1344_RS07050	ssaR	SPI-2 type III secretion system export apparatus protein SsaR	1455596:1456243 Forward
SL1344_RS07055	ssas	SPI-2 type III secretion system apparatus protein SsaS	1456240:1456506 Forward
SL1344_RS07060	ssaT	SPI-2 type III secretion system apparatus protein SsaT	1456507:1457286 Forward
SL1344_RS07085	SL1344_RS07085	riboflavin synthase	1460404:1461045 Forward
SL1344_RS07175	slyA	transcriptional regulator SlyA	1476732:1477172 Forward
SL1344_RS07195	pdxH	pyridoxamine 5'-phosphate oxidase	1479556:1480212 Forward
SL1344_RS07200	tyrS	tyrosine--tRNA ligase	1480339:1481613 Forward
SL1344_RS07675	SL1344_RS07675	PhoPQ-regulated protein	1576636:1578192 Reverse
SL1344_RS07695	SL1344_RS07695	S-adenosylmethionine:tRNA ribosyltransferase-isomerase	1581727:1582806 Forward
SL1344_RS07705	SL1344_RS07705	type II toxin-antitoxin system RelE/ParE family toxin	1583418:1583702 Reverse
SL1344_RS07710	SL1344_RS07710	type II toxin-antitoxin system Phd/YefM family antitoxin	1583692:1583940 Reverse
SL1344_RS07740	SL1344_RS07740	hypothetical protein	1587258:1588724 Reverse
SL1344_RS07985	sifB	SPI-2 type III secretion system effector SifB	1649034:1649984 Forward
SL1344_RS08120	SL1344_RS08120	membrane protein	1677004:1677720 Reverse
SL1344_RS08125	sseJ	SPI-2 type III secretion system effector SseJ	1678146:1679372 Forward
SL1344_RS08135	SL1344_RS08135	transporter substrate-binding domain-containing protein	1680744:1681505 Forward
SL1344_RS08140	SL1344_RS08140	amino acid ABC transporter permease	1681512:1682159 Forward
SL1344_RS08150	SL1344_RS08150	amino acid ABC transporter permease	1682912:1683592 Forward
SL1344_RS08320	SL1344_RS08320	peroxiredoxin	1716546:1717103 Reverse
SL1344_RS08325	SL1344_RS08325	hypothetical protein	1717202:1718032 Reverse
SL1344_RS08340	SL1344_RS08340	helix-turn-helix domain-containing protein	1721249:1722107 Forward
SL1344_RS08475	steC	SPI-2 type III secretion system effector kinase SteC	1747010:1748383 Reverse
SL1344_RS08490	fabI	enoyl-ACP reductase FabI	1748989:1749777 Forward
SL1344_RS08535	lapB	lipopolysaccharide assembly protein LapB	1758368:1759537 Reverse
SL1344_RS08550	ribA	GTP cyclohydrolase II	1760962:1761552 Forward
SL1344_RS08565	cysB	HTH-type transcriptional regulator CysB	1765260:1766234 Reverse
SL1344_RS08570	topA	type I DNA topoisomerase	1766645:1769242 Reverse
SL1344_RS08745	hns	DNA-binding transcriptional regulator H-NS	1804136:1804549 Forward
SL1344_RS08755	rssB	two-component system response regulator RssB	1805792:1806805 Reverse
SL1344_RS08845	kdsA	3-deoxy-8-phosphooctulonate synthase	1827260:1828114 Reverse
SL1344_RS08865	prfA	peptide chain release factor 1	1830184:1831266 Reverse
SL1344_RS08870	hemA	glutamyl-tRNA reductase	1831307:1832563 Reverse
SL1344_RS08875	lolB	lipoprotein localization protein LolB	1832877:1833500 Forward
SL1344_RS08880	ispE	4-(cytidine 5'-diphospho)-2-C-methyl-D-erythritol kinase	1833497:1834348 Forward
SL1344_RS08885	SL1344_RS08885	ribose-phosphate diphosphokinase	1834614:1835561 Forward
SL1344_RS08900	pth	aminoacyl-tRNA hydrolase	1837970:1838554 Forward
SL1344_RS09090	tsaB	tRNA (adenosine(37)-N6)-threonylcarbamoyltransferase complex dimerization subunit type 1 TsaB	1875330:1876025 Reverse
SL1344_RS09265	sopE2	SPI-1 type III secretion system guanine nucleotide exchange factor SopE2	1909580:1910302 Reverse
SL1344_RS09270	SL1344_RS09270	DUF1398 domain-containing protein	1910986:1911381 Forward
SL1344_RS09305	SL1344_RS09305	DMT family transporter	1917075:1917989 Forward
SL1344_RS09310	SL1344_RS09310	hypothetical protein	1918122:1918280 Forward
SL1344_RS09335	SL1344_RS09335	hypothetical protein	1922398:1922586 Forward
SL1344_RS09450	lpxM	lauroyl-Kdo(2)-lipid IV(A) myristoyltransferase	1941560:1942531 Reverse
SL1344_RS09485	SL1344_RS09485	DUF4034 domain-containing protein	1948672:1949567 Forward
SL1344_RS09510	aspS	aspartate--tRNA ligase	1952678:1954450 Reverse
SL1344_RS09550	argS	arginine--tRNA ligase	1960164:1961897 Forward
SL1344_RS09730	pgsA	CDP-diacylglycerol--glycerol-3-phosphate 3-phosphatidyltransferase	1993381:1993929 Reverse
SL1344_RS09980	SL1344_RS09980	cold-shock protein	2036793:2037005 Reverse
SL1344_RS10000	SL1344_RS10000	type III secretion system effector arginine glycosyltransferase	2040503:2041510 Forward
SL1344_RS10210	SL1344_RS10210	helix-turn-helix transcriptional regulator	2071922:2072146 Reverse
SL1344_RS10215	SL1344_RS10215	helix-turn-helix transcriptional regulator	2072244:2072939 Forward
SL1344_RS10730	SL1344_RS10730	glycosyltransferase family 4 protein	2163953:2165014 Reverse
SL1344_RS10735	rfbV	abequosyltransferase RfbV	2165334:2166335 Reverse
SL1344_RS10740	SL1344_RS10740	MATE family efflux transporter	2166340:2167632 Reverse
SL1344_RS10745	SL1344_RS10745	CDP-abequose synthase	2167714:2168613 Reverse
SL1344_RS10750	rfbH	lipopolysaccharide biosynthesis protein RfbH	2168641:2169954 Reverse
SL1344_RS10755	rfbG	CDP-glucose 4,6-dehydratase	2169981:2171060 Reverse
SL1344_RS10760	rfbF	glucose-1-phosphate cytidylyltransferase	2171065:2171838 Reverse
SL1344_RS10905	dcd	dCTP deaminase	2204602:2205183 Reverse
SL1344_RS10980	SL1344_RS10980	type III secretion system effector arginine glycosyltransferase	2229212:2230258 Forward
SL1344_RS10985	SL1344_RS10985	CesT family type III secretion system chaperone	2230294:2230710 Reverse
SL1344_RS11045	SL1344_RS11045	putative fimbrial-like adhesin protein	2240548:2241555 Reverse
SL1344_RS11055	SL1344_RS11055	fimbria/pilus periplasmic chaperone	2244074:2244757 Reverse
SL1344_RS11060	yehD	fimbrial protein YehD	2244813:2245343 Reverse
SL1344_RS11075	metG	methionine--tRNA ligase	2247455:2249488 Forward
SL1344_RS11265	folE	GTP cyclohydrolase I FolE	2288160:2288828 Reverse
SL1344_RS11345	SL1344_RS11345	membrane protein	2307352:2307474 Reverse
SL1344_RS11425	rplY	50S ribosomal protein L25	2324149:2324433 Forward
SL1344_RS11495	SL1344_RS11495	AAA family ATPase	2335540:2336871 Forward
SL1344_RS11665	gyrA	DNA topoisomerase (ATP-hydrolyzing) subunit A	2371427:2374063 Reverse
SL1344_RS11685	SL1344_RS11685	bifunctional 3-demethylubiquinone 3-O-methyltransferase/2-octaprenyl-6-hydroxy phenol methylase	2378032:2378760 Forward
SL1344_RS11690	SL1344_RS11690	ribonucleoside-diphosphate reductase subunit alpha	2379116:2381401 Forward
SL1344_RS11695	SL1344_RS11695	ribonucleotide-diphosphate reductase subunit beta	2381514:2382644 Forward
SL1344_RS11745	sseL	SPI-2 type III secretion system effector deubiquitinase SseL	2392442:2393464 Forward
SL1344_RS12090	SL1344_RS12090	UbiX family flavin prenyltransferase	2464298:2464867 Reverse
SL1344_RS12135	folC	bifunctional tetrahydrofolate synthase/dihydrofolate synthase	2475070:2476338 Reverse
SL1344_RS12140	accD	acetyl-CoA carboxylase, carboxyltransferase subunit beta	2476406:2477320 Reverse
SL1344_RS12200	fabB	beta-ketoacyl-ACP synthase I	2486338:2487552 Reverse
SL1344_RS12395	gltX	glutamate--tRNA ligase	2527879:2529294 Reverse
SL1344_RS12460	ligA	NAD-dependent DNA ligase LigA	2536717:2538732 Reverse
SL1344_RS12465	zipA	cell division protein ZipA	2538804:2539790 Reverse
SL1344_RS12495	crr	PTS glucose transporter subunit IIA	2544376:2544885 Forward
SL1344_RS12745	dapE	succinyl-diaminopimelate desuccinylase	2595410:2596537 Forward
SL1344_RS12775	dapA	4-hydroxy-tetrahydrodipicolinate synthase	2601759:2602637 Reverse
SL1344_RS12850	SL1344_RS12850	hypothetical protein	2618611:2618748 Reverse
SL1344_RS12915	der	ribosome biogenesis GTPase Der	2649173:2650645 Reverse
SL1344_RS12930	hisS	histidine--tRNA ligase	2652587:2653861 Reverse
SL1344_RS12935	ispG	flavodoxin-dependent (E)-4-hydroxy-3-methylbut-2-enyl-diphosphate synthase	2653972:2655090 Reverse
SL1344_RS13050	suhB	inositol-1-monophosphatase	2682152:2682955 Forward
SL1344_RS13160	tadA	tRNA adenosine(34) deaminase TadA	2711709:2712260 Reverse
SL1344_RS13205	SL1344_RS13205	holo-ACP synthase	2719779:2720159 Reverse
SL1344_RS13220	era	GTPase Era	2721642:2722547 Reverse
SL1344_RS13225	rnc	ribonuclease III	2722544:2723224 Reverse
SL1344_RS13230	lepB	signal peptidase I	2723498:2724472 Reverse
SL1344_RS13240	gogB	type III secretion effector GogB	2726693:2728186 Forward
SL1344_RS13250	SL1344_RS13250	PagK-like protein	2730700:2730927 Forward
SL1344_RS13495	SL1344_RS13495	helix-turn-helix domain-containing protein	2768125:2768352 Reverse
SL1344_RS13500	SL1344_RS13500	helix-turn-helix domain-containing protein	2768366:2768833 Forward
SL1344_RS13620	pssA	CDP-diacylglycerol--serine O-phosphatidyltransferase	2793068:2794423 Forward
SL1344_RS13725	SL1344_RS13725	phage repressor protein CI	2816803:2817648 Reverse
SL1344_RS13730	SL1344_RS13730	hypothetical protein	2817762:2818115 Forward
SL1344_RS13785	rplS	50S ribosomal protein L19	2826061:2826408 Reverse
SL1344_RS13790	trmD	tRNA (guanosine(37)-N1)-methyltransferase TrmD	2826449:2827216 Reverse
SL1344_RS13795	rimM	ribosome maturation factor RimM	2827261:2827809 Reverse
SL1344_RS13800	rpsP	30S ribosomal protein S16	2827828:2828076 Reverse
SL1344_RS13805	ffh	signal recognition particle protein	2828390:2829751 Reverse
SL1344_RS13825	grpE	nucleotide exchange factor GrpE	2832775:2833365 Reverse
SL1344_RS13830	nadK	NAD(+) kinase	2833488:2834366 Forward
SL1344_RS14025	SL1344_RS14025	DNA-protecting protein DprA	2877245:2878222 Reverse
SL1344_RS14095	SL1344_RS14095	Rha family transcriptional regulator	2886495:2886743 Reverse
SL1344_RS14100	SL1344_RS14100	phage repressor protein CI	2886863:2887495 Forward
SL1344_RS14110	SL1344_RS14110	hypothetical protein	2888519:2889730 Forward
SL1344_RS14120	SL1344_RS14120	DUF2326 domain-containing protein	2891273:2892970 Reverse
SL1344_RS14125	SL1344_RS14125	hypothetical protein	2892957:2893190 Reverse
SL1344_RS14130	SL1344_RS14130	hypothetical protein	2893177:2893725 Reverse
SL1344_RS14215	SL1344_RS14215	AAA family ATPase	2908638:2909921 Forward
SL1344_RS14220	SL1344_RS14220	DUF4435 domain-containing protein	2909966:2910784 Forward
SL1344_RS14255	SL1344_RS14255	DUF3883 domain-containing protein	2914975:2916177 Forward
SL1344_RS14295	SL1344_RS14295	membrane protein	2924046:2925920 Forward
SL1344_RS14300	SL1344_RS14300	membrane protein	2926180:2927463 Reverse
SL1344_RS14320	SL1344_RS14320	hypothetical protein	2930361:2930999 Reverse
SL1344_RS14325	SL1344_RS14325	ATP-binding domain-containing protein	2930996:2932978 Reverse
SL1344_RS14635	csrA	carbon storage regulator CsrA	2993527:2993712 Reverse
SL1344_RS14640	alaS	alanine--tRNA ligase	2993947:2996577 Reverse
SL1344_RS14845	sirC	transcriptional regulator SirC	3034683:3035570 Reverse
SL1344_RS14895	iagB	SPI-1 type III secretion system invasion protein IagB	3044111:3044593 Forward
SL1344_RS15025	SL1344_RS15025	hypothetical protein	3068893:3069219 Reverse
SL1344_RS15030	SL1344_RS15030	DUF1778 domain-containing protein	3069908:3070198 Forward
SL1344_RS15155	ispF	2-C-methyl-D-erythritol 2,4-cyclodiphosphate synthase	3092827:3093306 Reverse
SL1344_RS15160	ispD	2-C-methyl-D-erythritol 4-phosphate cytidylyltransferase	3093306:3094016 Reverse
SL1344_RS15165	ftsB	cell division protein FtsB	3094035:3094346 Reverse
SL1344_RS15270	eno	phosphopyruvate hydratase	3118827:3120125 Reverse
SL1344_RS15275	pyrG	CTP synthase (glutamine hydrolyzing)	3120208:3121845 Reverse
SL1344_RS15525	thyA	thymidylate synthase	3179479:3180273 Reverse
SL1344_RS15530	lgt	prolipoprotein diacylglyceryl transferase	3180280:3181155 Reverse
SL1344_RS15725	lysS	lysine--tRNA ligase	3219939:3221456 Reverse
SL1344_RS15730	prfB	peptide chain release factor 2	3221466:3222564 Reverse
SL1344_RS15770	ygfZ	tRNA-modifying protein YgfZ	3227638:3228618 Forward
SL1344_RS15815	ubiH	2-octaprenyl-6-methoxyphenyl hydroxylase	3239185:3240363 Reverse
SL1344_RS15845	rpiA	ribose-5-phosphate isomerase RpiA	3245497:3246156 Reverse
SL1344_RS15875	fbaA	class II fructose-bisphosphate aldolase	3250231:3251310 Reverse
SL1344_RS15880	pgk	phosphoglycerate kinase	3251412:3252575 Reverse
SL1344_RS15985	metK	methionine adenosyltransferase	3272395:3273549 Forward
SL1344_RS16020	ruvX	Holliday junction resolvase RuvX	3279368:3279784 Forward
SL1344_RS16380	SL1344_RS16380	hypothetical protein	3349245:3349439 Reverse
SL1344_RS16410	plsC	1-acylglycerol-3-phosphate O-acyltransferase	3356657:3357394 Reverse
SL1344_RS16415	parC	DNA topoisomerase IV subunit A	3357651:3359909 Reverse
SL1344_RS16450	parE	DNA topoisomerase IV subunit B	3364666:3366558 Reverse
SL1344_RS16520	ribB	3,4-dihydroxy-2-butanone-4-phosphate synthase	3378556:3379209 Reverse
SL1344_RS16565	SL1344_RS16565	multifunctional CCA addition/repair protein	3389926:3391167 Forward
SL1344_RS16575	folB	bifunctional dihydroneopterin aldolase/7,8-dihydroneopterin epimerase	3392191:3392550 Reverse
SL1344_RS16585	tsaD	tRNA (adenosine(37)-N6)-threonylcarbamoyltransferase complex transferase subunit TsaD	3393519:3394532 Reverse
SL1344_RS16595	dnaG	DNA primase	3395211:3396956 Forward
SL1344_RS16600	rpoD	RNA polymerase sigma factor RpoD	3397106:3398953 Forward
SL1344_RS16955	rpsO	30S ribosomal protein S15	3472329:3472598 Reverse
SL1344_RS16970	infB	translation initiation factor IF-2	3474315:3476993 Reverse
SL1344_RS17010	glmM	phosphoglucosamine mutase	3483112:3484449 Reverse
SL1344_RS17015	folP	dihydropteroate synthase	3484442:3485290 Reverse
SL1344_RS17025	ftsH	ATP-dependent zinc metalloprotease FtsH	3486106:3488040 Reverse
SL1344_RS17030	rlmE	23S rRNA (uridine(2552)-2'-O)-methyltransferase RlmE	3488144:3488770 Reverse
SL1344_RS17055	cgtA	Obg family GTPase CgtA	3491635:3492807 Reverse
SL1344_RS17065	rpmA	50S ribosomal protein L27	3493918:3494175 Reverse
SL1344_RS17070	rplU	50S ribosomal protein L21	3494195:3494506 Reverse
SL1344_RS17075	ispB	octaprenyl diphosphate synthase	3494764:3495735 Forward
SL1344_RS17085	murA	UDP-N-acetylglucosamine 1-carboxyvinyltransferase	3496312:3497571 Reverse
SL1344_RS17135	lptC	LPS export ABC transporter periplasmic protein LptC	3503949:3504524 Forward
SL1344_RS17140	lptA	lipopolysaccharide ABC transporter substrate-binding protein LptA	3504493:3505047 Forward
SL1344_RS17145	lptB	LPS export ABC transporter ATP-binding protein	3505054:3505779 Forward
SL1344_RS17275	rpsI	30S ribosomal protein S9	3533823:3534215 Reverse
SL1344_RS17280	rplM	50S ribosomal protein L13	3534231:3534659 Reverse
SL1344_RS17415	mreD	rod shape-determining protein MreD	3563328:3563816 Reverse
SL1344_RS17420	mreC	rod shape-determining protein MreC	3563819:3564871 Reverse
SL1344_RS17425	SL1344_RS17425	rod shape-determining protein MreB	3564936:3565979 Reverse
SL1344_RS17455	accB	acetyl-CoA carboxylase biotin carboxyl carrier protein	3571515:3571985 Forward
SL1344_RS17460	accC	acetyl-CoA carboxylase biotin carboxylase subunit	3571996:3573345 Forward
SL1344_RS17570	tsaC	L-threonylcarbamoyladenylate synthase type 1 TsaC	3595571:3596143 Reverse
SL1344_RS17590	def	peptide deformylase	3598418:3598927 Forward
SL1344_RS17595	fmt	methionyl-tRNA formyltransferase	3598943:3599890 Forward
SL1344_RS17630	rplQ	50S ribosomal protein L17	3604359:3604742 Reverse
SL1344_RS17635	rpoA	DNA-directed RNA polymerase subunit alpha	3604783:3605772 Reverse
SL1344_RS17640	rpsD	30S ribosomal protein S4	3605798:3606418 Reverse
SL1344_RS17645	rpsK	30S ribosomal protein S11	3606452:3606841 Reverse
SL1344_RS17650	rpsM	30S ribosomal protein S13	3606858:3607214 Reverse
SL1344_RS17655	rpmJ	50S ribosomal protein L36	3607361:3607477 Reverse
SL1344_RS17660	secY	preprotein translocase subunit SecY	3607509:3608840 Reverse
SL1344_RS17665	rplO	50S ribosomal protein L15	3608848:3609282 Reverse
SL1344_RS17670	rpmD	50S ribosomal protein L30	3609286:3609465 Reverse
SL1344_RS17675	rpsE	30S ribosomal protein S5	3609469:3609972 Reverse
SL1344_RS17680	rplR	50S ribosomal protein L18	3609987:3610340 Reverse
SL1344_RS17685	rplF	50S ribosomal protein L6	3610350:3610883 Reverse
SL1344_RS17690	rpsH	30S ribosomal protein S8	3610896:3611288 Reverse
SL1344_RS17695	rpsN	30S ribosomal protein S14	3611322:3611627 Reverse
SL1344_RS17700	rplE	50S ribosomal protein L5	3611642:3612181 Reverse
SL1344_RS17705	rplX	50S ribosomal protein L24	3612196:3612510 Reverse
SL1344_RS17710	rplN	50S ribosomal protein L14	3612521:3612892 Reverse
SL1344_RS17715	rpsQ	30S ribosomal protein S17	3613056:3613310 Reverse
SL1344_RS17720	rpmC	50S ribosomal protein L29	3613310:3613501 Reverse
SL1344_RS17725	rplP	50S ribosomal protein L16	3613501:3613911 Reverse
SL1344_RS17730	rpsC	30S ribosomal protein S3	3613924:3614625 Reverse
SL1344_RS17735	rplV	50S ribosomal protein L22	3614643:3614975 Reverse
SL1344_RS17740	rpsS	30S ribosomal protein S19	3614990:3615268 Reverse
SL1344_RS17745	rplB	50S ribosomal protein L2	3615285:3616106 Reverse
SL1344_RS17750	rplW	50S ribosomal protein L23	3616124:3616426 Reverse
SL1344_RS17755	rplD	50S ribosomal protein L4	3616423:3617028 Reverse
SL1344_RS17760	rplC	50S ribosomal protein L3	3617039:3617668 Reverse
SL1344_RS17765	rpsJ	30S ribosomal protein S10	3617701:3618012 Reverse
SL1344_RS17790	fusA	elongation factor G	3621040:3623154 Reverse
SL1344_RS17795	rpsG	30S ribosomal protein S7	3623251:3623721 Reverse
SL1344_RS17800	rpsL	30S ribosomal protein S12	3623817:3624191 Reverse
SL1344_RS18035	igaA	intracellular growth attenuator protein IgaA	3671706:3673838 Forward
SL1344_RS18250	asd	aspartate-semialdehyde dehydrogenase	3729950:3731056 Reverse
SL1344_RS18390	rpoH	RNA polymerase sigma factor RpoH	3757249:3758103 Reverse
SL1344_RS18395	ftsX	cell division protein FtsX	3758349:3759404 Reverse
SL1344_RS18400	ftsE	cell division ATP-binding protein FtsE	3759397:3760065 Reverse
SL1344_RS18405	ftsY	signal recognition particle-docking protein FtsY	3760068:3761543 Reverse
SL1344_RS18825	SL1344_RS18825	DUF1778 domain-containing protein	3859524:3859811 Reverse
SL1344_RS18835	glyS	glycine--tRNA ligase subunit beta	3861085:3863154 Reverse
SL1344_RS18840	glyQ	glycine--tRNA ligase subunit alpha	3863164:3864075 Reverse
SL1344_RS19145	rfaY	lipopolysaccharide core heptose(II) kinase RfaY	3933080:3933778 Reverse
SL1344_RS19150	rfaJ	lipopolysaccharide 1,2-glucosyltransferase RfaJ	3933801:3934811 Reverse
SL1344_RS19165	SL1344_RS19165	glycosyltransferase family 8 protein	3937045:3937206 Reverse
SL1344_RS19185	waaA	3-deoxy-D-manno-octulosonic acid transferase	3940652:3941929 Forward
SL1344_RS19190	coaD	pantetheine-phosphate adenylyltransferase	3941938:3942417 Forward
SL1344_RS19205	rpmB	50S ribosomal protein L28	3943540:3943776 Reverse
SL1344_RS19215	coaBC	bifunctional phosphopantothenoylcysteine decarboxylase/phosphopantothenate--cysteine ligase CoaBC	3944835:3946055 Forward
SL1344_RS19220	dut	dUTP diphosphatase	3946033:3946491 Forward
SL1344_RS19265	gmk	guanylate kinase	3954412:3955035 Forward
SL1344_RS19345	SL1344_RS19345	helix-turn-helix transcriptional regulator	3975383:3976000 Forward
SL1344_RS19745	gyrB	DNA topoisomerase (ATP-hydrolyzing) subunit B	4060169:4062583 Reverse
SL1344_RS19755	dnaN	DNA polymerase III subunit beta	4063833:4064933 Reverse
SL1344_RS19760	dnaA	chromosomal replication initiator protein DnaA	4064938:4066338 Reverse
SL1344_RS19765	rpmH	50S ribosomal protein L34	4066999:4067139 Forward
SL1344_RS19770	rnpA	ribonuclease P protein component	4067156:4067515 Forward
SL1344_RS19780	yidC	membrane protein insertase YidC	4067739:4069385 Forward
SL1344_RS19805	SL1344_RS19805	RNA-directed DNA polymerase	4073717:4074586 Forward
SL1344_RS19880	glmS	glutamine--fructose-6-phosphate transaminase (isomerizing)	4090346:4092175 Reverse
SL1344_RS19885	glmU	bifunctional UDP-N-acetylglucosamine diphosphorylase/glucosamine-1-phosphate N-acetyltransferase GlmU	4092364:4093734 Reverse
SL1344_RS20130	SL1344_RS20130	DNA helicase Rep	4141308:4143332 Forward
SL1344_RS27240	SL1344_RS27240	rho operon leader peptide	4146907:4147041 Forward
SL1344_RS20150	rho	transcription termination factor Rho	4147129:4148388 Forward
SL1344_RS20205	wzyE	O-antigen assembly polymerase	4158663:4160021 Forward
SL1344_RS20250	hemD	uroporphyrinogen-III synthase	4165857:4166597 Reverse
SL1344_RS20255	hemC	hydroxymethylbilane synthase	4166594:4167535 Reverse
SL1344_RS20295	dapF	diaminopimelate epimerase	4173807:4174631 Forward
SL1344_RS20330	SL1344_RS20330	membrane protein	4181115:4181573 Reverse
SL1344_RS20410	ubiE	bifunctional demethylmenaquinone methyltransferase/2-methoxy-6-polyprenyl-1,4-benzoquinol methylase UbiE	4198836:4199591 Forward
SL1344_RS20420	ubiB	ubiquinone biosynthesis regulatory protein kinase UbiB	4200203:4201843 Forward
SL1344_RS20450	ubiD	4-hydroxy-3-polyprenylbenzoate decarboxylase	4205143:4206621 Forward
SL1344_RS20490	hemG	menaquinone-dependent protoporphyrinogen IX dehydrogenase	4216681:4217226 Forward
SL1344_RS20560	SL1344_RS20560	YihA family ribosome biogenesis GTP-binding protein	4230690:4231322 Reverse
SL1344_RS21040	priA	primosomal protein N'	4324799:4326997 Reverse
SL1344_RS21215	murI	glutamate racemase	4371337:4372188 Forward
SL1344_RS21245	murB	UDP-N-acetylmuramate dehydrogenase	4378003:4379031 Forward
SL1344_RS21250	SL1344_RS21250	bifunctional biotin--[acetyl-CoA-carboxylase] synthetase/biotin operon repressor	4379028:4379990 Forward
SL1344_RS21255	coaA	type I pantothenate kinase	4380025:4380975 Reverse
SL1344_RS21290	secE	preprotein translocase subunit SecE	4383348:4383731 Forward
SL1344_RS21295	nusG	transcription termination/antitermination protein NusG	4383733:4384278 Forward
SL1344_RS21300	rplK	50S ribosomal protein L11	4384436:4384864 Forward
SL1344_RS21305	rplA	50S ribosomal protein L1	4384868:4385572 Forward
SL1344_RS21310	rplJ	50S ribosomal protein L10	4385992:4386489 Forward
SL1344_RS21315	rplL	50S ribosomal protein L7/L12	4386556:4386921 Forward
SL1344_RS21320	rpoB	DNA-directed RNA polymerase subunit beta	4387239:4391267 Forward
SL1344_RS21325	rpoC	DNA-directed RNA polymerase subunit beta'	4391344:4395567 Forward
SL1344_RS21330	SL1344_RS21330	membrane protein	4395609:4395932 Forward
SL1344_RS21335	SL1344_RS21335	hypothetical protein	4395938:4396282 Reverse
SL1344_RS21340	SL1344_RS21340	type III secretion system effector arginine glycosyltransferase SseK1	4396663:4397691 Forward
SL1344_RS21390	hemE	uroporphyrinogen decarboxylase	4405476:4406540 Forward
SL1344_RS21545	SL1344_RS21545	membrane protein	4440132:4440422 Reverse
SL1344_RS21735	ubiA	4-hydroxybenzoate octaprenyltransferase	4476501:4477373 Forward
SL1344_RS21740	plsB	glycerol-3-phosphate 1-O-acyltransferase PlsB	4477472:4479892 Reverse
SL1344_RS21750	lexA	repressor LexA	4480540:4481148 Forward
SL1344_RS21795	SL1344_RS21795	replicative DNA helicase	4487883:4489298 Forward
SL1344_RS21845	ssb1	single-stranded DNA-binding protein SSB1	4497578:4498108 Forward
SL1344_RS21850	SL1344_RS21850	hypothetical protein	4499149:4499781 Forward
SL1344_RS21855	SL1344_RS21855	methyl-accepting chemotaxis protein	4499778:4501166 Forward
SL1344_RS21860	SL1344_RS21860	TolC family protein	4501156:4502475 Forward
SL1344_RS21865	SL1344_RS21865	HlyD family type I secretion periplasmic adaptor subunit	4502472:4503749 Forward
SL1344_RS22145	SL1344_RS22145	GerE family regulatory protein	4581178:4581465 Reverse
SL1344_RS22150	SL1344_RS22150	AraC family transcriptional regulator	4581462:4582337 Reverse
SL1344_RS22230	SL1344_RS22230	co-chaperone GroES	4595355:4595648 Forward
SL1344_RS22235	groL	chaperonin GroEL	4595692:4597338 Forward
SL1344_RS22325	psd	phosphatidylserine decarboxylase	4613159:4614127 Reverse
SL1344_RS22330	rsgA	small ribosomal subunit biogenesis GTPase RsgA	4614219:4615295 Reverse
SL1344_RS22370	tsaE	tRNA (adenosine(37)-N6)-threonylcarbamoyltransferase complex ATPase subunit type 1 TsaE	4620467:4620928 Forward
SL1344_RS22435	SL1344_RS22435	YjfI family protein	4635036:4635440 Forward
SL1344_RS22540	rpsF	30S ribosomal protein S6	4651094:4651489 Forward
SL1344_RS22545	priB	primosomal replication protein N	4651496:4651810 Forward
SL1344_RS22550	rpsR	30S ribosomal protein S18	4651815:4652042 Forward
SL1344_RS22655	ppa	inorganic diphosphatase	4675322:4675852 Reverse
SL1344_RS26225	SL1344_RS26225	hypothetical protein	4686042:4686344 Reverse
SL1344_RS22825	SL1344_RS22825	type II toxin-antitoxin system RelB/DinJ family antitoxin	4712031:4712273 Forward
SL1344_RS22955	SL1344_RS22955	valine--tRNA ligase	4737596:4740451 Reverse
SL1344_RS22975	lptF	LPS export ABC transporter permease LptF	4742937:4744037 Forward
SL1344_RS22980	lptG	LPS export ABC transporter permease LptG	4744037:4745119 Forward
SL1344_RS23105	SL1344_RS23105	hypothetical protein	4779037:4779948 Forward
SL1344_RS23205	SL1344_RS23205	hypothetical protein	4796855:4797556 Reverse
SL1344_RS23310	dnaC	DNA replication protein DnaC	4823375:4824112 Reverse
SL1344_RS23315	dnaT	primosomal protein DnaT	4824115:4824654 Reverse

## Sheet: Canals_data
Strains	Number of genes	Systematic Name D23580	Common Name D23580	Gene_synonym D23580	strand D23580	start D23580	end D23580	gene length D23580	molecule D23580	Genome Element Type D23580	Note D23580	EC D23580	GenBank Accession No. D23580	Dbid D23580	Description in Genbank D23580	LT2 orthologue	14028 orthologue	ST4-74 orthologue	UK-1 orthologue	Alternate SL1344 identifier
S. Typhimurium ST313 (D23580), S. Typhimurium ST19 (14028, SL3261, LT2), S. Typhi (Ty2, WT174)	388	STMMW_38491	atpC		-	4096549	4096968	420	chromosome	CDS			CBG26862.1	GI:261249004	ATP synthase epsilon subunit	STM3864	STM14_4660	STM474_4043	STMUK_3853	SL3831
		STMMW_00111	dnaK		+	11593	13509	1917	chromosome	CDS			CBG23030.1	GI:261245245	DnaK protein (heat shock protein 70)	STM0012	STM14_0013	STM474_0013	STMUK_0012	SL0012
		STMMW_00311			-	34376	34816	441	chromosome	CDS			CBG23050.1	GI:261245265	putative transcriptional regulator	STM0031	STM14_0039	STM474_0034	STMUK_0032	SL0032
		STMMW_00441	rpsT		-	52280	52543	264	chromosome	CDS			CBG23062.1	GI:261245277	30S ribosomal protein S20	STM0043	STM14_0052	STM474_0046	STMUK_0044	SL0044
		STMMW_00461	ribF		+	52872	53810	939	chromosome	CDS		2.7.7.2	CBG23064.1	GI:261245279	riboflavin biosynthesis protein RibF	STM0045	STM14_0054	STM474_0048	STMUK_0046	SL0046
		STMMW_00471	ileS		+	53855	56689	2835	chromosome	CDS			CBG23065.1	GI:261245280	isoleucyl-tRNA synthetase	STM0046	STM14_0055	STM474_0049	STMUK_0047	SL0047
		STMMW_00481	lspA		+	56689	57189	501	chromosome	CDS			CBG23066.1	GI:261245281	lipoprotein signal peptidase	STM0047	STM14_0056	STM474_0050	STMUK_0048	SL0048
		STMMW_00501	ispH	lytB	+	57796	58746	951	chromosome	CDS			CBG23068.1	GI:261245283	LytB protein	STM0049	STM14_0059	STM474_0052	STMUK_0050	SL0050
		STMMW_00651	dapB		+	74017	74838	822	chromosome	CDS			CBG23083.1	GI:261245298	dihydrodipicolinate reductase	STM0064	STM14_0075	STM474_0067	STMUK_0065	SL0065
		STMMW_00981	imp		-	105811	108171	2361	chromosome	CDS			CBG23114.1	GI:261245326	organic solvent tolerance protein precursor	STM0093	STM14_0112	STM474_0097	STMUK_0094	SL0094
		STMMW_01271	ftsL		+	141346	141711	366	chromosome	CDS			CBG23143.1	GI:261245354	cell division protein FtsL	STM0121	STM14_0147	STM474_0127	STMUK_0123	SL0121
		STMMW_01281	ftsI		+	141727	143493	1767	chromosome	CDS			CBG23144.1	GI:261245355	penicillin-binding protein 3 precursor	STM0122	STM14_0148	STM474_0128	STMUK_0124	SL0122
		STMMW_01291	murE		+	143480	144967	1488	chromosome	CDS		6.3.2.13	CBG23145.1	GI:261245356	Meso-diaminopimelate-adding enzyme	STM0123	STM14_0149	STM474_0129	STMUK_0125	SL0123
		STMMW_01301	murF		+	144964	146322	1359	chromosome	CDS		6.3.2.10	CBG23146.1	GI:261245357	UDP-N-acetylmuramoylalanyl-D-glutamyl-2,6-diami nopimelate--D-alan alanyl ligase	STM0124	STM14_0150	STM474_0130	STMUK_0126	SL0124
		STMMW_01311	mraY		+	146316	147398	1083	chromosome	CDS		2.7.8.13	CBG23147.1	GI:261245358	UDP-MurNAc-pentapeptide phosphotransferase	STM0125	STM14_0151	STM474_0131	STMUK_0127	SL0125
		STMMW_01321	murD		+	147401	148717	1317	chromosome	CDS		6.3.2.9	CBG23148.1	GI:261245359	D-glutamic acid adding enzyme	STM0126	STM14_0152	STM474_0132	STMUK_0128	SL0126
		STMMW_01331	ftsW		+	148804	149961	1158	chromosome	CDS			CBG23149.1	GI:261245360	cell division protein FtsW	STM0127	STM14_0153	STM474_0133	STMUK_0129	SL0127
		STMMW_01341	murG		+	149958	151025	1068	chromosome	CDS			CBG23150.1	GI:261245361	UDP-N-acetylglucosamine--N-acetylmuramyl-	STM0128	STM14_0154	STM474_0134	STMUK_0130	SL0128
		STMMW_01351	murC		+	151144	152619	1476	chromosome	CDS		6.3.2.8	CBG23151.1	GI:261245362	UDP-N-acetylmuramate--L-alanine ligase	STM0129	STM14_0155	STM474_0135	STMUK_0131	SL0129
		STMMW_01371	ftsQ		+	153534	154364	831	chromosome	CDS			CBG23153.1	GI:261245364	cell division protein FtsQ	STM0131	STM14_0157	STM474_0137	STMUK_0133	SL0131
		STMMW_01381	ftsA		+	154361	155623	1263	chromosome	CDS			CBG23154.1	GI:261245365	cell division protein FtsA	STM0132	STM14_0158	STM474_0138	STMUK_0134	SL0132
		STMMW_01391	ftsZ		+	155684	156835	1152	chromosome	CDS			CBG23155.1	GI:261245366	cell division protein FtsZ	STM0133	STM14_0159	STM474_0139	STMUK_0135	SL0133
		STMMW_01401	lpxC		+	156936	157853	918	chromosome	CDS		3.5.1.-	CBG23156.1	GI:261245367	UDP-3-O-[3-hydroxymyristoyl] N-acetylglucosamine deacetylase	STM0134	STM14_0160	STM474_0140	STMUK_0136	SL0134
		STMMW_01421	secA		+	158691	161396	2706	chromosome	CDS			CBG23158.1	GI:261245369	preprotein translocase SecA subunit	STM0136	STM14_0162	STM474_0142	STMUK_0138	SL0136
		STMMW_01581	aceE		+	176242	178905	2664	chromosome	CDS			CBG23174.1	GI:261245385	pyruvate dehydrogenase E1 component	STM0152	STM14_0183	STM474_0160	STMUK_0154	SL0152
		STMMW_01591	aceF		+	178920	180809	1890	chromosome	CDS			CBG23175.1	GI:261245386	dihydrolipoamide acetyltransferase component (E2) of pyruvate dehydrogenase	STM0153	STM14_0184	STM474_0161	STMUK_0155	SL0153
		STMMW_01601	lpdA		+	181009	182433	1425	chromosome	CDS			CBG23176.1	GI:261245387	dihydrolipoamide dehydrogenase	STM0154	STM14_0185	STM474_0162	STMUK_0156	SL0154
		STMMW_01771	yadF		-	201404	202066	663	chromosome	CDS			CBG23193.1	GI:261245403	carbonic anhydrase	STM0171	STM14_0203	STM474_0180	STMUK_0173	SL0172
		STMMW_02081	hemL		-	237203	238483	1281	chromosome	CDS		5.4.3.8	CBG23224.1	GI:261245434	GSA	STM0202	STM14_0241	STM474_0211	STMUK_0204	SL0203
		STMMW_02101	yadR		+	240111	240500	390	chromosome	CDS			CBG23226.1	GI:261245436	conserved hypothetical protein	STM0204	STM14_0244	STM474_0213	STMUK_0206	SL0205
		STMMW_02191	dapD		-	249281	250105	825	chromosome	CDS			CBG23235.1	GI:261245445	2,3,4,5-tetrahydropyridine-2-carboxylate N-succinyltransferase	STM0213	STM14_0253	STM474_0222	STMUK_0215	SL0214
		STMMW_02211	map		-	253044	253838	795	chromosome	CDS			CBG23237.1	GI:261245447	methionine aminopeptidase	STM0215	STM14_0255	STM474_0224	STMUK_0217	SL0216
		STMMW_02221	rpsB		+	254289	255014	726	chromosome	CDS			CBG23238.1	GI:261245448	30S ribosomal protein S2	STM0216	STM14_0257	STM474_0225	STMUK_0218	SL0217
		STMMW_02231	tsf		+	255272	256123	852	chromosome	CDS			CBG23239.1	GI:261245449	EF-Ts	STM0217	STM14_0258	STM474_0226	STMUK_0219	SL0218
		STMMW_02241	pyrH		+	256268	256993	726	chromosome	CDS		2.7.4.-	CBG23240.1	GI:261245450	UK	STM0218	STM14_0259	STM474_0227	STMUK_0220	SL0219
		STMMW_02251	frr		+	257140	257697	558	chromosome	CDS			CBG23241.1	GI:261245451	RRF	STM0219	STM14_0260	STM474_0228	STMUK_0221	SL0220
		STMMW_02261	dxr		+	257838	259034	1197	chromosome	CDS		1.1.1.267	CBG23242.1	GI:261245452	1-deoxy-D-xylulose 5-phosphate reductoisomerase	STM0220	STM14_0261	STM474_0229	STMUK_0222	SL0221
		STMMW_02271	uppS		+	259347	260105	759	chromosome	CDS			CBG23243.1	GI:261245453	undecaprenyl pyrophosphate synthetase	STM0221	STM14_0263	STM474_0230	STMUK_0223	SL0222
		STMMW_02281	cdsA		+	260118	260975	858	chromosome	CDS			CBG23244.1	GI:261245454	phosphatidate cytidylyltransferase	STM0222	STM14_0264	STM474_0231	STMUK_0224	SL0223
		STMMW_02291	yaeL		+	260987	262339	1353	chromosome	CDS			CBG23245.1	GI:261245455	putative membrane protein	STM0223	STM14_0265	STM474_0232	STMUK_0225	SL0224
		STMMW_02301	yaeT		+	262371	264785	2415	chromosome	CDS			CBG23246.1	GI:261245456	outer membrane protein precursor	STM0224	STM14_0266	STM474_0233	STMUK_0226	SL0225
		STMMW_02321	lpxD		+	265397	266422	1026	chromosome	CDS		2.3.1.-	CBG23248.1	GI:261245458	UDP-3-O-[3-hydroxymyristoyl] glucosamine N-acyltransferase	STM0226	STM14_0268	STM474_0235	STMUK_0228	SL0227
		STMMW_02331	fabZ		+	266528	266983	456	chromosome	CDS		4.2.1.-	CBG23249.1	GI:261245459	(3R)-hydroxymyristol acyl carrier protein dehydrase	STM0227	STM14_0269	STM474_0236	STMUK_0229	SL0228
		STMMW_02341	lpxA		+	266987	267775	789	chromosome	CDS		2.3.1.129	CBG23250.1	GI:261245460	UDP-N-acetylglucosamine acyltransferase	STM0228	STM14_0270	STM474_0237	STMUK_0230	SL0229
		STMMW_02351	lpxB		+	267775	268923	1149	chromosome	CDS		2.4.1.182	CBG23251.1	GI:261245461	lipid-A-disaccharide synthase	STM0229	STM14_0271	STM474_0238	STMUK_0231	SL0230
		STMMW_02371	dnaE		+	269540	273022	3483	chromosome	CDS			CBG23253.1	GI:261245463	DNA polymerase III, alpha chain	STM0231	STM14_0273	STM474_0240	STMUK_0233	SL0232
		STMMW_02381	accA		+	273035	273994	960	chromosome	CDS			CBG23254.1	GI:261245464	acetyl-coenzyme A carboxylase carboxyl transferase subunit alpha	STM0232	STM14_0274	STM474_0241	STMUK_0234	SL0233
		STMMW_02421	mesJ	tilS	+	278743	279954	1212	chromosome	CDS			CBG23258.1	GI:261245468	cell cycle protein MesJ	STM0236	STM14_0278	STM474_0245	STMUK_0238	SL0237
		STMMW_02481	proS		-	282454	284172	1719	chromosome	CDS			CBG23264.1	GI:261245474	prolyl-tRNA synthetase	STM0242	STM14_0284	STM474_0251	STMUK_0244	SL0243
		STMMW_02631	dnaQ		+	303389	304120	732	chromosome	CDS			CBG23279.1	GI:261245489	DNA polymerase III epsilon subunit	STM0264	STM14_0309	STM474_0275	STMUK_0266	SL0259
		STMMW_03211	gmhA		+	355253	355831	579	chromosome	CDS		5.-.-.-	CBG23330.1	GI:261245536	phosphoheptose isomerase	STM0310	STM14_0366	STM474_0325	STMUK_0316	SL0306
		STMMW_04421	hemB		-	464183	465157	975	chromosome	CDS			CBG23451.1	GI:261245655	delta-aminolevulinic acid dehydratase	STM0372	STM14_0435	STM474_0387	STMUK_0378	SL0367
		STMMW_04761	yajC		+	502475	502807	333	chromosome	CDS			CBG23485.1	GI:261245689	putative membrane protein	STM0406	STM14_0481	STM474_0425	STMUK_0412	SL0401
		STMMW_04771	secD		+	502835	504682	1848	chromosome	CDS			CBG23486.1	GI:261245690	protein-export membrane protein SecD	STM0407	STM14_0482	STM474_0426	STMUK_0413	SL0402
		STMMW_04781	secF		+	504693	505664	972	chromosome	CDS			CBG23487.1	GI:261245691	protein-export membrane protein SecF	STM0408	STM14_0483	STM474_0427	STMUK_0414	SL0403
		STMMW_04861	ribD		+	510348	511451	1104	chromosome	CDS			CBG23495.1	GI:261245699	riboflavin biosynthesis protein RibD	STM0416	STM14_0493	STM474_0436	STMUK_0422	SL0410
		STMMW_04871	ribH		+	511540	512010	471	chromosome	CDS			CBG23496.1	GI:261245700	6,7-dimethyl-8-ribityllumazine synthase (riboflavin synthase beta chain)	STM0417	STM14_0494	STM474_0437	STMUK_0423	SL0411
		STMMW_04881	nusB		+	512031	512450	420	chromosome	CDS			CBG23497.1	GI:261245701	N utilization substance protein B	STM0418	STM14_0495	STM474_0438	STMUK_0424	SL0412
		STMMW_04891	thiL		+	512529	513506	978	chromosome	CDS			CBG23498.1	GI:261245702	thiamine-monophosphate kinase	STM0419	STM14_0496	STM474_0439	STMUK_0425	SL0413
		STMMW_04921	dxs		-	515134	516996	1863	chromosome	CDS			CBG23501.1	GI:261245705	1-deoxyxylulose-5-phosphate synthase	STM0422	STM14_0500	STM474_0442	STMUK_0428	SL0416
		STMMW_04931	ispA		-	517020	517919	900	chromosome	CDS			CBG23502.1	GI:261245706	geranyltranstransferase	STM0423	STM14_0501	STM474_0443	STMUK_0429	SL0417
		STMMW_04941	xseB		-	517920	518162	243	chromosome	CDS			CBG23503.1	GI:261245707	exodeoxyribonuclease small subunit	STM0424	STM14_0502	STM474_0444	STMUK_0430	SL0418
		STMMW_05201	clpX		+	544589	545860	1272	chromosome	CDS			CBG23529.1	GI:261245732	ATP-dependent Clp protease ATP-binding subunit ClpX	STM0449	STM14_0532	STM474_0470	STMUK_0456	SL0443
		STMMW_05211	lon		+	546046	548400	2355	chromosome	CDS			CBG23530.1	GI:261245733	Lon protease	STM0450	STM14_0533	STM474_0471	STMUK_0457	SL0444
		STMMW_05541	dnaX		+	581413	583341	1929	chromosome	CDS			CBG23563.1	GI:261245766	DNA polymerase III subunits gamma and tau	STM0484	STM14_0569	STM474_0504	STMUK_0491	SL0477
		STMMW_05581	adk		+	586547	587191	645	chromosome	CDS			CBG23567.1	GI:261245770	adenylate kinase	STM0488	STM14_0574	STM474_0508	STMUK_0495	SL0481
		STMMW_05591	hemH		+	587420	588382	963	chromosome	CDS			CBG23568.1	GI:261245771	ferrochelatase	STM0489	STM14_0576	STM474_0510	STMUK_0496	SL0482
		STMMW_06031	lpxH		-	636554	637276	723	chromosome	CDS			CBG23612.1	GI:261245814	conserved hypothetical protein	STM0535	STM14_0625	STM474_0556	STMUK_0542	SL0528
		STMMW_06041	ppiB		-	637279	637773	495	chromosome	CDS			CBG23613.1	GI:261245815	peptidyl-prolyl cis-trans isomerase B	STM0536	STM14_0626	STM474_0557	STMUK_0543	SL0529
		STMMW_06101	folD		-	641513	642379	867	chromosome	CDS			CBG23619.1	GI:261245821	FolD bifunctional protein [includes: methylenetetrahydrofolate dehydrogenase	STM0542	STM14_0632	STM474_0563	STMUK_0549	SL0535
		STMMW_06571	fepD		-	691376	692383	1008	chromosome	CDS			CBG23666.1	GI:261245865	ferric enterobactin transport protein FepD	STM0592	STM14_0690	STM474_0612	STMUK_0597	SL0580
		STMMW_06591	fepB		-	693801	694757	957	chromosome	CDS			CBG23668.1	GI:261245867	ferrienterobactin-binding periplasmic protein precursor	STM0594	STM14_0692	STM474_0614	STMUK_0599	SL0582
		STMMW_06981	lipA		-	733673	734638	966	chromosome	CDS			CBG23707.1	GI:261245906	lipoic acid synthetase	STM0633	STM14_0737	STM474_0654	STMUK_0638	SL0621
		STMMW_07001	lipB		-	736099	736674	576	chromosome	CDS			CBG23709.1	GI:261245908	lipoate-protein ligase B (lipoate biosynthesis protein B)	STM0635	STM14_0741	STM474_0656	STMUK_0640	SL0623
		STMMW_07041	mrdB		-	739719	740831	1113	chromosome	CDS			CBG23713.1	GI:261245912	rod shape-determining protein RodA	STM0639	STM14_0747	STM474_0660	STMUK_0644	SL0627
		STMMW_07051	mrdA		-	740834	742735	1902	chromosome	CDS			CBG23714.1	GI:261245913	penicillin-binding protein	STM0640	STM14_0748	STM474_0661	STMUK_0645	SL0628
		STMMW_07101	nadD		-	745657	746298	642	chromosome	CDS			CBG23719.1	GI:261245918	conserved hypothetical protein	STM0645	STM14_0753	STM474_0666	STMUK_0650	SL0633
		STMMW_07111	holA		-	746300	747331	1032	chromosome	CDS			CBG23720.1	GI:261245919	DNA polymerase III, delta subunit	STM0646	STM14_0754	STM474_0667	STMUK_0651	SL0634
		STMMW_07121	rlpB		-	747331	747921	591	chromosome	CDS			CBG23721.1	GI:261245920	rare lipoprotein B precursor	STM0647	STM14_0755	STM474_0668	STMUK_0652	SL0635
		STMMW_07131	leuS		-	747936	750518	2583	chromosome	CDS			CBG23722.1	GI:261245921	leucyl-tRNA synthetase	STM0648	STM14_0756	STM474_0669	STMUK_0653	SL0636
		STMMW_07311	lnt		-	768984	770522	1539	chromosome	CDS			CBG23740.1	GI:261245938	apolipoprotein N-acyltransferase	STM0666	STM14_0775	STM474_0687	STMUK_0671	SL0655
		STMMW_07361	ubiF	yleB	+	774867	776042	1176	chromosome	CDS			CBG23745.1	GI:261245943	putative monooxygenase	STM0671	STM14_0782	STM474_0692	STMUK_0676	SL0660
		STMMW_07441	glnS		+	786233	787900	1668	chromosome	CDS			CBG23753.1	GI:261245951	glutaminyl-tRNA synthetase	STM0686	STM14_0799	STM474_0707	STMUK_0691	SL0668
		STMMW_07511	fur		-	795206	795658	453	chromosome	CDS			CBG23760.1	GI:261245958	ferric uptake regulation protein	STM0693	STM14_0808	STM474_0714	STMUK_0698	SL0675
		STMMW_07521	fldA		-	795940	796470	531	chromosome	CDS			CBG23761.1	GI:261245959	flavodoxin 1	STM0694	STM14_0810	STM474_0715	STMUK_0699	SL0676
		STMMW_07561	pgm		+	798615	800210	1596	chromosome	CDS			CBG23765.1	GI:261245963	phosphoglucomutase	STM0698	STM14_0815	STM474_0719	STMUK_0703	SL0680
		STMMW_07771			+	823977	824873	897	chromosome	CDS			CBG23786.1	GI:261245984	putative glycosyl transferase	STM0720	STM14_0839	STM474_0743	STMUK_0726	SL0702
		STMMW_07781			+	824886	826019	1134	chromosome	CDS			CBG23787.1	GI:261245985	galactosyltransferase	STM0721	STM14_0840	STM474_0744	STMUK_0727	SL0703
		STMMW_07811			+	827726	829504	1779	chromosome	CDS			CBG23790.1	GI:261245988	putative glycosyltransferase, cell wall biogenesis	STM0724	STM14_0843	STM474_0747	STMUK_0730	SL0706
		STMMW_07821			+	829697	830530	834	chromosome	CDS			CBG23791.1	GI:261245989	putative glycosyltransferase, cell wall biogenesis	STM0725	STM14_0844	STM474_0748	STMUK_0731	SL0707
		STMMW_07931	sucA		+	840556	843357	2802	chromosome	CDS			CBG23801.1	GI:261245999	2-oxoglutarate dehydrogenase E1 component	STM0736	STM14_0855	STM474_0759	STMUK_0742	SL0718
		STMMW_07941	sucB		+	843372	844580	1209	chromosome	CDS			CBG23802.1	GI:261246000	dihydrolipoamide succinyltransferase component (E2)	STM0737	STM14_0856	STM474_0760	STMUK_0743	SL0719
		STMMW_07971	cydA		+	848340	849908	1569	chromosome	CDS			CBG23805.1	GI:261246003	cytochrome D ubiquinol oxidase subunit I	STM0740	STM14_0861	STM474_0765	STMUK_0746	SL0722
		STMMW_07981	cydB		+	849924	851063	1140	chromosome	CDS			CBG23806.1	GI:261246004	cytochrome D ubiquinol oxidase subunit II	STM0741	STM14_0862	STM474_0766	STMUK_0747	SL0723
		STMMW_08021	tolQ		+	852239	852931	693	chromosome	CDS			CBG23810.1	GI:261246008	TolQ protein	STM0745	STM14_0867	STM474_0770	STMUK_0751	SL0727
		STMMW_08041	tolA		+	853428	854651	1224	chromosome	CDS			CBG23812.1	GI:261246010	TolA protein	STM0747	STM14_0869	STM474_0772	STMUK_0753	SL0729
		STMMW_08051	tolB		+	854775	856067	1293	chromosome	CDS			CBG23813.1	GI:261246011	tolB protein precursor	STM0748	STM14_0870	STM474_0773	STMUK_0754	SL0730
		STMMW_09681	cydC		-	1027536	1029257	1722	chromosome	CDS			CBG23977.1	GI:261246173	transport ATP-binding protein CydC	STM0956	STM14_1078	STM474_0943	STMUK_0924	SL0894
		STMMW_09691	cydD		-	1029258	1031024	1767	chromosome	CDS			CBG23978.1	GI:261246174	transport ATP-binding protein CydD	STM0957	STM14_1079	STM474_0944	STMUK_0925	SL0895
		STMMW_09721	ftsK		+	1033224	1037366	4143	chromosome	CDS			CBG23981.1	GI:261246177	cell division protein FtsK	STM0960	STM14_1084	STM474_0947	-	SL0898
		STMMW_09731	lolA		+	1037506	1038120	615	chromosome	CDS			CBG23982.1	GI:261246178	outer membrane lipoprotein carrier protein precursor	STM0961	STM14_1085	STM474_0948	STMUK_0928	SL0899
		STMMW_09751	serS		+	1039732	1041024	1293	chromosome	CDS			CBG23984.1	GI:261246180	seryl-tRNA synthetase	STM0963	STM14_1088	STM474_0950	STMUK_0930	SL0901
		STMMW_09911	cmk		+	1060934	1061617	684	chromosome	CDS			CBG24000.1	GI:261246196	cytidylate kinase	STM0980	STM14_1109	STM474_0966	STMUK_0946	SL0917
		STMMW_09921	rpsA		+	1061731	1063404	1674	chromosome	CDS			CBG24001.1	GI:261246197	30S ribosomal protein S1	STM0981	STM14_1110	STM474_0967	STMUK_0947	SL0918
		STMMW_09951	msbA		+	1066375	1068123	1749	chromosome	CDS			CBG24004.1	GI:261246200	probable transport ATP-binding protein MsbA	STM0984	STM14_1113	STM474_0970	STMUK_0950	SL0921
		STMMW_09961	lpxK		+	1068120	1069097	978	chromosome	CDS		2.7.1.130	CBG24005.1	GI:261246201	tetraacyldisaccharide 4'-kinase	STM0985	STM14_1114	STM474_0971	STMUK_0951	SL0922
		STMMW_09981	ycaR		+	1070425	1070607	183	chromosome	CDS			CBG24007.1	GI:261246203	conserved hypothetical protein	STM0987	STM14_1116	STM474_0973	STMUK_0953	SL0924
		STMMW_09991	kdsB		+	1070604	1071350	747	chromosome	CDS			CBG24008.1	GI:261246204	3-deoxy-manno-octulosonate cytidylyltransferase	STM0988	STM14_1117	STM474_0974	STMUK_0954	SL0925
		STMMW_10031	mukF		+	1074142	1075464	1323	chromosome	CDS			CBG24012.1	GI:261246208	killing factor KicB	STM0992	STM14_1122	STM474_0978	STMUK_0958	SL0929
		STMMW_10041	mukE		+	1075445	1076149	705	chromosome	CDS			CBG24013.1	GI:261246209	KicA protein	STM0993	STM14_1123	STM474_0979	STMUK_0959	SL0930
		STMMW_10051	mukB		+	1076149	1080615	4467	chromosome	CDS			CBG24014.1	GI:261246210	cell division protein	STM0994	STM14_1124	STM474_0980	STMUK_0960	SL0931
		STMMW_10111	asnCa	asnS	-	1087419	1088819	1401	chromosome	CDS		6.1.1.22	CBG24020.1	GI:261246216	asparaginyl-tRNA synthetase	STM1000	STM14_1132	STM474_0987	STMUK_0966	SL0937
		STMMW_10801	fabA		-	1154600	1155118	519	chromosome	CDS			CBG24092.1	GI:261246284	D-3-hydroxydecanoyl-(acyl carrier-protein)	STM1067	STM14_1211	STM474_1059	STMUK_1036	SL1007
		STMMW_10971	yccK		-	1170544	1170873	330	chromosome	CDS			CBG24109.1	GI:261246301	hypothetical protein in helD-serT intergenic region	STM1084	STM14_1229	STM474_1076	STMUK_1053	SL1024
		STMMW_11401		nanC	+	1216636	1217328	693	chromosome	CDS			CBG24153.1	GI:261246344	putative secreted protein	STM1131	STM14_1294	STM474_1125	STMUK_1099	SL1069
		STMMW_11631	htrB		-	1238417	1239337	921	chromosome	CDS			CBG24176.1	GI:261246367	lipid A biosynthesis lauroyl acyltransferase (EC 2.3.1.-) (heat shock protein)	STM1155	STM14_1323	STM474_1150	STMUK_1123	SL1092
		STMMW_11781	mviN		+	1250765	1252339	1575	chromosome	CDS			CBG24190.1	GI:261246381	virulence factor MviN	STM1170	STM14_1340	STM474_1166	STMUK_1138	SL1107
		STMMW_11931	rne		-	1264156	1267359	3204	chromosome	CDS		3.1.4.-	CBG24205.1	GI:261246396	ribonuclease E	STM1185	STM14_1357	STM474_1181	STMUK_1153	SL1122
		STMMW_12021	fabH		+	1273114	1274067	954	chromosome	CDS		2.3.1.41	CBG24214.1	GI:261246405	3-oxoacyl-[acyl-carrier-protein] synthase III	STM1193	STM14_1366	STM474_1190	STMUK_1161	SL1130
		STMMW_12031	fabD		+	1274083	1275012	930	chromosome	CDS			CBG24215.1	GI:261246406	malonyl CoA-acyl carrier protein transacylase	STM1194	STM14_1367	STM474_1191	STMUK_1162	SL1131
		STMMW_12041	fabG		+	1275025	1275759	735	chromosome	CDS			CBG24216.1	GI:261246407	3-oxoacyl-[acyl-carrier protein] reductase	STM1195	STM14_1368	STM474_1192	STMUK_1163	SL1132
		STMMW_12051	acpP		+	1275915	1276151	237	chromosome	CDS			CBG24217.1	GI:261246408	ACP	STM1196	STM14_1369	STM474_1193	STMUK_1164	SL1133
		STMMW_12091	tmk		+	1279426	1280067	642	chromosome	CDS		2.7.4.9	CBG24221.1	GI:261246412	dTMP kinase	STM1200	STM14_1373	STM474_1197	STMUK_1168	SL1137
		STMMW_12101	holB		+	1280064	1281068	1005	chromosome	CDS			CBG24222.1	GI:261246413	DNA polymerase III, delta' subunit	STM1201	STM14_1374	STM474_1198	STMUK_1169	SL1138
		STMMW_12261	ycfU		+	1298370	1299680	1311	chromosome	CDS			CBG24238.1	GI:261246429	ABC transporter integral membrane subunit	STM1217	STM14_1392	STM474_1214	STMUK_1185	SL1154
		STMMW_12271	lolD	ycfV	+	1299673	1300374	702	chromosome	CDS			CBG24239.1	GI:261246430	ABC transporter ATP-binding subunit	STM1218	STM14_1393	STM474_1215	STMUK_1186	SL1155
		STMMW_12281	ycfW		+	1300374	1301618	1245	chromosome	CDS			CBG24240.1	GI:261246431	ABC transporter integral membrane subunit	STM1219	STM14_1394	STM474_1216	STMUK_1187	SL1156
		STMMW_12421	purB		-	1316000	1317370	1371	chromosome	CDS			CBG24254.1	GI:261246444	adenylosuccinate lyase	STM1232	STM14_1410	STM474_1230	STMUK_1200	SL1170
		STMMW_12441	mnmA	trmU	-	1318102	1319208	1107	chromosome	CDS		2.1.1.61	CBG24256.1	GI:261246446	5-methylaminomethyl-2-thiouridylate-methyltrans ferase EC 2.1.1.61	STM1234	STM14_1412	STM474_1232	STMUK_1202	SL1172
		STMMW_12481	icdA		+	1320898	1322148	1251	chromosome	CDS			CBG24260.1	GI:261246450	isocitrate dehydrogenase	STM1238	STM14_1416	STM474_1236	STMUK_1206	SL1176
		STMMW_12971	gapA		-	1365207	1366202	996	chromosome	CDS			CBG24309.1	GI:261246499	glyceraldehyde 3-phosphate dehydrogenase a	STM1290	STM14_1565	STM474_1294	STMUK_1257	SL1225
		STMMW_13171	nadE		-	1386633	1387460	828	chromosome	CDS			CBG24329.1	GI:261246519	3-dependent NAD+ synthetase EC 6.3.1.5. Probable glutamine-dependent NAD+ synthetase EC 6.3.5.1	STM1310	STM14_1590	STM474_1314	STMUK_1277	SL1245
		STMMW_13361			+	1404734	1405048	315	chromosome	CDS			CBG24348.1	GI:261246538	putative membrane protein	STM1329	STM14_1613	STM474_1334	STMUK_1296	SL1264
		STMMW_13391	rfc	wzy	-	1406601	1407824	1224	chromosome	CDS			CBG24351.1	GI:261246541	O-antigen polymerase	STM1332	STM14_1616	STM474_1336	STMUK_1299	SL1266
		STMMW_13401	thrS		+	1408716	1410644	1929	chromosome	CDS		6.1.1.3	CBG24352.1	GI:261246542	ThrRS	STM1333	STM14_1619	STM474_1337	STMUK_1300	SL1267
		STMMW_13411	infC		+	1410756	1411190	435	chromosome	CDS			CBG24353.1	GI:261246543	Translation initiation factor IF-3. Translation initiation factor IF-3, chloroplast	STM1334	STM14_1620	STM474_1338	STMUK_1301	SL1268
		STMMW_13421	rpl35	rpmI	+	1411286	1411483	198	chromosome	CDS			CBG24354.1	GI:261246544	50S ribosomal protein L35. Chloroplast 50S ribosomal protein L35	STM1335	STM14_1621	STM474_1339	STMUK_1302	SL1269
		STMMW_13431	rpl20	rplT	+	1411534	1411890	357	chromosome	CDS			CBG24355.1	GI:261246545	50S ribosomal subunit protein L20	STM1336	STM14_1622	STM474_1340	STMUK_1303	SL1270
		STMMW_13441	pheS		+	1412192	1413175	984	chromosome	CDS		6.1.1.20	CBG24356.1	GI:261246546	PheRS	STM1337	STM14_1624	STM474_1341	STMUK_1304	SL1271
		STMMW_13451	pheT		+	1413191	1415578	2388	chromosome	CDS		6.1.1.20	CBG24357.1	GI:261246547	PheRS	STM1338	STM14_1625	STM474_1342	STMUK_1305	SL1272
		STMMW_13981	ssaB	spiC	+	1476513	1476914	402	chromosome	CDS			CBG24409.1	GI:261246599	putative pathogenicity island 2 secreted effector protein	STM1393	STM14_1688	STM474_1399	STMUK_1359	SL1327
		STMMW_14021	sseA		+	1480115	1480441	327	chromosome	CDS			CBG24413.1	GI:261246603	putative pathogenicity island protein	STM1397	STM14_1693	STM474_1403	STMUK_1363	SL1331
		STMMW_14121	ssaH		+	1486307	1486534	228	chromosome	CDS			CBG24423.1	GI:261246613	Type three secretion system apparatus	STM1407	STM14_1703	STM474_1413	STMUK_1373	SL1341
		STMMW_14131	ssaI		+	1486546	1486794	249	chromosome	CDS			CBG24424.1	GI:261246614	putative pathogenicity island protein	STM1408	STM14_1704	STM474_1414	STMUK_1374	SL1342
		STMMW_14141	ssaJ		+	1486791	1487540	750	chromosome	CDS			CBG24425.1	GI:261246615	putative pathogenicity island lipoprotein	STM1409	STM14_1705	STM474_1415	STMUK_1375	SL1343
		STMMW_14291	ribE		+	1500066	1500707	642	chromosome	CDS		2.5.1.9	CBG24440.1	GI:261246630	riboflavin synthase alpha chain	STM1426	STM14_1723	STM474_1432	STMUK_1392	SL1358
		STMMW_14511	pdxH		+	1519218	1519874	657	chromosome	CDS			CBG24462.1	GI:261246652	pyridoxamine 5'-phosphate oxidase	STM1448	STM14_1746	STM474_1455	STMUK_1414	SL1380
		STMMW_14521	tyrS		+	1520001	1521275	1275	chromosome	CDS			CBG24463.1	GI:261246653	tyrosyl-tRNA synthetase	STM1449	STM14_1747	STM474_1456	STMUK_1415	SL1381
		STMMW_15971	sifB		+	1684698	1685648	951	chromosome	CDS			CBG24609.1	GI:261246795	hypothetical protein	STM1602	STM14_1940	STM474_1614	STMUK_1571	SL1532
		STMMW_16871	sapA		+	1776196	1777845	1650	chromosome	CDS			CBG24699.1	GI:261246882	peptide transport periplasmic protein SapA precursor	STM1692	STM14_2042	STM474_1705	STMUK_1661	SL1622
		STMMW_16881	sapB		+	1778013	1778807	795	chromosome	CDS			CBG24700.1	GI:261246883	peptide transport system permease protein SapB	STM1693	STM14_2043	STM474_1706	STMUK_1662	SL1623
		STMMW_16891	sapC		+	1778794	1779684	891	chromosome	CDS			CBG24701.1	GI:261246884	peptide transport system permease protein SapC	STM1694	STM14_2044	STM474_1707	STMUK_1663	SL1624
		STMMW_16901	sapD		+	1779684	1780676	993	chromosome	CDS			CBG24702.1	GI:261246885	peptide transport system ATP-binding protein SapD	STM1695	STM14_2045	STM474_1708	STMUK_1664	SL1625
		STMMW_16911	sapF		+	1780678	1781484	807	chromosome	CDS			CBG24703.1	GI:261246886	peptide transport system ATP-binding protein SapF	STM1696	STM14_2046	STM474_1709	STMUK_1665	SL1626
		STMMW_16961	fabI		+	1784653	1785441	789	chromosome	CDS			CBG24708.1	GI:261246891	enoyl-[acyl-carrier-protein] reductase (NADH)	STM1700	STM14_2053	STM474_1714	STMUK_1670	SL1631
		STMMW_17031	yciM		-	1794032	1795147	1116	chromosome	CDS			CBG24715.1	GI:261246898	conserved hypothetical protein	STM1708	STM14_2066	STM474_1723	STMUK_1679	SL1640
		STMMW_17041	yciS		-	1795208	1795516	309	chromosome	CDS			CBG24716.1	GI:261246899	putative membrane protein	STM1709	STM14_2067	STM474_1724	STMUK_1680	SL1641
		STMMW_17061	ribA		+	1796626	1797216	591	chromosome	CDS		3.5.4.25	CBG24718.1	GI:261246901	GTP cyclohydrolase II	STM1711	STM14_2069	STM474_1726	STMUK_1682	SL1643
		STMMW_17081	cysB		-	1800924	1801898	975	chromosome	CDS			CBG24720.1	GI:261246903	cys regulon transcriptional activator	STM1713	STM14_2072	STM474_1730	STMUK_1685	SL1645
		STMMW_17101	topA		-	1802309	1804906	2598	chromosome	CDS			CBG24721.1	GI:261246904	DNA topoisomerase I, omega protein I	STM1714	STM14_2075	STM474_1731	STMUK_1686	SL1646
		STMMW_17231	yciG		+	1818075	1818257	183	chromosome	CDS			CBG24734.1	GI:261246917	conserved hypothetical protein	STM1728	STM14_2091	STM474_1745	STMUK_1700	SL1659
		STMMW_17471	galU		-	1840345	1841253	909	chromosome	CDS			CBG24758.1	GI:261246941	glucose-1-phosphate uridylyltransferase	STM1752	STM14_2118	STM474_1769	STMUK_1725	SL1683
		STMMW_17641	kdsA		-	1862924	1863778	855	chromosome	CDS		2.5.1.55	CBG24775.1	GI:261246958	2-dehydro-3-deoxyphosphooctonate aldolase	STM1772	STM14_2142	STM474_1789	STMUK_1744	SL1700
		STMMW_17681	prfA		-	1865848	1866930	1083	chromosome	CDS			CBG24779.1	GI:261246962	RF-1	STM1776	STM14_2146	STM474_1793	STMUK_1748	SL1704
		STMMW_17691	hemA		-	1866971	1868227	1257	chromosome	CDS		1.2.1.-	CBG24780.1	GI:261246963	GluTR	STM1777	STM14_2147	STM474_1794	STMUK_1749	SL1705
		STMMW_17701	hemM	lolB	+	1868541	1869164	624	chromosome	CDS			CBG24781.1	GI:261246964	outer membrane lipoprotein	STM1778	STM14_2149	STM474_1796	STMUK_1750	SL1706
		STMMW_17711	ipk		+	1869161	1870012	852	chromosome	CDS		2.7.1.-	CBG24782.1	GI:261246965	4-diphosphocytidyl-2-C-methyl-D-erythritol kinase	STM1779	STM14_2150	STM474_1797	STMUK_1751	SL1707
		STMMW_17721	prs	prsA	+	1870278	1871225	948	chromosome	CDS		2.7.6.1	CBG24783.1	GI:261246966	ribose-phosphate pyrophosphokinase	STM1780	STM14_2153	STM474_1799	STMUK_1752	SL1708
		STMMW_18081	minE		+	1906151	1906417	267	chromosome	CDS			CBG24818.1	GI:261247001	Cell division topological specificity factor	STM1816	STM14_2195	STM474_1837	STMUK_1788	SL1744
		STMMW_18121	yeaZ		-	1910994	1911689	696	chromosome	CDS			CBG24822.1	GI:261247005	conserved hypothetical protein	STM1820	STM14_2202	STM474_1842	STMUK_1793	SL1749
		STMMW_18701	msbB	lpxM	-	1967505	1968476	972	chromosome	CDS		2.3.1.-	CBG24879.1	GI:261247060	lipid A acyltransferase	STM1889	STM14_2297	STM474_1921	STMUK_1869	SL1823
		STMMW_18841	aspS		-	1978623	1980395	1773	chromosome	CDS		6.1.1.12	CBG24892.1	GI:261247071	AspRS	STM1901	STM14_2312	STM474_1934	STMUK_1881	SL1836
		STMMW_18921	argS		+	1986109	1987842	1734	chromosome	CDS		6.1.1.19	CBG24900.1	GI:261247079	ArgRS	STM1909	STM14_2322	STM474_1942	STMUK_1889	SL1844
		STMMW_19241	pgsA		-	2019325	2019873	549	chromosome	CDS		2.7.8.5	CBG24933.1	GI:261247110	phosphotidylglycerophosphate synthetase	STM1945	STM14_2363	STM474_1977	STMUK_1924	SL1875
		STMMW_21231	rfbF	ddhA	-	2197007	2197780	774	chromosome	CDS		2.7.7.33	CBG25132.1	GI:261247307	glucose-1-phosphate cytidylyltransferase	STM2092	STM14_2586	STM474_2177	STMUK_2122	SL2069
		STMMW_21861	metG		+	2273397	2275430	2034	chromosome	CDS		6.1.1.10	CBG25194.1	GI:261247369	MetRS	STM2155	STM14_2658	STM474_2242	STMUK_2184	SL2132
		STMMW_22251	folE		-	2314102	2314770	669	chromosome	CDS		3.5.4.16	CBG25232.1	GI:261247407	GTP cyclohydrolase I	STM2193	STM14_2703	STM474_2282	STMUK_2223	SL2170
		STMMW_22551	rplY		+	2350091	2350375	285	chromosome	CDS			CBG25261.1	GI:261247436	50S ribosomal protein L25	STM2224	STM14_2749	STM474_2317	STMUK_2254	SL2201
		STMMW_22961	gyrA		-	2397379	2400015	2637	chromosome	CDS		5.99.1.3	CBG25307.1	GI:261247480	DNA gyrase subunit A	STM2272	STM14_2804	STM474_2368	STMUK_2302	SL2241
		STMMW_23001	ubiG		+	2403984	2404712	729	chromosome	CDS		2.1.1.64	CBG25311.1	GI:261247484	3,4-dihydroxy-5-hexaprenylbenzoate methyltransferase	STM2276	STM14_2810	STM474_2372	STMUK_2306	SL2245
		STMMW_23011	nrdA		+	2405068	2407353	2286	chromosome	CDS		1.17.4.1	CBG25312.1	GI:261247485	ribonucleoside-diphosphate reductase 1 alpha chain	STM2277	STM14_2812	STM474_2373	STMUK_2307	SL2246
		STMMW_23021	nrdB		+	2407466	2408596	1131	chromosome	CDS		1.17.4.1	CBG25313.1	GI:261247486	ribonucleoside-diphosphate reductase 1 beta chain	STM2278	STM14_2813	STM474_2374	STMUK_2308	SL2247
		STMMW_23781	ubiX		-	2490250	2490819	570	chromosome	CDS			CBG25389.1	GI:261247562	putative decarboxylase	STM2356	STM14_2903	STM474_2454	STMUK_2386	SL2325
		STMMW_23871	folC		-	2501022	2502290	1269	chromosome	CDS		6.3.2.17	CBG25398.1	GI:261247571	folylpolyglutamate synthase	STM2365	STM14_2913	STM474_2464	STMUK_2395	SL2334
		STMMW_23881	accD		-	2502358	2503272	915	chromosome	CDS		6.4.1.2	CBG25399.1	GI:261247572	acetyl-CoA carboxylase beta subunit	STM2366	STM14_2914	STM474_2465	STMUK_2396	SL2335
		STMMW_24001	fabB		-	2512290	2513504	1215	chromosome	CDS		2.3.1.41	CBG25411.1	GI:261247584	3-oxoacyl-[acyl-carrier-protein] synthase I	STM2378	STM14_2927	STM474_2477	STMUK_2408	SL2347
		STMMW_24371	gltX		-	2553831	2555246	1416	chromosome	CDS		6.1.1.17	CBG25446.1	GI:261247619	GluRS	STM2415	STM14_2969	STM474_2516	STMUK_2446	SL2381
		STMMW_24461	lig	ligA	-	2562669	2564684	2016	chromosome	CDS		6.5.1.2	CBG25454.1	GI:261247627	DNA ligase	STM2427	STM14_2982	STM474_2529	STMUK_2459	SL2390
		STMMW_24471	zipA		-	2564756	2565793	1038	chromosome	CDS			CBG25455.1	GI:261247628	Cell division protein zipA homolog	STM2428	STM14_2983	STM474_2530	STMUK_2460	SL2391
		STMMW_24511	ptsI		+	2568560	2570287	1728	chromosome	CDS		2.7.3.9	CBG25459.1	GI:261247632	phosphoenolpyruvate-protein phosphotransferase (ec 2.7.3.9) (phosphotransferase system, enzyme i)	STM2432	STM14_2990	STM474_2535	STMUK_2464	SL2395
		STMMW_24521	crr		+	2570328	2570837	510	chromosome	CDS			CBG25460.1	GI:261247633	PTS system, glucose-specific IIA component	STM2433	STM14_2991	STM474_2536	STMUK_2465	SL2396
		STMMW_25021	dapE		+	2621364	2622491	1128	chromosome	CDS			CBG25510.1	GI:261247683	succinyl-diaminopimelate desuccinylase	STM2483	STM14_3046	STM474_2586	STMUK_2515	SL2446
		STMMW_25071	dapA		-	2627713	2628591	879	chromosome	CDS		4.2.1.52	CBG25515.1	GI:261247688	DHDPS	STM2489	STM14_3052	STM474_2592	STMUK_2521	SL2452
		STMMW_25211			-	2645276	2645413	138	chromosome	CDS			CBG25529.1	GI:261247702	conserved hypothetical protein	STM2504	STM14_3069	-	STMUK_2536	-
		STMMW_25271	guaA		-	2647186	2648763	1578	chromosome	CDS		6.3.5.2	CBG25534.1	GI:261247707	GMP synthase (glutamine-hydrolyzing)	STM2510	STM14_3075	STM474_2611	STMUK_2542	SL2471
		STMMW_25361	engA		-	2675838	2677310	1473	chromosome	CDS			CBG25543.1	GI:261247715	GTP-binding protein engA	STM2519	STM14_3089	STM474_2621	STMUK_2551	SL2481
		STMMW_25391	hisS		-	2679252	2680526	1275	chromosome	CDS		6.1.1.21	CBG25546.1	GI:261247718	HisRS	STM2522	STM14_3093	STM474_2624	STMUK_2554	SL2484
		STMMW_25401	gcpE	ispG	-	2680637	2681755	1119	chromosome	CDS		1.17.7.1	CBG25547.1	GI:261247719	4-hydroxy-3-methylbut-2-en-1-yl diphosphate synthase	STM2523	STM14_3094	STM474_2625	STMUK_2555	SL2485
		STMMW_25551	fdx		-	2702241	2702576	336	chromosome	CDS			CBG25562.1	GI:261247734	ferredoxin	STM2538	STM14_3113	STM474_2642	STMUK_2570	SL2500
		STMMW_25561	hscA		-	2702578	2704428	1851	chromosome	CDS			CBG25563.1	GI:261247735	Hsc66. Chaperone protein hscA homolog	STM2539	STM14_3114	STM474_2643	STMUK_2571	SL2501
		STMMW_25591	nifU		-	2705504	2705890	387	chromosome	CDS			CBG25566.1	GI:261247738	NifU-like protein	STM2542	STM14_3117	STM474_2646	STMUK_2574	SL2504
		STMMW_25601	iscS	nifS	-	2705918	2707132	1215	chromosome	CDS		2.8.1.7	CBG25567.1	GI:261247739	cysteine desulfurase	STM2543	STM14_3118	STM474_2647	STMUK_2575	SL2505
		STMMW_25631	suhB		+	2708817	2709620	804	chromosome	CDS			CBG25570.1	GI:261247742	extragenic suppressor protein SuhB	STM2546	STM14_3124	STM474_2650	STMUK_2578	SL2508
		STMMW_25841	yfhC		-	2738374	2738925	552	chromosome	CDS			CBG25591.1	GI:261247763	conserved hypothetical protein	STM2568	STM14_3148	STM474_2673	STMUK_2600	SL2530
		STMMW_25931	acpS		-	2746444	2746824	381	chromosome	CDS		2.7.8.7	CBG25600.1	GI:261247772	4'-phosphopantetheinyl transferase acpS	STM2577	STM14_3157	STM474_2682	STMUK_2609	SL2539
		STMMW_25961	era		-	2748307	2749212	906	chromosome	CDS			CBG25603.1	GI:261247775	GTP-binding protein	STM2580	STM14_3160	STM474_2685	STMUK_2612	SL2542
		STMMW_25971	rnc		-	2749209	2749889	681	chromosome	CDS		3.1.26.3	CBG25604.1	GI:261247776	RNase III	STM2581	STM14_3161	STM474_2686	STMUK_2613	SL2543
		STMMW_25981	lepB		-	2750163	2751137	975	chromosome	CDS		3.4.21.89	CBG25605.1	GI:261247777	signal peptidase I	STM2582	STM14_3162	STM474_2687	STMUK_2614	SL2544
		STMMW_26721	pssA		+	2819313	2820668	1356	chromosome	CDS		2.7.8.8	CBG25679.1	GI:261247850	CDP-diacylglycerol-serine O-phosphatidyltransferase	STM2652	STM14_3250	STM474_2765	STMUK_2688	SL2616
		STMMW_26791	yfiO	ecfD	+	2833317	2834054	738	chromosome	CDS			CBG25686.1	GI:261247857	putative lipoprotein	STM2663	STM14_3264	STM474_2776	STMUK_2699	SL2623
		STMMW_26871	rpl19	rplS	-	2841531	2841878	348	chromosome	CDS			CBG25694.1	GI:261247865	50S ribosomal subunit protein L19	STM2673	STM14_3276	STM474_2797	STMUK_2708	SL2646
		STMMW_26881	trmD		-	2841919	2842686	768	chromosome	CDS		2.1.1.31	CBG25695.1	GI:261247866	Guanine-N1--methyltransferase EC 2.1.1.31	STM2674	STM14_3277	STM474_2798	STMUK_2709	SL2647
		STMMW_26891	rimM		-	2842731	2843279	549	chromosome	CDS			CBG25696.1	GI:261247867	16S rRNA processing protein	STM2675	STM14_3278	STM474_2799	STMUK_2710	SL2648
		STMMW_26901	rps16	rpsP	-	2843298	2843546	249	chromosome	CDS			CBG25697.1	GI:261247868	30S ribosomal subunit protein S16	STM2676	STM14_3279	STM474_2800	STMUK_2711	SL2649
		STMMW_26911	ffh		-	2843860	2845221	1362	chromosome	CDS			CBG25698.1	GI:261247869	signal recognition particle protein	STM2677	STM14_3281	STM474_2801	STMUK_2712	SL2650
		STMMW_26951	grpE		-	2848246	2848836	591	chromosome	CDS			CBG25702.1	GI:261247872	heat shock protein GrpE (heat shock protein b25.3) (hsp24)	STM2681	STM14_3286	STM474_2805	STMUK_2716	SL2654
		STMMW_26971	ppnK	yfjB	+	2848959	2849837	879	chromosome	CDS		2.7.1.23	CBG25703.1	GI:261247873	conserved hypothetical protein	STM2683	STM14_3288	STM474_2806	STMUK_2718	SL2655
		STMMW_27011	yfjG		-	2852520	2852972	453	chromosome	CDS			CBG25707.1	GI:261247877	conserved hypothetical protein	STM2687	STM14_3293	STM474_2810	STMUK_2722	SL2659
		STMMW_27881	csrA		-	2963938	2964123	186	chromosome	CDS			CBG25795.1	GI:261247962	Carbon storage regulator homolog	STM2826	STM14_3412	STM474_2964	STMUK_2815	SL2806
		STMMW_27891	alaS		-	2964358	2966988	2631	chromosome	CDS		6.1.1.7	CBG25796.1	GI:261247963	AlaRS	STM2827	STM14_3413	STM474_2965	STMUK_2816	SL2807
		STMMW_28671			+	3040322	3040612	291	chromosome	CDS			CBG25874.1	GI:261248041	salmonella pathogenicity island 1 protein	STM2904	STM14_3505	STM474_3044	STMUK_2893	SL2884
		STMMW_28921	ispF		-	3063256	3063735	480	chromosome	CDS		4.6.1.12	CBG25899.1	GI:261248065	2-C-methyl-D-erythritol 2,4-cyclodiphosphate synthase	STM2929	STM14_3532	STM474_3069	STMUK_2918	SL2908
		STMMW_28931	ispD		-	3063735	3064445	711	chromosome	CDS		2.7.7.60	CBG25900.1	GI:261248066	2-C-methyl-D-erythritol 4-phosphate cytidylyltransferase	STM2930	STM14_3533	STM474_3070	STMUK_2919	SL2909
		STMMW_28941	ftsB	ygbQ	-	3064464	3064775	312	chromosome	CDS			CBG25901.1	GI:261248067	Cell division protein ftsB homolog	STM2931	STM14_3534	STM474_3071	STMUK_2920	SL2910
		STMMW_29151	eno		-	3089377	3090675	1299	chromosome	CDS		4.2.1.11	CBG25922.1	GI:261248087	2-phospho-D-glycerate hydro-lyase	STM2952	STM14_3557	STM474_3096	STMUK_2941	SL2931
		STMMW_29161	pyrG		-	3090758	3092395	1638	chromosome	CDS		6.3.4.2	CBG25923.1	GI:261248088	CTP synthase	STM2953	STM14_3558	STM474_3097	STMUK_2942	SL2932
		STMMW_29551	recB		-	3138120	3141665	3546	chromosome	CDS			CBG25963.1	GI:261248128	exonuclease V subunit	STM2994	STM14_3609	STM474_3140	STMUK_2982	SL2972
		STMMW_29621	thyA		-	3150029	3150823	795	chromosome	CDS		2.1.1.45	CBG25970.1	GI:261248135	TS	STM3001	STM14_3617	STM474_3147	STMUK_2989	SL2979
		STMMW_29631	lgt		-	3150830	3151705	876	chromosome	CDS		2.4.99.-	CBG25971.1	GI:261248136	prolipoprotein diacylglyceryl transferase	STM3002	STM14_3618	STM474_3148	STMUK_2990	SL2980
		STMMW_30001	lysS		-	3190480	3191997	1518	chromosome	CDS		6.1.1.6	CBG26008.1	GI:261248172	LysRS	STM3040	STM14_3672	STM474_3187	STMUK_3028	SL3016
		STMMW_30011	prfB		-	3192007	3192888	882	chromosome	CDS			CBG26009.1	GI:261248173	peptide chain release factor 2 (RF-2)	STM3041	STM14_3673	STM474_3188	STMUK_3029	SL3017
		STMMW_30081	ygfZ		+	3198179	3199159	981	chromosome	CDS			CBG26016.1	GI:261248180	conserved hypothetical protein	STM3048	STM14_3681	STM474_3195	STMUK_3036	SL3024
		STMMW_30171	ubiH	visB	-	3209726	3210904	1179	chromosome	CDS		1.14.13.-	CBG26025.1	GI:261248189	2-octaprenyl-6-methoxyphenol hydroxylase	STM3057	STM14_3694	STM474_3204	STMUK_3045	SL3033
		STMMW_30231	rpiA		-	3216038	3216697	660	chromosome	CDS		5.3.1.6	CBG26031.1	GI:261248195	PRI	STM3063	STM14_3701	STM474_3210	STMUK_3051	SL3039
		STMMW_30291	fba		-	3220772	3221851	1080	chromosome	CDS			CBG26037.1	GI:261248201	fructose 1,6-bisphosphate aldolase	STM3068	STM14_3708	STM474_3215	STMUK_3056	SL3044
		STMMW_30301	pgk		-	3221953	3223116	1164	chromosome	CDS		2.7.2.3	CBG26038.1	GI:261248202	phosphoglycerate kinase	STM3069	STM14_3709	STM474_3216	STMUK_3057	SL3045
		STMMW_30511	metK		+	3242935	3244089	1155	chromosome	CDS		2.5.1.6	CBG26058.1	GI:261248221	AdoMet synthetase	STM3090	STM14_3733	STM474_3238	STMUK_3078	SL3065
		STMMW_30581	yqgF		+	3249908	3250324	417	chromosome	CDS		3.1.-.-	CBG26065.1	GI:261248228	conserved hypothetical protein	STM3097	STM14_3741	STM474_3245	STMUK_3085	SL3072
		STMMW_31331	plsC		-	3327197	3327934	738	chromosome	CDS			CBG26140.1	GI:261248303	1-acyl-glycerol-3-phosphate acyltransferase	STM3173	STM14_3845	STM474_3326	STMUK_3162	SL3147
		STMMW_31341	parC		-	3328191	3330449	2259	chromosome	CDS			CBG26141.1	GI:261248304	topoisomerase IV subunit A	STM3174	STM14_3846	STM474_3327	STMUK_3163	SL3148
		STMMW_31411	parE		-	3335206	3337098	1893	chromosome	CDS			CBG26148.1	GI:261248311	topoisomerase IV subunit B	STM3181	STM14_3854	STM474_3335	STMUK_3170	SL3155
		STMMW_31561	ribB		-	3349096	3349749	654	chromosome	CDS			CBG26162.1	GI:261248325	3,4-dihydroxy-2-butanone 4-phosphate synthase	STM3195	STM14_3869	STM474_3349	STMUK_3184	SL3168
		STMMW_31611	rfaE	waaE	-	3353805	3355238	1434	chromosome	CDS		2.7.-.-	CBG26167.1	GI:261248330	ADP-heptose synthase	STM3200	STM14_3876	STM474_3354	STMUK_3189	SL3173
		STMMW_31651	cca		+	3360467	3361708	1242	chromosome	CDS		2.7.7.72	CBG26171.1	GI:261248334	tRNA nucleotidyltransferase	STM3204	STM14_3880	STM474_3358	STMUK_3193	SL3177
		STMMW_31671	folB		-	3362732	3363094	363	chromosome	CDS		4.1.2.25	CBG26173.1	GI:261248336	dihydroneopterin aldolase	STM3206	STM14_3882	STM474_3360	STMUK_3195	SL3179
		STMMW_31691	gcp		-	3364060	3365073	1014	chromosome	CDS			CBG26175.1	GI:261248338	possible glycoprotease	STM3208	STM14_3885	STM474_3362	STMUK_3197	SL3182
		STMMW_31701	rpsU		+	3365301	3365516	216	chromosome	CDS			CBG26176.1	GI:261248339	30S ribosomal subunit protein S21	STM3209	STM14_3886	STM474_3363	STMUK_3198	SL3183
		STMMW_31711	dnaG		+	3365752	3367497	1746	chromosome	CDS			CBG26177.1	GI:261248340	DNA primase	STM3210	STM14_3887	STM474_3364	STMUK_3199	SL3184
		STMMW_31721	rpoD		+	3367512	3369494	1983	chromosome	CDS			CBG26178.1	GI:261248341	RNA polymerase sigma-70 factor	STM3211	STM14_3888	STM474_3365	STMUK_3200	SL3185
		STMMW_32831	rpsO		-	3474050	3474319	270	chromosome	CDS			CBG26286.1	GI:261248449	30S ribosomal subunit protein S15	STM3283	STM14_3966	STM474_3441	STMUK_3267	SL3256
		STMMW_32861	infB		-	3476036	3478714	2679	chromosome	CDS			CBG26289.1	GI:261248452	protein chain initiation factor 2	STM3286	STM14_3969	STM474_3444	STMUK_3270	SL3259
		STMMW_32871	nusA		-	3478739	3480241	1503	chromosome	CDS			CBG26290.1	GI:261248453	L factor	STM3287	STM14_3970	STM474_3445	STMUK_3271	SL3260
		STMMW_32881	yhbC		-	3480269	3480691	423	chromosome	CDS			CBG26291.1	GI:261248454	conserved hypothetical protein	STM3288	STM14_3971	STM474_3446	STMUK_3272	SL3261
		STMMW_32921	glmM	mrsA	-	3484833	3486170	1338	chromosome	CDS			CBG26295.1	GI:261248458	PGM/PMM-family protein	STM3294	STM14_3977	STM474_3452	STMUK_3278	SL3265
		STMMW_32951	ftsH	hflB	-	3487827	3489761	1935	chromosome	CDS			CBG26298.1	GI:261248461	cell division protein	STM3296	STM14_3981	STM474_3455	STMUK_3281	SL3268
		STMMW_32961	ftsJ	rrmJ	-	3489865	3490491	627	chromosome	CDS			CBG26299.1	GI:261248462	cell division protein	STM3297	STM14_3982	STM474_3456	STMUK_3282	SL3269
		STMMW_33001	obgE	yhbZ	-	3493356	3494528	1173	chromosome	CDS			CBG26303.1	GI:261248466	probable GTP-binding protein	STM3301	STM14_3988	STM474_3461	STMUK_3287	SL3273
		STMMW_33021	rpmA		-	3495639	3495896	258	chromosome	CDS			CBG26305.1	GI:261248468	50S ribosomal subunit protein L27	STM3303	STM14_3990	STM474_3463	STMUK_3289	SL3275
		STMMW_33031	rplU		-	3495916	3496227	312	chromosome	CDS			CBG26306.1	GI:261248469	50S ribosomal subunit protein L21	STM3304	STM14_3991	STM474_3464	STMUK_3290	SL3276
		STMMW_33041	ispB		+	3496485	3497456	972	chromosome	CDS			CBG26307.1	GI:261248470	octaprenyl-diphosphate synthase	STM3305	STM14_3992	STM474_3465	STMUK_3291	SL3277
		STMMW_33061	murA		-	3498033	3499292	1260	chromosome	CDS			CBG26309.1	GI:261248472	UDP-N-acetylglucosamine 1-carboxyvinyltransferase	STM3307	STM14_3994	STM474_3467	STMUK_3293	SL3279
		STMMW_33161	yrbK		+	3505670	3506245	576	chromosome	CDS			CBG26319.1	GI:261248482	possible exported protein	STM3317	STM14_4005	STM474_3477	STMUK_3303	SL3289
		STMMW_33171	yhbN		+	3506214	3506768	555	chromosome	CDS			CBG26320.1	GI:261248483	putative exported protein	STM3318	STM14_4006	STM474_3478	STMUK_3304	SL3290
		STMMW_33181	yhbG		+	3506775	3507500	726	chromosome	CDS			CBG26321.1	GI:261248484	probable ABC transport protein, ATP-binding component	STM3319	STM14_4007	STM474_3479	STMUK_3305	SL3291
		STMMW_33431	rpsI		-	3535544	3535936	393	chromosome	CDS			CBG26346.1	GI:261248509	30S ribosomal subunit protein S9	STM3344	STM14_4036	STM474_3504	STMUK_3330	SL3316
		STMMW_33441	rplM		-	3535952	3536380	429	chromosome	CDS			CBG26347.1	GI:261248510	50S ribosomal subunit protein L13	STM3345	STM14_4037	STM474_3505	STMUK_3331	SL3317
		STMMW_33711	mreC		-	3565540	3566592	1053	chromosome	CDS			CBG26374.1	GI:261248536	rod shape-determining protein	STM3373	STM14_4067	STM474_3534	STMUK_3359	SL3345
		STMMW_33721	mreB		-	3566657	3567700	1044	chromosome	CDS			CBG26375.1	GI:261248537	rod shape-determining protein	STM3374	STM14_4068	STM474_3535	STMUK_3360	SL3346
		STMMW_33771	accB		+	3573236	3573706	471	chromosome	CDS			CBG26380.1	GI:261248542	acetyl-CoA carboxylase, biotin carboxyl carrier protein	STM3379	STM14_4076	STM474_3541	STMUK_3365	SL3352
		STMMW_33781	accC		+	3573717	3575066	1350	chromosome	CDS			CBG26381.1	GI:261248543	biotin carboxylase	STM3380	STM14_4077	STM474_3542	STMUK_3366	SL3353
		STMMW_33951	yrdC		-	3597189	3597761	573	chromosome	CDS			CBG26397.1	GI:261248559	conserved hypothetical protein	STM3402	STM14_4105	STM474_3567	STMUK_3388	SL3369
		STMMW_33991	def		+	3600036	3600545	510	chromosome	CDS		3.5.1.31	CBG26401.1	GI:261248563	polypeptide deformylase	STM3406	STM14_4109	STM474_3571	STMUK_3392	SL3373
		STMMW_34001	fmt		+	3600561	3601508	948	chromosome	CDS		2.1.2.9	CBG26402.1	GI:261248564	methionyl-tRNA formyltransferase	STM3407	STM14_4110	STM474_3572	STMUK_3393	SL3374
		STMMW_34071	rplQ		-	3605977	3606360	384	chromosome	CDS			CBG26409.1	GI:261248571	50S ribosomal subunit protein L17	STM3414	STM14_4117	STM474_3579	STMUK_3400	SL3381
		STMMW_34081	pez	rpoA	-	3606401	3607390	990	chromosome	CDS		2.7.7.6	CBG26410.1	GI:261248572	DNA-directed RNA polymerase alpha chain	STM3415	STM14_4118	STM474_3580	STMUK_3401	SL3382
		STMMW_34091	rpsD		-	3607416	3608036	621	chromosome	CDS			CBG26411.1	GI:261248573	30S ribosomal subunit protein S4	STM3416	STM14_4119	STM474_3581	STMUK_3402	SL3383
		STMMW_34101	rpsK		-	3608070	3608402	333	chromosome	CDS			CBG26412.1	GI:261248574	30S ribosomal subunit protein S11	STM3417	STM14_4120	STM474_3582	STMUK_3403	SL3384
		STMMW_34111	rpsM		-	3608476	3608832	357	chromosome	CDS			CBG26413.1	GI:261248575	30S ribosomal subunit protein S13	STM3418	STM14_4121	STM474_3583	STMUK_3404	SL3385
		STMMW_34121	rpmJb		-	3608979	3609095	117	chromosome	CDS			CBG26414.1	GI:261248576	50S ribosomal subunit protein L36	STM3419	STM14_4122	STM474_3584	STMUK_3405	SL3386
		STMMW_34131	prlA	secY	-	3609127	3610458	1332	chromosome	CDS			CBG26415.1	GI:261248577	preprotein translocase subunit	STM3420	STM14_4123	STM474_3585	STMUK_3406	SL3387
		STMMW_34141	rplO		-	3610466	3610900	435	chromosome	CDS			CBG26416.1	GI:261248578	50S ribosomal subunit protein L15	STM3421	STM14_4124	STM474_3586	STMUK_3407	SL3388
		STMMW_34151	rpmD		-	3610904	3611083	180	chromosome	CDS			CBG26417.1	GI:261248579	50S ribosomal subunit protein L30	STM3422	STM14_4125	STM474_3587	STMUK_3408	SL3389
		STMMW_34161	rpsE		-	3611087	3611590	504	chromosome	CDS			CBG26418.1	GI:261248580	30S ribosomal subunit protein S5	STM3423	STM14_4126	STM474_3588	STMUK_3409	SL3390
		STMMW_34171	rl18	rplR	-	3611605	3611958	354	chromosome	CDS			CBG26419.1	GI:261248581	50S ribosomal subunit protein L18	STM3424	STM14_4127	STM474_3589	STMUK_3410	SL3391
		STMMW_34181	rplF		-	3611968	3612501	534	chromosome	CDS			CBG26420.1	GI:261248582	50S ribosomal subunit protein L6	STM3425	STM14_4128	STM474_3590	STMUK_3411	SL3392
		STMMW_34191	rpsH		-	3612514	3612906	393	chromosome	CDS			CBG26421.1	GI:261248583	30S ribosomal subunit protein S8	STM3426	STM14_4129	STM474_3591	STMUK_3412	SL3393
		STMMW_34201	rpsN		-	3612940	3613245	306	chromosome	CDS			CBG26422.1	GI:261248584	30S ribosomal subunit protein S14	STM3427	STM14_4130	STM474_3592	STMUK_3413	SL3394
		STMMW_34211	rplE		-	3613260	3613799	540	chromosome	CDS			CBG26423.1	GI:261248585	50S ribosomal subunit protein L5	STM3428	STM14_4131	STM474_3593	STMUK_3414	SL3395
		STMMW_34221	rplX		-	3613814	3614128	315	chromosome	CDS			CBG26424.1	GI:261248586	50S ribosomal subunit protein L24	STM3429	STM14_4132	STM474_3594	STMUK_3415	SL3396
		STMMW_34231	rplN		-	3614139	3614510	372	chromosome	CDS			CBG26425.1	GI:261248587	50S ribosomal subunit protein L14	STM3430	STM14_4133	STM474_3595	STMUK_3416	SL3397
		STMMW_34241	rpsQ		-	3614674	3614928	255	chromosome	CDS			CBG26426.1	GI:261248588	30S ribosomal subunit protein S17	STM3431	STM14_4134	STM474_3596	STMUK_3417	SL3398
		STMMW_34242	rpmC		-	3614928	3615119	192	chromosome	CDS					LSU ribosomal protein L29p (L35e)	STM3432	STM14_4135	STM474_3597	STMUK_3418	SL3399
		STMMW_34251	rplP		-	3615119	3615529	411	chromosome	CDS			CBG26427.1	GI:261248589	50S ribosomal subunit protein L16	STM3433	STM14_4136	STM474_3598	STMUK_3419	SL3400
		STMMW_34261	rpsC		-	3615542	3616243	702	chromosome	CDS			CBG26428.1	GI:261248590	30S ribosomal subunit protein S3	STM3434	STM14_4137	STM474_3599	STMUK_3420	SL3401
		STMMW_34271	rplV		-	3616261	3616593	333	chromosome	CDS			CBG26429.1	GI:261248591	50S ribosomal protein L22	STM3435	STM14_4138	STM474_3600	STMUK_3421	SL3402
		STMMW_34281	rpsS		-	3616608	3616886	279	chromosome	CDS			CBG26430.1	GI:261248592	30S ribosomal subunit protein S19	STM3436	STM14_4139	STM474_3601	STMUK_3422	SL3403
		STMMW_34291	rplB		-	3616903	3617724	822	chromosome	CDS			CBG26431.1	GI:261248593	50S ribosomal subunit protein L2	STM3437	STM14_4140	STM474_3602	STMUK_3423	SL3404
		STMMW_34301	rplW		-	3617742	3618044	303	chromosome	CDS			CBG26432.1	GI:261248594	50S ribosomal subunit protein L23	STM3438	STM14_4141	STM474_3603	STMUK_3424	SL3405
		STMMW_34311	rplD		-	3618041	3618646	606	chromosome	CDS			CBG26433.1	GI:261248595	50S ribosomal subunit protein L4	STM3439	STM14_4142	STM474_3604	STMUK_3425	SL3406
		STMMW_34321	rplC		-	3618657	3619286	630	chromosome	CDS			CBG26434.1	GI:261248596	50S ribosomal subunit protein L3	STM3440	STM14_4143	STM474_3605	STMUK_3426	SL3407
		STMMW_34331	rpsJ		-	3619319	3619630	312	chromosome	CDS			CBG26435.1	GI:261248597	30S ribosomal subunit protein S10	STM3441	STM14_4144	STM474_3606	STMUK_3427	SL3408
		STMMW_34381	fusA		-	3622658	3624772	2115	chromosome	CDS			CBG26440.1	GI:261248602	elongation factor G	STM3446	STM14_4150	STM474_3612	STMUK_3432	SL3413
		STMMW_34391	rpsG		-	3624869	3625339	471	chromosome	CDS			CBG26441.1	GI:261248603	30S ribosomal subunit protein S7	STM3447	STM14_4151	STM474_3613	STMUK_3433	SL3414
		STMMW_34401	rpsL		-	3625435	3625809	375	chromosome	CDS			CBG26442.1	GI:261248604	30S ribosomal subunit protein S12	STM3448	STM14_4152	STM474_3614	STMUK_3434	SL3415
		STMMW_34431	yheN		-	3626586	3626972	387	chromosome	CDS			CBG26445.1	GI:261248607	conserved hypothetical protein	STM3451	STM14_4155	STM474_3617	STMUK_3437	SL3418
		STMMW_35281	asd		-	3731503	3732609	1107	chromosome	CDS		1.2.1.11	CBG26531.1	GI:261248693	aspartate-semialdehyde dehydrogenase	STM3539	STM14_4260	STM474_3706	STMUK_3524	SL3506
		STMMW_35571	rpoH		-	3758802	3759656	855	chromosome	CDS			CBG26559.1	GI:261248721	RNA polymerase sigma-32 factor	STM3568	STM14_4295	STM474_3735	STMUK_3553	SL3533
		STMMW_35581	ftsX		-	3759902	3760957	1056	chromosome	CDS			CBG26560.1	GI:261248722	cell division protein	STM3569	STM14_4297	STM474_3736	STMUK_3554	SL3534
		STMMW_35591	ftsE		-	3760950	3761618	669	chromosome	CDS			CBG26561.1	GI:261248723	cell division ATP-binding protein FtsE	STM3570	STM14_4298	STM474_3737	STMUK_3555	SL3535
		STMMW_35601	ftsY		-	3761621	3763096	1476	chromosome	CDS			CBG26562.1	GI:261248724	cell division protein	STM3571	STM14_4299	STM474_3738	STMUK_3556	SL3536
		STMMW_36441	glyS		-	3862649	3864718	2070	chromosome	CDS		6.1.1.14	CBG26657.1	GI:261248804	glycine-tRNA synthetase, beta subunit	STM3655	STM14_4406	STM474_3827	STMUK_3641	SL3620
		STMMW_36451	glyQ		-	3864728	3865639	912	chromosome	CDS		6.1.1.14	CBG26658.1	GI:261248805	glycine-tRNA synthetase, alpha subunit	STM3656	STM14_4407	STM474_3828	STMUK_3642	SL3621
		STMMW_36991	rfaD	gmhD	+	3928195	3929127	933	chromosome	CDS		5.1.3.20	CBG26712.1	GI:261248858	ADP-L-Glycero-D-mannoheptose-6-epimerase	STM3710	STM14_4471	STM474_3883	STMUK_3696	SL3676
		STMMW_37001	rfaF	waaF	+	3929130	3930176	1047	chromosome	CDS			CBG26713.1	GI:261248859	ADP-heptose-LPS heptosyltransferase II	STM3711	STM14_4472	STM474_3884	STMUK_3697	SL3677
		STMMW_37011	rfaC	waaC	+	3930176	3931129	954	chromosome	CDS			CBG26714.1	GI:261248860	lipopolysaccharide heptosyltransferase-1	STM3712	STM14_4473	STM474_3885	STMUK_3698	SL3678
		STMMW_37131	kdtA	waaA	+	3942283	3943494	1212	chromosome	CDS			CBG26726.1	GI:261248872	3-deoxy-D-manno-octulosonic-acid transferase	STM3724	STM14_4486	STM474_3897	STMUK_3710	SL3690
		STMMW_37141	coaD	kdtB	+	3943503	3943982	480	chromosome	CDS		2.7.7.3	CBG26727.1	GI:261248873	phosphopantetheine adenylyltransferase	STM3725	STM14_4487	STM474_3898	STMUK_3711	SL3691
		STMMW_37161	rpmG		-	3944917	3945084	168	chromosome	CDS			CBG26729.1	GI:261248875	50S ribosomal subunit protein L33	STM3727	STM14_4489	STM474_3900	STMUK_3713	SL3693
		STMMW_37171	rpmB		-	3945105	3945341	237	chromosome	CDS			CBG26730.1	GI:261248876	50S ribosomal subunit protein L28	STM3728	STM14_4490	STM474_3901	STMUK_3714	SL3694
		STMMW_37191	dfp		+	3946397	3947620	1224	chromosome	CDS			CBG26732.1	GI:261248878	conserved hypothetical protein	STM3730	STM14_4492	STM474_3903	STMUK_3716	SL3696
		STMMW_37201	dut		+	3947601	3948056	456	chromosome	CDS			CBG26733.1	GI:261248879	deoxyuridine 5'-triphosphate nucleotidohydrolase	STM3731	STM14_4493	STM474_3904	STMUK_3717	SL3697
		STMMW_37291	gmk		+	3955977	3956600	624	chromosome	CDS			CBG26742.1	GI:261248888	5'guanylate kinase	STM3740	STM14_4505	STM474_3914	STMUK_3726	SL3706
		STMMW_38201	gyrB		-	4061733	4064147	2415	chromosome	CDS			CBG26833.1	GI:261248976	DNA gyrase subunit B	STM3835	STM14_4628	STM474_4013	STMUK_3823	SL3802
		STMMW_38221	dnaN		-	4065397	4066497	1101	chromosome	CDS			CBG26835.1	GI:261248978	DNA polymerase III beta-subunit	STM3837	STM14_4631	STM474_4015	STMUK_3825	SL3804
		STMMW_38231	dnaA		-	4066502	4067902	1401	chromosome	CDS			CBG26836.1	GI:261248979	chromosomal replication initiator protein	STM3838	STM14_4632	STM474_4016	STMUK_3826	SL3805
		STMMW_38241	rpmH		+	4068563	4068703	141	chromosome	CDS			CBG26837.1	GI:261248980	50S ribosomal protein L34	STM3839	STM14_4634	STM474_4017	STMUK_3827	SL3806
		STMMW_38251	rnpA		+	4068720	4069079	360	chromosome	CDS			CBG26838.1	GI:261248981	RNase P, protein component	STM3840	STM14_4635	STM474_4018	STMUK_3828	SL3807
		STMMW_38271	yidC		+	4069303	4070949	1647	chromosome	CDS			CBG26840.1	GI:261248983	putative membrane protein	STM3842	STM14_4637	STM474_4020	STMUK_3830	SL3809
		STMMW_38461	glmS		-	4091913	4093742	1830	chromosome	CDS			CBG26859.1	GI:261249001	glucosamine--fructose-6-phosphate aminotransferase	STM3861	STM14_4656	STM474_4040	STMUK_3850	SL3828
		STMMW_38471	glmU		-	4093931	4095301	1371	chromosome	CDS			CBG26860.1	GI:261249002	UDP-n-acetylglucosamine pyrophosphorylase	STM3862	STM14_4657	STM474_4041	STMUK_3851	SL3829
		STMMW_38501	atpD		-	4096989	4098371	1383	chromosome	CDS			CBG26863.1	GI:261249005	ATP synthase beta subunit	STM3865	STM14_4661	STM474_4044	STMUK_3854	SL3832
		STMMW_38511	atpG		-	4098398	4099261	864	chromosome	CDS			CBG26864.1	GI:261249006	ATP synthase gamma subunit	STM3866	STM14_4662	STM474_4045	STMUK_3855	SL3833
		STMMW_38521	atpA		-	4099312	4100853	1542	chromosome	CDS			CBG26865.1	GI:261249007	ATP synthase alpha subunit	STM3867	STM14_4663	STM474_4046	STMUK_3856	SL3834
		STMMW_38531	atpH		-	4100866	4101399	534	chromosome	CDS			CBG26866.1	GI:261249008	ATP synthase delta subunit	STM3868	STM14_4664	STM474_4047	STMUK_3857	SL3835
		STMMW_38541	atpF		-	4101414	4101884	471	chromosome	CDS			CBG26867.1	GI:261249009	ATP synthase subunit B	STM3869	STM14_4665	STM474_4048	STMUK_3858	SL3836
		STMMW_38542	atpE		-	4101944	4102183	240	chromosome	CDS					ATP synthase C chain	STM3870	STM14_4666	STM474_4049	STMUK_3859	SL3837
		STMMW_38881	rep		+	4142639	4144663	2025	chromosome	CDS			CBG26901.1	GI:261249041	ATP-dependent DNA helicase	STM3912	STM14_4710	STM474_4090	STMUK_3899	SL3872
		STMMW_38921	rho		+	4148460	4149719	1260	chromosome	CDS			CBG26905.1	GI:261249045	transcription termination factor	STM3917	STM14_4715	STM474_4095	STMUK_3903	SL3876
		STMMW_39031	rffT	wecF; wzyE	+	4159994	4161352	1359	chromosome	CDS			CBG26916.1	GI:261249056	probable 4-alpha-l-fucosyltransferase	STM3928	STM14_4726	STM474_4106	STMUK_3914	SL3887
		STMMW_39081	hemD		-	4167188	4167928	741	chromosome	CDS			CBG26921.1	GI:261249061	uroporphyrinogen III synthase	STM3937	STM14_4736	STM474_4115	STMUK_3923	SL3892
		STMMW_39091	hemC		-	4167925	4168881	957	chromosome	CDS			CBG26922.1	GI:261249062	porphobilinogen deaminase	STM3938	STM14_4737	STM474_4116	STMUK_3924	SL3893
		STMMW_39181	dapF		+	4175135	4175962	828	chromosome	CDS			CBG26931.1	GI:261249070	diaminopimelate epimerase	STM3947	STM14_4748	STM474_4124	STMUK_3932	SL3901
		STMMW_39411	ubiE		+	4200167	4200922	756	chromosome	CDS		2.1.1.-	CBG26954.1	GI:261249093	ubiquinone/menaquinone biosynthesis methyltransferase UbiE	STM3970	STM14_4776	STM474_4149	STMUK_3955	SL3924
		STMMW_39421	yigP		+	4200932	4201537	606	chromosome	CDS			CBG26955.1	GI:261249094	conserved hypothetical protein	STM3971	STM14_4777	STM474_4150	STMUK_3956	SL3925
		STMMW_39431	aarF		+	4201534	4203174	1641	chromosome	CDS			CBG26956.1	GI:261249095	ubiquinone biosynthesis protein	STM3972	STM14_4778	STM474_4151	STMUK_3957	SL3926
		STMMW_39491	yigC	yigC_2	+	4206474	4207952	1479	chromosome	CDS			CBG26962.1	GI:261249101	conserved hypothetical protein	STM3978	STM14_4785	STM474_4157	STMUK_3963	SL3932
		STMMW_39571	hemG		+	4218012	4218557	546	chromosome	CDS			CBG26970.1	GI:261249109	protoporphyrinogen oxidase	STM3987	STM14_4793	STM474_4165	STMUK_3971	SL3940
		STMMW_39641	polA		+	4228900	4231686	2787	chromosome	CDS			CBG26977.1	GI:261249116	DNA polymerase I	STM3999	STM14_4809	STM474_4178	STMUK_3983	SL3947
		STMMW_39651	engB	yihA	-	4232021	4232620	600	chromosome	CDS			CBG26978.1	GI:261249117	ATP/GTP-binding protein	STM4001	STM14_4812	STM474_4179	STMUK_3984	SL3948
		STMMW_40601	priA		-	4326118	4328316	2199	chromosome	CDS			CBG27073.1	GI:261249211	primosomal protein replication factor	STM4095	STM14_4923	STM474_4278	STMUK_4080	SL4044
		STMMW_40951	murI		+	4372755	4373507	753	chromosome	CDS		5.1.1.3	CBG27108.1	GI:261249246	glutamate racemase	STM4131	STM14_4966	STM474_4314	STMUK_4115	SL4080
		STMMW_40971	birA		+	4380450	4381412	963	chromosome	CDS			CBG27110.1	GI:261249248	bifunctional protein: biotin operon repressor and biotin-[acetyl-CoA carboxylase] synthetase	STM4138	STM14_4974	STM474_4322	STMUK_4122	SL4082
		STMMW_40981	coaA		-	4381447	4382397	951	chromosome	CDS			CBG27111.1	GI:261249249	pantothenate kinase	STM4139	STM14_4975	STM474_4323	STMUK_4123	SL4083
		STMMW_41001	secE		+	4384725	4385153	429	chromosome	CDS			CBG27113.1	GI:261249251	preprotein translocase SecE subunit	STM4147	STM14_4984	STM474_4332	STMUK_4130	SL4086
		STMMW_41011	nusG		+	4385155	4385700	546	chromosome	CDS			CBG27114.1	GI:261249252	transcription antitermination protein	STM4148	STM14_4985	STM474_4333	STMUK_4131	SL4087
		STMMW_41021	rplK		+	4385858	4386286	429	chromosome	CDS			CBG27115.1	GI:261249253	50S ribosomal subunit protein L11	STM4149	STM14_4986	STM474_4334	STMUK_4132	SL4088
		STMMW_41041	rplJ		+	4387414	4387911	498	chromosome	CDS			CBG27117.1	GI:261249255	50S ribosomal subunit protein L10	STM4151	STM14_4988	STM474_4336	STMUK_4134	SL4090
		STMMW_41051	rplL		+	4387978	4388343	366	chromosome	CDS			CBG27118.1	GI:261249256	50S ribosomal subunit protein L7/L12	STM4152	STM14_4989	STM474_4337	STMUK_4135	SL4091
		STMMW_41061	rpoB		+	4388661	4392689	4029	chromosome	CDS			CBG27119.1	GI:261249257	DNA-directed RNA polymerase, beta-subunit	STM4153	STM14_4990	STM474_4338	STMUK_4136	SL4092
		STMMW_41071	rpoC		+	4392766	4396989	4224	chromosome	CDS			CBG27120.1	GI:261249258	DNA-directed RNA polymerase, beta'-subunit	STM4154	STM14_4991	STM474_4339	STMUK_4137	SL4093
		STMMW_41201	hemE		+	4406898	4407962	1065	chromosome	CDS			CBG27133.1	GI:261249271	uroporphyrinogen decarboxylase	STM4167	STM14_5008	STM474_4353	STMUK_4151	SL4106
		STMMW_41841	ubiA		+	4477922	4478794	873	chromosome	CDS			CBG27195.1	GI:261249332	4-hydroxybenzoate octaprenyl transferase	STM4234	STM14_5091	STM474_4428	STMUK_4219	SL4171
		STMMW_41851	plsB		-	4478893	4481313	2421	chromosome	CDS		2.3.1.15	CBG27196.1	GI:261249333	glycerol-3-phosphate acyltransferase	STM4235	STM14_5092	STM474_4429	STMUK_4220	SL4172
		STMMW_41871	lexA		+	4481961	4482569	609	chromosome	CDS		3.4.21.88	CBG27198.1	GI:261249335	LexA repressor	STM4237	STM14_5094	STM474_4431	STMUK_4222	SL4174
		STMMW_41961	dnaB		+	4489292	4490707	1416	chromosome	CDS		3.6.1.-	CBG27207.1	GI:261249344	replicative DNA helicase	STM4246	STM14_5104	STM474_4440	STMUK_4231	SL4182
		STMMW_42061	ssb		+	4498864	4499517	654	chromosome	CDS			CBG27217.1	GI:261249354	single-strand DNA-binding protein	STM4256	STM14_5114	STM474_4450	STMUK_4241	SL4192
		STMMW_42081	siiA		+	4500558	4501190	633	chromosome	CDS			CBG27219.1	GI:261249356	putative exported protein	STM4257	STM14_5117	STM474_4452	STMUK_4242	SL4193
		STMMW_42111	siiD		+	4503881	4505158	1278	chromosome	CDS			CBG27222.1	GI:261249359	putative type-I secretion protein	STM4260	STM14_5120	STM474_4455	STMUK_4245	SL4196
		STMMW_42641	rtsB		-	4582587	4582874	288	chromosome	CDS			CBG27275.1	GI:261249411	putative GerE family regulatory protein	STM4314	STM14_5187	STM474_4509	STMUK_4298	SL4250
		STMMW_42651	rtsA		-	4582871	4583746	876	chromosome	CDS			CBG27276.1	GI:261249412	AraC family regulatory protein	STM4315	STM14_5188	STM474_4510	STMUK_4299	SL4251
		STMMW_42781	groES	mopB	+	4596764	4597057	294	chromosome	CDS			CBG27289.1	GI:261249425	GroES protein	STM4329	STM14_5206	STM474_4526	STMUK_4314	SL4266
		STMMW_42791	groEL	mopA	+	4597101	4598747	1647	chromosome	CDS			CBG27290.1	GI:261249426	GroEL protein	STM4330	STM14_5207	STM474_4527	STMUK_4315	SL4267
		STMMW_42831	efp		+	4601600	4602166	567	chromosome	CDS			CBG27294.1	GI:261249430	elongation factor P	STM4334	STM14_5214	STM474_4531	STMUK_4319	SL4271
		STMMW_42921	yjeA		+	4608085	4609062	978	chromosome	CDS		6.1.1.6	CBG27303.1	GI:261249439	lysyl-tRNA synthetase	STM4344	STM14_5224	STM474_4541	STMUK_4329	SL4281
		STMMW_42961	psd		-	4614568	4615536	969	chromosome	CDS		4.1.1.65	CBG27307.1	GI:261249443	phosphatidylserine decarboxylase proenzyme	STM4348	STM14_5229	STM474_4545	STMUK_4333	SL4285
		STMMW_42971	yjeQ		-	4615628	4616704	1077	chromosome	CDS			CBG27308.1	GI:261249444	putative membrane protein	STM4349	STM14_5230	STM474_4546	STMUK_4334	SL4286
		STMMW_42981	orn		+	4616787	4617332	546	chromosome	CDS		3.1.-.-	CBG27309.1	GI:261249445	oligoribonuclease	STM4350	STM14_5231	STM474_4547	STMUK_4335	SL4287
		STMMW_43021	yjeE		+	4621879	4622337	459	chromosome	CDS			CBG27313.1	GI:261249448	conserved hypothetical protein	STM4357	STM14_5238	STM474_4554	STMUK_4342	SL4291
		STMMW_43351	rpsF		+	4652503	4652898	396	chromosome	CDS			CBG27346.1	GI:261249481	30S ribosomal protein S6	STM4391	STM14_5275	STM474_4588	STMUK_4376	SL4324
		STMMW_43361	priB		+	4652905	4653219	315	chromosome	CDS			CBG27347.1	GI:261249482	primosomal replication protein n	STM4392	STM14_5276	STM474_4589	STMUK_4377	SL4325
		STMMW_43371	rpsR		+	4653224	4653451	228	chromosome	CDS			CBG27348.1	GI:261249483	30s ribosomal subunit protein S18	STM4393	STM14_5277	STM474_4590	STMUK_4378	SL4326
		STMMW_44211	valS		-	4739005	4741860	2856	chromosome	CDS		6.1.1.9	CBG27430.1	GI:261249563	valyl-tRNA synthetase	STM4475	STM14_5371	STM474_4673	STMUK_4461	SL4405
		STMMW_44251	yjgP		+	4744346	4745446	1101	chromosome	CDS			CBG27434.1	GI:261249567	putative inner membrane protein	STM4479	STM14_5375	STM474_4677	STMUK_4465	SL4409
		STMMW_44261	yjgQ		+	4745446	4746528	1083	chromosome	CDS			CBG27435.1	GI:261249568	putative inner membrane protein	STM4480	STM14_5376	STM474_4678	STMUK_4466	SL4410
		STMMW_44751			+	4807903	4808205	303	chromosome	CDS			CBG27484.1	GI:261249614	hypothetical protein	STM4529	STM14_5442	STM474_4733	STMUK_4516	SL4460
		STMMW_44891	dnaC		-	4824772	4825509	738	chromosome	CDS			CBG27498.1	GI:261249628	probable DNA replication protein	STM4543	STM14_5458	STM474_4747	STMUK_4530	SL4474
		STMMW_44901	dnaT		-	4825512	4826051	540	chromosome	CDS			CBG27499.1	GI:261249629	primosomal protein I	STM4544	STM14_5459	STM474_4748	STMUK_4531	SL4475
		STMMW_45411	arcA		-	4877340	4878056	717	chromosome	CDS			CBG27549.1	GI:261249677	global response regulator	STM4598	STM14_5519	STM474_4804	STMUK_4585	SL4525
S. Typhimurium ST313 (D23580), S. Typhimurium ST19 (14028, SL3261, LT2)	49	STMMW_09061			+	965264	966118	855	chromosome	CDS			CBG23914.1	GI:261246111	putative electron transfer flavoprotein (beta subunit)	STM0855	STM14_1002	STM474_0881	STMUK_0860	SL0831
		STMMW_02201	glnD		-	250135	252807	2673	chromosome	CDS		2.7.7.59	CBG23236.1	GI:261245446	PII uridylyl-transferase	STM0214	STM14_0254	STM474_0223	STMUK_0216	SL0215
		STMMW_04561	proC		-	479761	480570	810	chromosome	CDS			CBG23465.1	GI:261245669	pyrroline-5-carboxylate reductase	STM0386	STM14_0456	STM474_0402	STMUK_0392	SL0381
		STMMW_05191	clpP		+	543714	544337	624	chromosome	CDS			CBG23528.1	GI:261245731	ATP-dependent Clp protease proteolytic subunit	STM0448	STM14_0530	STM474_0469	STMUK_0455	SL0442
		STMMW_08031	tolR		+	852935	853363	429	chromosome	CDS			CBG23811.1	GI:261246009	tolR protein	STM0746	STM14_0868	STM474_0771	STMUK_0752	SL0728
		STMMW_08061	pal		+	856102	856626	525	chromosome	CDS			CBG23814.1	GI:261246012	peptidoglycan-associated lipoprotein precursor	STM0749	STM14_0871	STM474_0774	STMUK_0755	SL0731
		STMMW_08171			+	867205	868473	1269	chromosome	CDS			CBG23825.1	GI:261246023	putative cation transporter	STM0765	STM14_0889	STM474_0790	STMUK_0771	SL0742
		STMMW_09051			+	964831	965346	516	chromosome	CDS			CBG23913.1	GI:261246110	conserved hypothetical protein	STM0854	STM14_1001	STM474_0880	STMUK_0859	SL0830
		STMMW_10231			-	1100990	1101400	411	chromosome	CDS	Prophage BTP2 (Gifsy-2)		CBG24033.1	GI:261246229	probable regulatory protein	STM1012	STM14_1148	STM474_1000	STMUK_0978	SL0950
		STMMW_12501	envF		-	1324702	1325490	789	chromosome	CDS			CBG24262.1	GI:261246452	lipoprotein	STM1240	STM14_1490	STM474_1238	STMUK_1209	SL1179
		STMMW_13931	orf70		+	1470334	1470546	213	chromosome	CDS			CBG24404.1	GI:261246594	pathogenicity island protein	STM1388	STM14_1682	STM474_1393	STMUK_1354	SL1322
		STMMW_14251	ssaS		+	1495902	1496168	267	chromosome	CDS			CBG24436.1	GI:261246626	putative type III secretion protein	STM1420	STM14_1716	STM474_1426	STMUK_1386	SL1354
		STMMW_14261	ssaT		+	1496169	1496948	780	chromosome	CDS			CBG24437.1	GI:261246627	putative type III secretion protein	STM1421	STM14_1717	STM474_1427	STMUK_1387	SL1355
		STMMW_14331	purR		-	1504434	1505459	1026	chromosome	CDS			CBG24444.1	GI:261246634	purine nucleotide synthesis repressor	STM1430	STM14_1727	STM474_1436	STMUK_1396	SL1362
		STMMW_14371	rnt		-	1508216	1508863	648	chromosome	CDS		3.1.13.-	CBG24448.1	GI:261246638	Exoribonuclease T	STM1434	STM14_1732	STM474_1441	STMUK_1400	SL1366
		STMMW_15241	yneI		+	1597681	1599069	1389	chromosome	CDS			CBG24535.1	GI:261246723	putative oxidoreductase	STM1524	STM14_1842	STM474_1535	STMUK_1489	SL1454
		STMMW_15431	pqaA		-	1616281	1617837	1557	chromosome	CDS			CBG24554.1	GI:261246742	PhoPQ-activated protein	STM1544	STM14_1863	STM474_1555	STMUK_1510	SL1473
		STMMW_15861	ydcZ		+	1671377	1671826	450	chromosome	CDS			CBG24598.1	GI:261246784	putative membrane protein	STM1591	STM14_1926	STM474_1604	STMUK_1560	SL1522
		STMMW_15911	ydcX		-	1678779	1679042	264	chromosome	CDS			CBG24603.1	GI:261246789	putative membrane protein	STM1596	STM14_1931	STM474_1609	STMUK_1565	SL1527
		STMMW_16001	ydcN		-	1688196	1688732	537	chromosome	CDS			CBG24612.1	GI:261246798	putative DNA-binding protein	STM1605	STM14_1943	STM474_1617	STMUK_1574	SL1535
		STMMW_16251			-	1712668	1713384	717	chromosome	CDS			CBG24637.1	GI:261246823	putative membrane protein	STM1630	STM14_1971	STM474_1642	STMUK_1599	SL1560
		STMMW_16261	sseJ		+	1713810	1715036	1227	chromosome	CDS			CBG24638.1	GI:261246824	salmonella translocated effector protein (SseJ)	STM1631	STM14_1974	STM474_1643	STMUK_1600	SL1561
		STMMW_16281		dalS	+	1716408	1717169	762	chromosome	CDS			CBG24640.1	GI:261246826	putative periplasmic amino acid-binding protein	STM1633	STM14_1977	STM474_1645	STMUK_1602	SL1563
		STMMW_16291			+	1717176	1717823	648	chromosome	CDS			CBG24641.1	GI:261246827	putative ABC amino acid transporter permease	STM1634	STM14_1978	STM474_1646	STMUK_1603	SL1564
		STMMW_16931	steC		-	1782674	1784047	1374	chromosome	CDS			CBG24705.1	GI:261246888	hypothetical protein	STM1698	STM14_2050	STM474_1711	STMUK_1667	SL1628
		STMMW_17151	yciL		-	1808321	1809196	876	chromosome	CDS			CBG24726.1	GI:261246909	putative pseudouridine synthase	STM1719	STM14_2082	STM474_1736	STMUK_1691	SL1651
		STMMW_17461	hns	osmZ	+	1839800	1840213	414	chromosome	CDS			CBG24757.1	GI:261246940	DNA-binding protein (histone-like protein Hlp-II)	STM1751	STM14_2116	STM474_1768	STMUK_1724	SL1682
		STMMW_17481	hnr		-	1841456	1842469	1014	chromosome	CDS			CBG24759.1	GI:261246942	putative regulatory protein	STM1753	STM14_2119	STM474_1770	STMUK_1726	SL1684
		STMMW_17751	pth		+	1873610	1874218	609	chromosome	CDS		3.1.1.29	CBG24786.1	GI:261246969	PTH	STM1783	STM14_2156	STM474_1802	STMUK_1755	SL1711
		STMMW_18451			+	1946650	1947045	396	chromosome	CDS			CBG24855.1	GI:261247038	conserved hypothetical protein	STM1856	STM14_2247	STM474_1880	STMUK_1830	SL1785
		STMMW_20241			+	2098186	2098881	696	chromosome	CDS	Prophage BTP3 (ST64B)		CBG25032.1	GI:261247208	phage encoded transcriptional regulator	-	STM14_2474	STM474_2072	STMUK_2020	SL1967
		STMMW_21181	rfbV	wbaV	-	2191276	2192277	1002	chromosome	CDS			CBG25127.1	GI:261247302	putative glycosyltransferase	STM2087	STM14_2581	STM474_2172	STMUK_2117	SL2064
		STMMW_21191	rfbX	wzx	-	2192282	2193574	1293	chromosome	CDS			CBG25128.1	GI:261247303	putative O-antigen transporter	STM2088	STM14_2582	STM474_2173	STMUK_2118	SL2065
		STMMW_21201	rfbJ	abe	-	2193656	2194555	900	chromosome	CDS			CBG25129.1	GI:261247304	CDP-abequose synthase	STM2089	STM14_2583	STM474_2174	STMUK_2119	SL2066
		STMMW_21211	rfbH	ddhC	-	2194583	2195896	1314	chromosome	CDS			CBG25130.1	GI:261247305	putative dehydratase RfbH	STM2090	STM14_2584	STM474_2175	STMUK_2120	SL2067
		STMMW_21221	rfbG	ddhB	-	2195923	2197002	1080	chromosome	CDS		4.2.1.45	CBG25131.1	GI:261247306	CDP-glucose 4,6-dehydratase	STM2091	STM14_2585	STM474_2176	STMUK_2121	SL2068
		STMMW_21691	srcA		-	2256236	2256652	417	chromosome	CDS			CBG25177.1	GI:261247352	conserved hypothetical protein	STM2138	STM14_2637	STM474_2224	STMUK_2167	SL2114
		STMMW_25941	pdxJ		-	2746824	2747555	732	chromosome	CDS			CBG25601.1	GI:261247773	PNP synthase	STM2578	STM14_3158	STM474_2683	STMUK_2610	SL2540
		STMMW_26041		pagK2	+	2757428	2757598	171	chromosome	CDS	Prophage BTP4 (Gifsy-1)		CBG25610.1	GI:261247782	putative prophage protein	STM2585A	STM14_3167	STM474_2693	STMUK_2618	SL2549
		STMMW_29571	recC		-	3144724	3148095	3372	chromosome	CDS			CBG25965.1	GI:261248130	exonuclease V subunit	STM2996	STM14_3611	STM474_3142	STMUK_2984	SL2974
		STMMW_33191	rpoN		+	3507548	3508981	1434	chromosome	CDS			CBG26322.1	GI:261248485	RNA polymerase sigma-54 factor (sigma-N)	STM3320	STM14_4008	STM474_3480	STMUK_3306	SL3292
		STMMW_34851	igaA	yrfF	+	3673393	3675390	1998	chromosome	CDS			CBG26488.1	GI:261248650	putative membrane protein	STM3495	STM14_4208	STM474_3662	STMUK_3481	SL3462
		STMMW_36881	gpsA		-	3917896	3918915	1020	chromosome	CDS		1.1.1.8	CBG26701.1	GI:261248848	glycerol-3-phosphate dehydrogenase	STM3700	STM14_4460	STM474_3873	STMUK_3686	SL3666
		STMMW_38551	atpB		-	4102230	4103045	816	chromosome	CDS			CBG26868.1	GI:261249010	ATP synthase A chain	STM3871	STM14_4667	STM474_4050	STMUK_3860	SL3838
		STMMW_39711	glnA		-	4238356	4239765	1410	chromosome	CDS			CBG26984.1	GI:261249123	glutamine synthetase	STM4007	STM14_4820	STM474_4185	STMUK_3990	SL3954
		STMMW_40961	murB		+	4379425	4380453	1029	chromosome	CDS			CBG27109.1	GI:261249247	UDP-N-acetylenolpyruvoylglucosamine reductase	STM4137	STM14_4973	STM474_4321	STMUK_4121	SL4081
		STMMW_41031	rplA		+	4386290	4386994	705	chromosome	CDS			CBG27116.1	GI:261249254	50S ribosomal subunit protein L1	STM4150	STM14_4987	STM474_4335	STMUK_4133	SL4089
		STMMW_41461			-	4441553	4441843	291	chromosome	CDS			CBG27159.1	GI:261249296	hypothetical protein	STM4197	STM14_5046	STM474_4388	STMUK_4181	SL4132
		STMMW_43661			-	4687450	4687752	303	chromosome	CDS			CBG27377.1	GI:261249512	conserved hypothetical protein	STM4422	STM14_5313	-	-	SL4354A

## Sheet: 363_shared
# Fields: query acc.ver	subject acc.ver	% identity	alignment length	mismatches	gap opens	q. start	q. end	s. start	s. end	evalue	bit score	% query coverage per subject	subject ids
SL1344_RS00160	STMMW_00311	100	441	0	0	1	441	1	441	0	815	100	STMMW_00311
SL1344_RS00230	STMMW_00461	100	939	0	0	1	939	1	939	0	1735	100	STMMW_00461
SL1344_RS00235	STMMW_00471	99.965	2835	1	0	1	2835	1	2835	0	5230	100	STMMW_00471
SL1344_RS00240	STMMW_00481	100	501	0	0	1	501	1	501	0	926	100	STMMW_00481
SL1344_RS00250	STMMW_00501	100	951	0	0	1	951	1	951	0	1757	100	STMMW_00501
SL1344_RS00325	STMMW_00651	100	822	0	0	1	822	1	822	0	1519	100	STMMW_00651
SL1344_RS00475	STMMW_00981	100	2361	0	0	1	2361	1	2361	0	4361	100	STMMW_00981
SL1344_RS00615	STMMW_01271	100	366	0	0	1	366	1	366	0	676	100	STMMW_01271
SL1344_RS00620	STMMW_01281	100	1767	0	0	1	1767	1	1767	0	3264	100	STMMW_01281
SL1344_RS00625	STMMW_01291	99.933	1488	1	0	1	1488	1	1488	0	2743	100	STMMW_01291
SL1344_RS00630	STMMW_01301	100	1359	0	0	1	1359	1	1359	0	2510	100	STMMW_01301
SL1344_RS00635	STMMW_01311	100	1083	0	0	1	1083	1	1083	0	2001	100	STMMW_01311
SL1344_RS00640	STMMW_01321	100	1317	0	0	1	1317	1	1317	0	2433	100	STMMW_01321
SL1344_RS00645	STMMW_01331	100	1158	0	0	88	1245	1	1158	0	2139	93	STMMW_01331
SL1344_RS00650	STMMW_01341	100	1068	0	0	1	1068	1	1068	0	1973	100	STMMW_01341
SL1344_RS00655	STMMW_01351	100	1476	0	0	1	1476	1	1476	0	2726	100	STMMW_01351
SL1344_RS00665	STMMW_01371	99.88	831	1	0	1	831	1	831	0	1530	100	STMMW_01371
SL1344_RS00670	STMMW_01381	100	1263	0	0	1	1263	1	1263	0	2333	100	STMMW_01381
SL1344_RS00675	STMMW_01391	100	1152	0	0	1	1152	1	1152	0	2128	100	STMMW_01391
SL1344_RS00680	STMMW_01401	100	918	0	0	1	918	1	918	0	1696	100	STMMW_01401
SL1344_RS00690	STMMW_01421	100	2706	0	0	1	2706	1	2706	0	4998	100	STMMW_01421
SL1344_RS00775	STMMW_01581	100	2664	0	0	1	2664	1	2664	0	4920	100	STMMW_01581
SL1344_RS00780	STMMW_01591	100	1890	0	0	1	1890	1	1890	0	3491	100	STMMW_01591
SL1344_RS00785	STMMW_01601	100	1425	0	0	1	1425	1	1425	0	2632	100	STMMW_01601
SL1344_RS00870	STMMW_01771	100	663	0	0	1	663	1	663	0	1225	100	STMMW_01771
SL1344_RS01025	STMMW_02081	100	1281	0	0	1	1281	1	1281	0	2366	100	STMMW_02081
SL1344_RS01035	STMMW_02101	100	345	0	0	1	345	46	390	0	638	100	STMMW_02101
SL1344_RS01080	STMMW_02191	100	825	0	0	1	825	1	825	0	1524	100	STMMW_02191
SL1344_RS01090	STMMW_02211	99.874	795	1	0	1	795	1	795	0	1463	100	STMMW_02211
SL1344_RS01095	STMMW_02221	100	726	0	0	1	726	1	726	0	1341	100	STMMW_02221
SL1344_RS01100	STMMW_02231	99.883	852	1	0	1	852	1	852	0	1568	100	STMMW_02231
SL1344_RS01105	STMMW_02241	100	726	0	0	1	726	1	726	0	1341	100	STMMW_02241
SL1344_RS01110	STMMW_02251	100	558	0	0	1	558	1	558	0	1031	100	STMMW_02251
SL1344_RS01115	STMMW_02261	100	1197	0	0	1	1197	1	1197	0	2211	100	STMMW_02261
SL1344_RS01120	STMMW_02271	100	759	0	0	1	759	1	759	0	1402	100	STMMW_02271
SL1344_RS01125	STMMW_02281	99.883	858	1	0	1	858	1	858	0	1580	100	STMMW_02281
SL1344_RS01135	STMMW_02301	100	2415	0	0	1	2415	1	2415	0	4460	100	STMMW_02301
SL1344_RS01145	STMMW_02321	100	1026	0	0	1	1026	1	1026	0	1895	100	STMMW_02321
SL1344_RS01150	STMMW_02331	100	456	0	0	1	456	1	456	0	843	100	STMMW_02331
SL1344_RS01155	STMMW_02341	100	789	0	0	1	789	1	789	0	1458	100	STMMW_02341
SL1344_RS01160	STMMW_02351	100	1149	0	0	1	1149	1	1149	0	2122	100	STMMW_02351
SL1344_RS01170	STMMW_02371	99.943	3483	2	0	1	3483	1	3483	0	6421	100	STMMW_02371
SL1344_RS01175	STMMW_02381	100	960	0	0	1	960	1	960	0	1773	100	STMMW_02381
SL1344_RS01195	STMMW_02421	100	1212	0	0	82	1293	1	1212	0	2239	94	STMMW_02421
SL1344_RS01225	STMMW_02481	99.942	1719	1	0	1	1719	1	1719	0	3169	100	STMMW_02481
SL1344_RS01335	STMMW_02631	100	732	0	0	1	732	1	732	0	1352	100	STMMW_02631
SL1344_RS01905	STMMW_04421	100	975	0	0	1	975	1	975	0	1801	100	STMMW_04421
SL1344_RS02085	STMMW_04771	100	1848	0	0	1	1848	1	1848	0	3413	100	STMMW_04771
SL1344_RS02090	STMMW_04781	100	972	0	0	1	972	1	972	0	1796	100	STMMW_04781
SL1344_RS02130	STMMW_04861	99.909	1104	1	0	1	1104	1	1104	0	2034	100	STMMW_04861
SL1344_RS02135	STMMW_04871	100	471	0	0	1	471	1	471	0	870	100	STMMW_04871
SL1344_RS02140	STMMW_04881	100	420	0	0	1	420	1	420	0	776	100	STMMW_04881
SL1344_RS02145	STMMW_04891	100	978	0	0	1	978	1	978	0	1807	100	STMMW_04891
SL1344_RS02160	STMMW_04921	99.946	1863	1	0	1	1863	1	1863	0	3435	100	STMMW_04921
SL1344_RS02165	STMMW_04931	99.889	900	1	0	1	900	1	900	0	1657	100	STMMW_04931
SL1344_RS02290	STMMW_05191	100	624	0	0	1	624	1	624	0	1153	100	STMMW_05191
SL1344_RS02295	STMMW_05201	100	1272	0	0	1	1272	1	1272	0	2350	100	STMMW_05201
SL1344_RS02465	STMMW_05541	100	1929	0	0	1	1929	1	1929	0	3563	100	STMMW_05541
SL1344_RS02485	STMMW_05581	100	645	0	0	1	645	1	645	0	1192	100	STMMW_05581
SL1344_RS02490	STMMW_05591	100	963	0	0	1	963	1	963	0	1779	100	STMMW_05591
SL1344_RS02715	STMMW_06031	100	723	0	0	1	723	1	723	0	1336	100	STMMW_06031
SL1344_RS02720	STMMW_06041	100	495	0	0	1	495	1	495	0	915	100	STMMW_06041
SL1344_RS02750	STMMW_06101	99.885	867	1	0	1	867	1	867	0	1596	100	STMMW_06101
SL1344_RS02990	STMMW_06571	100	1008	0	0	1	1008	1	1008	0	1862	100	STMMW_06571
SL1344_RS03000	STMMW_06591	100	957	0	0	1	957	1	957	0	1768	100	STMMW_06591
SL1344_RS03195	STMMW_06981	100	966	0	0	1	966	1	966	0	1784	100	STMMW_06981
SL1344_RS03205	STMMW_07001	100	576	0	0	67	642	1	576	0	1064	90	STMMW_07001
SL1344_RS03225	STMMW_07041	100	1113	0	0	1	1113	1	1113	0	2056	100	STMMW_07041
SL1344_RS03230	STMMW_07051	100	1902	0	0	1	1902	1	1902	0	3513	100	STMMW_07051
SL1344_RS03260	STMMW_07101	100	642	0	0	1	642	1	642	0	1186	100	STMMW_07101
SL1344_RS03265	STMMW_07111	100	1032	0	0	1	1032	1	1032	0	1906	100	STMMW_07111
SL1344_RS03270	STMMW_07121	100	591	0	0	1	591	1	591	0	1092	100	STMMW_07121
SL1344_RS03275	STMMW_07131	100	2583	0	0	1	2583	1	2583	0	4771	100	STMMW_07131
SL1344_RS03365	STMMW_07311	99.935	1539	1	0	1	1539	1	1539	0	2837	100	STMMW_07311
SL1344_RS03390	STMMW_07361	100	1176	0	0	1	1176	1	1176	0	2172	100	STMMW_07361
SL1344_RS03465	STMMW_07441	99.94	1668	1	0	1	1668	1	1668	0	3075	100	STMMW_07441
SL1344_RS03505	STMMW_07521	100	531	0	0	1	531	1	531	0	981	100	STMMW_07521
SL1344_RS03640	STMMW_07771	100	897	0	0	1	897	1	897	0	1657	100	STMMW_07771
SL1344_RS03645	STMMW_07781	100	1134	0	0	1	1134	1	1134	0	2095	100	STMMW_07781
SL1344_RS03660	STMMW_07811	100	1779	0	0	1	1779	1	1779	0	3286	100	STMMW_07811
SL1344_RS03665	STMMW_07821	100	834	0	0	1	834	1	834	0	1541	100	STMMW_07821
SL1344_RS03725	STMMW_07941	100	1209	0	0	1	1209	1	1209	0	2233	100	STMMW_07941
SL1344_RS03745	STMMW_07971	100	1569	0	0	1	1569	1	1569	0	2898	100	STMMW_07971
SL1344_RS03750	STMMW_07981	100	1140	0	0	1	1140	1	1140	0	2106	100	STMMW_07981
SL1344_RS03875	STMMW_08171	100	1269	0	0	1	1269	1	1269	0	2344	100	STMMW_08171
SL1344_RS04320	STMMW_09051	100	516	0	0	1	516	1	516	0	953	100	STMMW_09051
SL1344_RS04325	STMMW_09061	99.883	855	1	0	1	855	1	855	0	1574	100	STMMW_09061
SL1344_RS04645	STMMW_09681	100	1722	0	0	1	1722	1	1722	0	3181	100	STMMW_09681
SL1344_RS04650	STMMW_09691	100	1767	0	0	1	1767	1	1767	0	3264	100	STMMW_09691
SL1344_RS04670	STMMW_09731	100	612	0	0	1	612	4	615	0	1131	100	STMMW_09731
SL1344_RS04680	STMMW_09751	100	1293	0	0	1	1293	1	1293	0	2388	100	STMMW_09751
SL1344_RS04770	STMMW_09921	100	1674	0	0	1	1674	1	1674	0	3092	100	STMMW_09921
SL1344_RS04785	STMMW_09951	100	1749	0	0	1	1749	1	1749	0	3230	100	STMMW_09951
SL1344_RS04790	STMMW_09961	99.898	978	1	0	1	978	1	978	0	1801	100	STMMW_09961
SL1344_RS04805	STMMW_09991	100	747	0	0	1	747	1	747	0	1380	100	STMMW_09991
SL1344_RS04825	STMMW_10031	100	1323	0	0	1	1323	1	1323	0	2444	100	STMMW_10031
SL1344_RS04830	STMMW_10041	100	705	0	0	1	705	1	705	0	1303	100	STMMW_10041
SL1344_RS04835	STMMW_10051	99.955	4467	2	0	1	4467	1	4467	0	8239	100	STMMW_10051
SL1344_RS04865	STMMW_10111	100	1401	0	0	1	1401	1	1401	0	2588	100	STMMW_10111
SL1344_RS04930	STMMW_10231	100	411	0	0	1	411	1	411	0	760	100	STMMW_10231
SL1344_RS05240	STMMW_10801	100	519	0	0	1	519	1	519	0	959	100	STMMW_10801
SL1344_RS05560	STMMW_11401	100	693	0	0	1	693	1	693	0	1280	100	STMMW_11401
SL1344_RS05690	STMMW_11631	100	921	0	0	1	921	1	921	0	1701	100	STMMW_11631
SL1344_RS05765	STMMW_11781	100	1536	0	0	1	1536	40	1575	0	2837	100	STMMW_11781
SL1344_RS05840	STMMW_11931	100	3204	0	0	1	3204	1	3204	0	5917	100	STMMW_11931
SL1344_RS05885	STMMW_12021	100	954	0	0	1	954	1	954	0	1762	100	STMMW_12021
SL1344_RS05890	STMMW_12031	100	930	0	0	1	930	1	930	0	1718	100	STMMW_12031
SL1344_RS05895	STMMW_12041	100	735	0	0	1	735	1	735	0	1358	100	STMMW_12041
SL1344_RS05920	STMMW_12091	100	642	0	0	1	642	1	642	0	1186	100	STMMW_12091
SL1344_RS05925	STMMW_12101	100	1005	0	0	1	1005	1	1005	0	1857	100	STMMW_12101
SL1344_RS06005	STMMW_12261	100	1311	0	0	1	1311	1	1311	0	2422	100	STMMW_12261
SL1344_RS06010	STMMW_12271	100	702	0	0	1	702	1	702	0	1297	100	STMMW_12271
SL1344_RS06015	STMMW_12281	100	1245	0	0	1	1245	1	1245	0	2300	100	STMMW_12281
SL1344_RS06085	STMMW_12421	100	1371	0	0	1	1371	1	1371	0	2532	100	STMMW_12421
SL1344_RS06095	STMMW_12441	100	1107	0	0	1	1107	46	1152	0	2045	100	STMMW_12441
SL1344_RS06130	STMMW_12501	100	789	0	0	1	789	1	789	0	1458	100	STMMW_12501
SL1344_RS06410	STMMW_12971	100	996	0	0	1	996	1	996	0	1840	100	STMMW_12971
SL1344_RS06510	STMMW_13171	100	828	0	0	1	828	1	828	0	1530	100	STMMW_13171
SL1344_RS06620	STMMW_13391	99.918	1224	1	0	1	1224	1	1224	0	2255	100	STMMW_13391
SL1344_RS06625	STMMW_13401	100	1929	0	0	1	1929	1	1929	0	3563	100	STMMW_13401
SL1344_RS06630	STMMW_13411	100	435	0	0	109	543	1	435	0	804	80	STMMW_13411
SL1344_RS06640	STMMW_13431	100	357	0	0	1	357	1	357	0	660	100	STMMW_13431
SL1344_RS06645	STMMW_13441	100	984	0	0	1	984	1	984	0	1818	100	STMMW_13441
SL1344_RS06650	STMMW_13451	99.958	2388	1	0	1	2388	1	2388	0	4405	100	STMMW_13451
SL1344_RS06920	STMMW_13981	100	402	0	0	1	402	1	402	0	743	100	STMMW_13981
SL1344_RS07000	STMMW_14141	100	750	0	0	1	750	1	750	0	1386	100	STMMW_14141
SL1344_RS07060	STMMW_14261	100	780	0	0	1	780	1	780	0	1441	100	STMMW_14261
SL1344_RS07085	STMMW_14291	100	642	0	0	1	642	1	642	0	1186	100	STMMW_14291
SL1344_RS07195	STMMW_14511	100	657	0	0	1	657	1	657	0	1214	100	STMMW_14511
SL1344_RS07200	STMMW_14521	99.922	1275	1	0	1	1275	1	1275	0	2350	100	STMMW_14521
SL1344_RS07675	STMMW_15431	100	1557	0	0	1	1557	1	1557	0	2876	100	STMMW_15431
SL1344_RS07985	STMMW_15971	99.895	951	1	0	1	951	1	951	0	1751	100	STMMW_15971
SL1344_RS08120	STMMW_16251	99.861	717	1	0	1	717	1	717	0	1319	100	STMMW_16251
SL1344_RS08125	STMMW_16261	100	1227	0	0	1	1227	1	1227	0	2266	100	STMMW_16261
SL1344_RS08135	STMMW_16281	100	762	0	0	1	762	1	762	0	1408	100	STMMW_16281
SL1344_RS08140	STMMW_16291	100	648	0	0	1	648	1	648	0	1197	100	STMMW_16291
SL1344_RS08475	STMMW_16931	99.927	1374	1	0	1	1374	1	1374	0	2532	100	STMMW_16931
SL1344_RS08490	STMMW_16961	100	789	0	0	1	789	1	789	0	1458	100	STMMW_16961
SL1344_RS08535	STMMW_17031	99.91	1116	1	0	55	1170	1	1116	0	2056	95	STMMW_17031
SL1344_RS08550	STMMW_17061	100	591	0	0	1	591	1	591	0	1092	100	STMMW_17061
SL1344_RS08565	STMMW_17081	100	975	0	0	1	975	1	975	0	1801	100	STMMW_17081
SL1344_RS08570	STMMW_17101	99.962	2598	1	0	1	2598	1	2598	0	4793	100	STMMW_17101
SL1344_RS08745	STMMW_17461	100	414	0	0	1	414	1	414	0	765	100	STMMW_17461
SL1344_RS08755	STMMW_17481	100	1014	0	0	1	1014	1	1014	0	1873	100	STMMW_17481
SL1344_RS08845	STMMW_17641	100	855	0	0	1	855	1	855	0	1580	100	STMMW_17641
SL1344_RS08865	STMMW_17681	100	1083	0	0	1	1083	1	1083	0	2001	100	STMMW_17681
SL1344_RS08870	STMMW_17691	100	1257	0	0	1	1257	1	1257	0	2322	100	STMMW_17691
SL1344_RS08875	STMMW_17701	100	624	0	0	1	624	1	624	0	1153	100	STMMW_17701
SL1344_RS08880	STMMW_17711	100	852	0	0	1	852	1	852	0	1574	100	STMMW_17711
SL1344_RS08885	STMMW_17721	100	948	0	0	1	948	1	948	0	1751	100	STMMW_17721
SL1344_RS08900	STMMW_17751	100	585	0	0	1	585	25	609	0	1081	100	STMMW_17751
SL1344_RS09090	STMMW_18121	100	696	0	0	1	696	1	696	0	1286	100	STMMW_18121
SL1344_RS09270	STMMW_18451	100	396	0	0	1	396	1	396	0	732	100	STMMW_18451
SL1344_RS09450	STMMW_18701	100	972	0	0	1	972	1	972	0	1796	100	STMMW_18701
SL1344_RS09510	STMMW_18841	100	1773	0	0	1	1773	1	1773	0	3275	100	STMMW_18841
SL1344_RS09550	STMMW_18921	100	1734	0	0	1	1734	1	1734	0	3203	100	STMMW_18921
SL1344_RS09730	STMMW_19241	100	549	0	0	1	549	1	549	0	1014	100	STMMW_19241
SL1344_RS10215	STMMW_20241	100	696	0	0	1	696	1	696	0	1286	100	STMMW_20241
SL1344_RS10735	STMMW_21181	100	1002	0	0	1	1002	1	1002	0	1851	100	STMMW_21181
SL1344_RS10740	STMMW_21191	100	1293	0	0	1	1293	1	1293	0	2388	100	STMMW_21191
SL1344_RS10745	STMMW_21201	100	900	0	0	1	900	1	900	0	1663	100	STMMW_21201
SL1344_RS10750	STMMW_21211	100	1314	0	0	1	1314	1	1314	0	2427	100	STMMW_21211
SL1344_RS10755	STMMW_21221	100	1080	0	0	1	1080	1	1080	0	1995	100	STMMW_21221
SL1344_RS10760	STMMW_21231	100	774	0	0	1	774	1	774	0	1430	100	STMMW_21231
SL1344_RS10985	STMMW_21691	100	417	0	0	1	417	1	417	0	771	100	STMMW_21691
SL1344_RS11075	STMMW_21861	99.951	2034	1	0	1	2034	1	2034	0	3751	100	STMMW_21861
SL1344_RS11265	STMMW_22251	100	669	0	0	1	669	1	669	0	1236	100	STMMW_22251
SL1344_RS11665	STMMW_22961	100	2637	0	0	1	2637	1	2637	0	4870	100	STMMW_22961
SL1344_RS11685	STMMW_23001	100	729	0	0	1	729	1	729	0	1347	100	STMMW_23001
SL1344_RS11690	STMMW_23011	100	2286	0	0	1	2286	1	2286	0	4222	100	STMMW_23011
SL1344_RS11695	STMMW_23021	100	1131	0	0	1	1131	1	1131	0	2089	100	STMMW_23021
SL1344_RS12090	STMMW_23781	100	570	0	0	1	570	1	570	0	1053	100	STMMW_23781
SL1344_RS12135	STMMW_23871	100	1269	0	0	1	1269	1	1269	0	2344	100	STMMW_23871
SL1344_RS12140	STMMW_23881	99.891	915	1	0	1	915	1	915	0	1685	100	STMMW_23881
SL1344_RS12200	STMMW_24001	100	1215	0	0	1	1215	1	1215	0	2244	100	STMMW_24001
SL1344_RS12395	STMMW_24371	100	1416	0	0	1	1416	1	1416	0	2615	100	STMMW_24371
SL1344_RS12460	STMMW_24461	100	2016	0	0	1	2016	1	2016	0	3723	100	STMMW_24461
SL1344_RS12465	STMMW_24471	100	987	0	0	1	987	52	1038	0	1823	100	STMMW_24471
SL1344_RS12495	STMMW_24521	100	510	0	0	1	510	1	510	0	942	100	STMMW_24521
SL1344_RS12745	STMMW_25021	100	1128	0	0	1	1128	1	1128	0	2084	100	STMMW_25021
SL1344_RS12775	STMMW_25071	100	879	0	0	1	879	1	879	0	1624	100	STMMW_25071
SL1344_RS12915	STMMW_25361	100	1473	0	0	1	1473	1	1473	0	2721	100	STMMW_25361
SL1344_RS12930	STMMW_25391	100	1275	0	0	1	1275	1	1275	0	2355	100	STMMW_25391
SL1344_RS12935	STMMW_25401	99.911	1119	1	0	1	1119	1	1119	0	2061	100	STMMW_25401
SL1344_RS13050	STMMW_25631	100	804	0	0	1	804	1	804	0	1485	100	STMMW_25631
SL1344_RS13160	STMMW_25841	100	552	0	0	1	552	1	552	0	1020	100	STMMW_25841
SL1344_RS13205	STMMW_25931	100	381	0	0	1	381	1	381	0	704	100	STMMW_25931
SL1344_RS13220	STMMW_25961	100	906	0	0	1	906	1	906	0	1674	100	STMMW_25961
SL1344_RS13225	STMMW_25971	100	681	0	0	1	681	1	681	0	1258	100	STMMW_25971
SL1344_RS13230	STMMW_25981	100	975	0	0	1	975	1	975	0	1801	100	STMMW_25981
SL1344_RS13620	STMMW_26721	100	1356	0	0	1	1356	1	1356	0	2505	100	STMMW_26721
SL1344_RS13785	STMMW_26871	100	346	0	0	1	346	1	346	0	640	99	STMMW_26871
SL1344_RS13790	STMMW_26881	100	768	0	0	1	768	1	768	0	1419	100	STMMW_26881
SL1344_RS13795	STMMW_26891	100	549	0	0	1	549	1	549	0	1014	100	STMMW_26891
SL1344_RS13805	STMMW_26911	99.927	1362	1	0	1	1362	1	1362	0	2510	100	STMMW_26911
SL1344_RS13825	STMMW_26951	100	591	0	0	1	591	1	591	0	1092	100	STMMW_26951
SL1344_RS13830	STMMW_26971	100	879	0	0	1	879	1	879	0	1624	100	STMMW_26971
SL1344_RS14640	STMMW_27891	100	2631	0	0	1	2631	1	2631	0	4859	100	STMMW_27891
SL1344_RS15155	STMMW_28921	100	480	0	0	1	480	1	480	0	887	100	STMMW_28921
SL1344_RS15160	STMMW_28931	100	711	0	0	1	711	1	711	0	1314	100	STMMW_28931
SL1344_RS15270	STMMW_29151	100	1299	0	0	1	1299	1	1299	0	2399	100	STMMW_29151
SL1344_RS15275	STMMW_29161	100	1638	0	0	1	1638	1	1638	0	3025	100	STMMW_29161
SL1344_RS15525	STMMW_29621	100	795	0	0	1	795	1	795	0	1469	100	STMMW_29621
SL1344_RS15530	STMMW_29631	100	876	0	0	1	876	1	876	0	1618	100	STMMW_29631
SL1344_RS15725	STMMW_30001	100	1518	0	0	1	1518	1	1518	0	2804	100	STMMW_30001
SL1344_RS15730	STMMW_30011	100	882	0	0	217	1098	1	882	0	1629	80	STMMW_30011
SL1344_RS15770	STMMW_30081	100	981	0	0	1	981	1	981	0	1812	100	STMMW_30081
SL1344_RS15815	STMMW_30171	100	1179	0	0	1	1179	1	1179	0	2178	100	STMMW_30171
SL1344_RS15845	STMMW_30231	100	660	0	0	1	660	1	660	0	1219	100	STMMW_30231
SL1344_RS15875	STMMW_30291	99.907	1080	1	0	1	1080	1	1080	0	1989	100	STMMW_30291
SL1344_RS15880	STMMW_30301	100	1164	0	0	1	1164	1	1164	0	2150	100	STMMW_30301
SL1344_RS15985	STMMW_30511	100	1155	0	0	1	1155	1	1155	0	2134	100	STMMW_30511
SL1344_RS16020	STMMW_30581	100	417	0	0	1	417	1	417	0	771	100	STMMW_30581
SL1344_RS16410	STMMW_31331	100	738	0	0	1	738	1	738	0	1363	100	STMMW_31331
SL1344_RS16415	STMMW_31341	100	2259	0	0	1	2259	1	2259	0	4172	100	STMMW_31341
SL1344_RS16450	STMMW_31411	100	1893	0	0	1	1893	1	1893	0	3496	100	STMMW_31411
SL1344_RS16520	STMMW_31561	100	654	0	0	1	654	1	654	0	1208	100	STMMW_31561
SL1344_RS16565	STMMW_31651	100	1242	0	0	1	1242	1	1242	0	2294	100	STMMW_31651
SL1344_RS16575	STMMW_31671	100	360	0	0	1	360	4	363	0	665	100	STMMW_31671
SL1344_RS16585	STMMW_31691	100	1014	0	0	1	1014	1	1014	0	1873	100	STMMW_31691
SL1344_RS16595	STMMW_31711	100	1746	0	0	1	1746	1	1746	0	3225	100	STMMW_31711
SL1344_RS16600	STMMW_31721	100	1848	0	0	1	1848	136	1983	0	3413	100	STMMW_31721
SL1344_RS16970	STMMW_32861	100	2679	0	0	1	2679	1	2679	0	4948	100	STMMW_32861
SL1344_RS17010	STMMW_32921	100	1338	0	0	1	1338	1	1338	0	2471	100	STMMW_32921
SL1344_RS17025	STMMW_32951	100	1935	0	0	1	1935	1	1935	0	3574	100	STMMW_32951
SL1344_RS17030	STMMW_32961	100	627	0	0	1	627	1	627	0	1158	100	STMMW_32961
SL1344_RS17055	STMMW_33001	100	1173	0	0	1	1173	1	1173	0	2167	100	STMMW_33001
SL1344_RS17075	STMMW_33041	100	972	0	0	1	972	1	972	0	1796	100	STMMW_33041
SL1344_RS17085	STMMW_33061	100	1260	0	0	1	1260	1	1260	0	2327	100	STMMW_33061
SL1344_RS17135	STMMW_33161	100	576	0	0	1	576	1	576	0	1064	100	STMMW_33161
SL1344_RS17140	STMMW_33171	100	555	0	0	1	555	1	555	0	1026	100	STMMW_33171
SL1344_RS17145	STMMW_33181	100	726	0	0	1	726	1	726	0	1341	100	STMMW_33181
SL1344_RS17275	STMMW_33431	100	393	0	0	1	393	1	393	0	726	100	STMMW_33431
SL1344_RS17280	STMMW_33441	100	429	0	0	1	429	1	429	0	793	100	STMMW_33441
SL1344_RS17420	STMMW_33711	99.905	1053	1	0	1	1053	1	1053	0	1940	100	STMMW_33711
SL1344_RS17425	STMMW_33721	100	1044	0	0	1	1044	1	1044	0	1929	100	STMMW_33721
SL1344_RS17455	STMMW_33771	100	471	0	0	1	471	1	471	0	870	100	STMMW_33771
SL1344_RS17460	STMMW_33781	100	1350	0	0	1	1350	1	1350	0	2494	100	STMMW_33781
SL1344_RS17570	STMMW_33951	100	573	0	0	1	573	1	573	0	1059	100	STMMW_33951
SL1344_RS17590	STMMW_33991	100	510	0	0	1	510	1	510	0	942	100	STMMW_33991
SL1344_RS17595	STMMW_34001	100	948	0	0	1	948	1	948	0	1751	100	STMMW_34001
SL1344_RS17630	STMMW_34071	100	384	0	0	1	384	1	384	0	710	100	STMMW_34071
SL1344_RS17635	STMMW_34081	99.899	990	1	0	1	990	1	990	0	1823	100	STMMW_34081
SL1344_RS17640	STMMW_34091	100	621	0	0	1	621	1	621	0	1147	100	STMMW_34091
SL1344_RS17650	STMMW_34111	100	357	0	0	1	357	1	357	0	660	100	STMMW_34111
SL1344_RS17660	STMMW_34131	100	1332	0	0	1	1332	1	1332	0	2460	100	STMMW_34131
SL1344_RS17665	STMMW_34141	100	435	0	0	1	435	1	435	0	804	100	STMMW_34141
SL1344_RS17675	STMMW_34161	100	504	0	0	1	504	1	504	0	931	100	STMMW_34161
SL1344_RS17680	STMMW_34171	100	354	0	0	1	354	1	354	0	654	100	STMMW_34171
SL1344_RS17685	STMMW_34181	100	534	0	0	1	534	1	534	0	987	100	STMMW_34181
SL1344_RS17690	STMMW_34191	100	393	0	0	1	393	1	393	0	726	100	STMMW_34191
SL1344_RS17700	STMMW_34211	100	540	0	0	1	540	1	540	0	998	100	STMMW_34211
SL1344_RS17710	STMMW_34231	100	372	0	0	1	372	1	372	0	688	100	STMMW_34231
SL1344_RS17725	STMMW_34251	100	411	0	0	1	411	1	411	0	760	100	STMMW_34251
SL1344_RS17730	STMMW_34261	100	702	0	0	1	702	1	702	0	1297	100	STMMW_34261
SL1344_RS17745	STMMW_34291	100	822	0	0	1	822	1	822	0	1519	100	STMMW_34291
SL1344_RS17755	STMMW_34311	100	606	0	0	1	606	1	606	0	1120	100	STMMW_34311
SL1344_RS17760	STMMW_34321	100	630	0	0	1	630	1	630	0	1164	100	STMMW_34321
SL1344_RS17790	STMMW_34381	100	2115	0	0	1	2115	1	2115	0	3906	100	STMMW_34381
SL1344_RS17795	STMMW_34391	100	471	0	0	1	471	1	471	0	870	100	STMMW_34391
SL1344_RS17800	STMMW_34401	99.733	375	1	0	1	375	1	375	0	688	100	STMMW_34401
SL1344_RS18035	STMMW_34851	100	1998	0	0	136	2133	1	1998	0	3690	94	STMMW_34851
SL1344_RS18250	STMMW_35281	100	1107	0	0	1	1107	1	1107	0	2045	100	STMMW_35281
SL1344_RS18390	STMMW_35571	100	855	0	0	1	855	1	855	0	1580	100	STMMW_35571
SL1344_RS18395	STMMW_35581	100	1056	0	0	1	1056	1	1056	0	1951	100	STMMW_35581
SL1344_RS18400	STMMW_35591	100	669	0	0	1	669	1	669	0	1236	100	STMMW_35591
SL1344_RS18405	STMMW_35601	100	1476	0	0	1	1476	1	1476	0	2726	100	STMMW_35601
SL1344_RS18835	STMMW_36441	100	2070	0	0	1	2070	1	2070	0	3823	100	STMMW_36441
SL1344_RS18840	STMMW_36451	100	912	0	0	1	912	1	912	0	1685	100	STMMW_36451
SL1344_RS19185	STMMW_37131	100	1212	0	0	67	1278	1	1212	0	2239	95	STMMW_37131
SL1344_RS19190	STMMW_37141	100	480	0	0	1	480	1	480	0	887	100	STMMW_37141
SL1344_RS19215	STMMW_37191	100	1221	0	0	1	1221	4	1224	0	2255	100	STMMW_37191
SL1344_RS19220	STMMW_37201	100	456	0	0	4	459	1	456	0	843	99	STMMW_37201
SL1344_RS19265	STMMW_37291	100	624	0	0	1	624	1	624	0	1153	100	STMMW_37291
SL1344_RS19745	STMMW_38201	100	2415	0	0	1	2415	1	2415	0	4460	100	STMMW_38201
SL1344_RS19755	STMMW_38221	100	1101	0	0	1	1101	1	1101	0	2034	100	STMMW_38221
SL1344_RS19760	STMMW_38231	99.857	1401	2	0	1	1401	1	1401	0	2577	100	STMMW_38231
SL1344_RS19770	STMMW_38251	100	360	0	0	1	360	1	360	0	665	100	STMMW_38251
SL1344_RS19780	STMMW_38271	100	1647	0	0	1	1647	1	1647	0	3042	100	STMMW_38271
SL1344_RS19880	STMMW_38461	100	1830	0	0	1	1830	1	1830	0	3380	100	STMMW_38461
SL1344_RS19885	STMMW_38471	100	1371	0	0	1	1371	1	1371	0	2532	100	STMMW_38471
SL1344_RS20130	STMMW_38881	99.951	2025	1	0	1	2025	1	2025	0	3735	100	STMMW_38881
SL1344_RS20150	STMMW_38921	100	1260	0	0	1	1260	1	1260	0	2327	100	STMMW_38921
SL1344_RS20205	STMMW_39031	99.926	1359	1	0	1	1359	1	1359	0	2505	100	STMMW_39031
SL1344_RS20250	STMMW_39081	100	741	0	0	1	741	1	741	0	1369	100	STMMW_39081
SL1344_RS20255	STMMW_39091	100	942	0	0	1	942	16	957	0	1740	100	STMMW_39091
SL1344_RS20295	STMMW_39181	100	825	0	0	1	825	4	828	0	1524	100	STMMW_39181
SL1344_RS20410	STMMW_39411	100	756	0	0	1	756	1	756	0	1397	100	STMMW_39411
SL1344_RS20420	STMMW_39431	100	1641	0	0	1	1641	1	1641	0	3031	100	STMMW_39431
SL1344_RS20450	STMMW_39491	99.932	1479	1	0	1	1479	1	1479	0	2726	100	STMMW_39491
SL1344_RS20490	STMMW_39571	100	546	0	0	1	546	1	546	0	1009	100	STMMW_39571
SL1344_RS20560	STMMW_39651	100	600	0	0	34	633	1	600	0	1109	95	STMMW_39651
SL1344_RS21040	STMMW_40601	99.955	2199	1	0	1	2199	1	2199	0	4056	100	STMMW_40601
SL1344_RS21215	STMMW_40951	100	753	0	0	100	852	1	753	0	1391	88	STMMW_40951
SL1344_RS21245	STMMW_40961	100	1029	0	0	1	1029	1	1029	0	1901	100	STMMW_40961
SL1344_RS21250	STMMW_40971	100	963	0	0	1	963	1	963	0	1779	100	STMMW_40971
SL1344_RS21255	STMMW_40981	100	951	0	0	1	951	1	951	0	1757	100	STMMW_40981
SL1344_RS21290	STMMW_41001	100	384	0	0	1	384	46	429	0	710	100	STMMW_41001
SL1344_RS21295	STMMW_41011	100	546	0	0	1	546	1	546	0	1009	100	STMMW_41011
SL1344_RS21300	STMMW_41021	100	429	0	0	1	429	1	429	0	793	100	STMMW_41021
SL1344_RS21305	STMMW_41031	100	705	0	0	1	705	1	705	0	1303	100	STMMW_41031
SL1344_RS21310	STMMW_41041	100	498	0	0	1	498	1	498	0	920	100	STMMW_41041
SL1344_RS21315	STMMW_41051	100	366	0	0	1	366	1	366	0	676	100	STMMW_41051
SL1344_RS21320	STMMW_41061	99.975	4029	1	0	1	4029	1	4029	0	7435	100	STMMW_41061
SL1344_RS21325	STMMW_41071	100	4224	0	0	1	4224	1	4224	0	7801	100	STMMW_41071
SL1344_RS21390	STMMW_41201	99.906	1065	1	0	1	1065	1	1065	0	1962	100	STMMW_41201
SL1344_RS21735	STMMW_41841	100	873	0	0	1	873	1	873	0	1613	100	STMMW_41841
SL1344_RS21740	STMMW_41851	100	2421	0	0	1	2421	1	2421	0	4471	100	STMMW_41851
SL1344_RS21750	STMMW_41871	100	609	0	0	1	609	1	609	0	1125	100	STMMW_41871
SL1344_RS21795	STMMW_41961	100	1416	0	0	1	1416	1	1416	0	2615	100	STMMW_41961
SL1344_RS21845	STMMW_42061	100	531	0	0	1	531	124	654	0	981	100	STMMW_42061
SL1344_RS21850	STMMW_42081	100	633	0	0	1	633	1	633	0	1170	100	STMMW_42081
SL1344_RS21865	STMMW_42111	100	1278	0	0	1	1278	1	1278	0	2361	100	STMMW_42111
SL1344_RS22150	STMMW_42651	100	876	0	0	1	876	1	876	0	1618	100	STMMW_42651
SL1344_RS22235	STMMW_42791	100	1647	0	0	1	1647	1	1647	0	3042	100	STMMW_42791
SL1344_RS22325	STMMW_42961	100	969	0	0	1	969	1	969	0	1790	100	STMMW_42961
SL1344_RS22330	STMMW_42971	99.907	1077	1	0	1	1077	1	1077	0	1984	100	STMMW_42971
SL1344_RS22370	STMMW_43021	100	459	0	0	4	462	1	459	0	848	99	STMMW_43021
SL1344_RS22540	STMMW_43351	100	396	0	0	1	396	1	396	0	732	100	STMMW_43351
SL1344_RS22955	STMMW_44211	100	2856	0	0	1	2856	1	2856	0	5275	100	STMMW_44211
SL1344_RS22975	STMMW_44251	99.909	1101	1	0	1	1101	1	1101	0	2028	100	STMMW_44251
SL1344_RS22980	STMMW_44261	100	1083	0	0	1	1083	1	1083	0	2001	100	STMMW_44261
SL1344_RS23310	STMMW_44891	100	738	0	0	1	738	1	738	0	1363	100	STMMW_44891
SL1344_RS23315	STMMW_44901	100	540	0	0	1	540	1	540	0	998	100	STMMW_44901
SL1344_RS17735	STMMW_34271	100	333	0	0	1	333	1	333	4.82e-178	616	100	STMMW_34271
SL1344_RS17645	STMMW_34101	100	333	0	0	58	390	1	333	5.7e-178	616	85	STMMW_34101
SL1344_RS05325	STMMW_10971	100	330	0	0	1	330	1	330	2.22e-176	610	100	STMMW_10971
SL1344_RS06605	STMMW_13361	100	315	0	0	1	315	1	315	4.63e-168	582	100	STMMW_13361
SL1344_RS17705	STMMW_34221	100	315	0	0	1	315	1	315	4.63e-168	582	100	STMMW_34221
SL1344_RS22545	STMMW_43361	100	315	0	0	1	315	1	315	4.63e-168	582	100	STMMW_43361
SL1344_RS15165	STMMW_28941	100	312	0	0	1	312	1	312	2.13e-166	577	100	STMMW_28941
SL1344_RS17070	STMMW_33031	100	312	0	0	1	312	1	312	2.13e-166	577	100	STMMW_33031
SL1344_RS17765	STMMW_34331	100	312	0	0	1	312	1	312	2.13e-166	577	100	STMMW_34331
SL1344_RS17695	STMMW_34201	100	306	0	0	1	306	1	306	4.52e-163	566	100	STMMW_34201
SL1344_RS17750	STMMW_34301	100	303	0	0	1	303	1	303	2.08e-161	560	100	STMMW_34301
SL1344_RS26225	STMMW_43661	100	303	0	0	1	303	1	303	2.08e-161	560	100	STMMW_43661
SL1344_RS22230	STMMW_42781	100	294	0	0	1	294	1	294	2.03e-156	544	100	STMMW_42781
SL1344_RS15030	STMMW_28671	100	291	0	0	1	291	1	291	9.35e-155	538	100	STMMW_28671
SL1344_RS21545	STMMW_41461	100	291	0	0	1	291	1	291	9.35e-155	538	100	STMMW_41461
SL1344_RS22145	STMMW_42641	100	288	0	0	1	288	1	288	4.3e-153	532	100	STMMW_42641
SL1344_RS11425	STMMW_22551	100	285	0	0	1	285	1	285	1.98e-151	527	100	STMMW_22551
SL1344_RS17740	STMMW_34281	100	279	0	0	1	279	1	279	4.19e-148	516	100	STMMW_34281
SL1344_RS16955	STMMW_32831	100	270	0	0	1	270	1	270	4.07e-143	499	100	STMMW_32831
SL1344_RS07055	STMMW_14251	100	267	0	0	1	267	1	267	1.87e-141	494	100	STMMW_14251
SL1344_RS00220	STMMW_00441	100	264	0	0	1	264	1	264	8.61e-140	488	100	STMMW_00441
SL1344_RS17065	STMMW_33021	100	258	0	0	1	258	1	258	1.82e-136	477	100	STMMW_33021
SL1344_RS17715	STMMW_34241	100	255	0	0	1	255	1	255	8.35e-135	472	100	STMMW_34241
SL1344_RS06995	STMMW_14131	100	249	0	0	1	249	1	249	1.76e-131	460	100	STMMW_14131
SL1344_RS13800	STMMW_26901	100	249	0	0	1	249	1	249	1.76e-131	460	100	STMMW_26901
SL1344_RS02170	STMMW_04941	100	243	0	0	1	243	1	243	3.71e-128	449	100	STMMW_04941
SL1344_RS05900	STMMW_12051	100	237	0	0	1	237	1	237	7.83e-125	438	100	STMMW_12051
SL1344_RS19205	STMMW_37171	100	237	0	0	1	237	1	237	7.83e-125	438	100	STMMW_37171
SL1344_RS22550	STMMW_43371	100	228	0	0	1	228	1	228	7.56e-120	422	100	STMMW_43371
SL1344_RS06990	STMMW_14121	100	228	0	0	64	291	1	228	9.82e-120	422	78	STMMW_14121
SL1344_RS06895	STMMW_13931	100	213	0	0	1	213	1	213	1.53e-111	394	100	STMMW_13931
SL1344_RS06635	STMMW_13421	100	198	0	0	1	198	1	198	3.08e-103	366	100	STMMW_13421
SL1344_RS14635	STMMW_27881	100	186	0	0	1	186	1	186	1.35e-96	344	100	STMMW_27881
SL1344_RS04800	STMMW_09981	100	183	0	0	1	183	1	183	6.15e-95	339	100	STMMW_09981
SL1344_RS17670	STMMW_34151	100	180	0	0	1	180	1	180	2.81e-93	333	100	STMMW_34151
SL1344_RS13250	STMMW_26041	100	171	0	0	58	228	1	171	3.67e-88	316	75	STMMW_26041
SL1344_RS19765	STMMW_38241	100	141	0	0	1	141	1	141	1.03e-71	261	100	STMMW_38241
SL1344_RS12850	STMMW_25211	100	138	0	0	1	138	1	138	4.68e-70	255	100	STMMW_25211
SL1344_RS17655	STMMW_34121	100	117	0	0	1	117	1	117	1.82e-58	217	100	STMMW_34121

## Sheet: Venn_detail
# Fields: query acc.ver	subject acc.ver	% identity	alignment length	mismatches	gap opens	q. start	q. end	s. start	s. end	evalue	bit score	% query coverage per subject	subject ids		SL1344_RS00075	SL1344_RS00075	hypothetical protein				STMMW_38491	atpC
SL1344_RS00160	STMMW_00311	100	441	0	0	1	441	1	441	0	815	100	STMMW_00311		SL1344_RS00085	SL1344_RS00085	transcriptional regulator				STMMW_00111	dnaK
SL1344_RS00230	STMMW_00461	100	939	0	0	1	939	1	939	0	1735	100	STMMW_00461		SL1344_RS00150	SL1344_RS00150	transcriptional regulator				STMMW_00311
SL1344_RS00235	STMMW_00471	99.965	2835	1	0	1	2835	1	2835	0	5230	100	STMMW_00471		SL1344_RS00155	SL1344_RS00155	LysR family transcriptional regulator				STMMW_00441	rpsT
SL1344_RS00240	STMMW_00481	100	501	0	0	1	501	1	501	0	926	100	STMMW_00481		SL1344_RS00160	SL1344_RS00160	transcriptional regulator				STMMW_00461	ribF
SL1344_RS00250	STMMW_00501	100	951	0	0	1	951	1	951	0	1757	100	STMMW_00501		SL1344_RS00220	rpsT	30S ribosomal protein S20				STMMW_00471	ileS
SL1344_RS00325	STMMW_00651	100	822	0	0	1	822	1	822	0	1519	100	STMMW_00651		SL1344_RS00230	ribF	bifunctional riboflavin kinase/FAD synthetase				STMMW_00481	lspA
SL1344_RS00475	STMMW_00981	100	2361	0	0	1	2361	1	2361	0	4361	100	STMMW_00981		SL1344_RS00235	ileS	isoleucine--tRNA ligase				STMMW_00501	ispH
SL1344_RS00615	STMMW_01271	100	366	0	0	1	366	1	366	0	676	100	STMMW_01271		SL1344_RS00240	lspA	signal peptidase II				STMMW_00651	dapB
SL1344_RS00620	STMMW_01281	100	1767	0	0	1	1767	1	1767	0	3264	100	STMMW_01281		SL1344_RS00250	ispH	4-hydroxy-3-methylbut-2-enyl diphosphate reductase				STMMW_00981	imp
SL1344_RS00625	STMMW_01291	99.933	1488	1	0	1	1488	1	1488	0	2743	100	STMMW_01291		SL1344_RS00325	dapB	4-hydroxy-tetrahydrodipicolinate reductase				STMMW_01271	ftsL
SL1344_RS00630	STMMW_01301	100	1359	0	0	1	1359	1	1359	0	2510	100	STMMW_01301		SL1344_RS00445	folA	type 3 dihydrofolate reductase				STMMW_01281	ftsI
SL1344_RS00635	STMMW_01311	100	1083	0	0	1	1083	1	1083	0	2001	100	STMMW_01311		SL1344_RS00475	lptD	LPS assembly protein LptD				STMMW_01291	murE
SL1344_RS00640	STMMW_01321	100	1317	0	0	1	1317	1	1317	0	2433	100	STMMW_01321		SL1344_RS00615	ftsL	cell division protein FtsL				STMMW_01301	murF
SL1344_RS00645	STMMW_01331	100	1158	0	0	88	1245	1	1158	0	2139	93	STMMW_01331		SL1344_RS00620	SL1344_RS00620	peptidoglycan glycosyltransferase FtsI				STMMW_01311	mraY
SL1344_RS00650	STMMW_01341	100	1068	0	0	1	1068	1	1068	0	1973	100	STMMW_01341		SL1344_RS00625	murE	UDP-N-acetylmuramoyl-L-alanyl-D-glutamate--2, 6-diaminopimelate ligase				STMMW_01321	murD
SL1344_RS00655	STMMW_01351	100	1476	0	0	1	1476	1	1476	0	2726	100	STMMW_01351		SL1344_RS00630	murF	UDP-N-acetylmuramoyl-tripeptide--D-alanyl-D- alanine ligase				STMMW_01331	ftsW
SL1344_RS00665	STMMW_01371	99.88	831	1	0	1	831	1	831	0	1530	100	STMMW_01371		SL1344_RS00635	mraY	phospho-N-acetylmuramoyl-pentapeptide- transferase				STMMW_01341	murG
SL1344_RS00670	STMMW_01381	100	1263	0	0	1	1263	1	1263	0	2333	100	STMMW_01381		SL1344_RS00640	murD	UDP-N-acetylmuramoyl-L-alanine--D-glutamate ligase				STMMW_01351	murC
SL1344_RS00675	STMMW_01391	100	1152	0	0	1	1152	1	1152	0	2128	100	STMMW_01391		SL1344_RS00645	ftsW	cell division protein FtsW				STMMW_01371	ftsQ
SL1344_RS00680	STMMW_01401	100	918	0	0	1	918	1	918	0	1696	100	STMMW_01401		SL1344_RS00650	murG	undecaprenyldiphospho-muramoylpentapeptide beta-N-acetylglucosaminyltransferase				STMMW_01381	ftsA
SL1344_RS00690	STMMW_01421	100	2706	0	0	1	2706	1	2706	0	4998	100	STMMW_01421		SL1344_RS00655	murC	UDP-N-acetylmuramate--L-alanine ligase				STMMW_01391	ftsZ
SL1344_RS00775	STMMW_01581	100	2664	0	0	1	2664	1	2664	0	4920	100	STMMW_01581		SL1344_RS00665	ftsQ	cell division protein FtsQ				STMMW_01401	lpxC
SL1344_RS00780	STMMW_01591	100	1890	0	0	1	1890	1	1890	0	3491	100	STMMW_01591		SL1344_RS00670	ftsA	cell division protein FtsA				STMMW_01421	secA
SL1344_RS00785	STMMW_01601	100	1425	0	0	1	1425	1	1425	0	2632	100	STMMW_01601		SL1344_RS00675	ftsZ	cell division protein FtsZ				STMMW_01581	aceE
SL1344_RS00870	STMMW_01771	100	663	0	0	1	663	1	663	0	1225	100	STMMW_01771		SL1344_RS00680	lpxC	UDP-3-O-acyl-N-acetylglucosamine deacetylase				STMMW_01591	aceF
SL1344_RS01025	STMMW_02081	100	1281	0	0	1	1281	1	1281	0	2366	100	STMMW_02081		SL1344_RS00690	secA	preprotein translocase subunit SecA				STMMW_01601	lpdA
SL1344_RS01035	STMMW_02101	100	345	0	0	1	345	46	390	0	638	100	STMMW_02101		SL1344_RS00705	yacG	DNA gyrase inhibitor YacG				STMMW_01771	yadF
SL1344_RS01080	STMMW_02191	100	825	0	0	1	825	1	825	0	1524	100	STMMW_02191		SL1344_RS00715	coaE	dephospho-CoA kinase				STMMW_02081	hemL
SL1344_RS01090	STMMW_02211	99.874	795	1	0	1	795	1	795	0	1463	100	STMMW_02211		SL1344_RS00775	aceE	pyruvate dehydrogenase (acetyl-transferring), homodimeric type				STMMW_02101	yadR
SL1344_RS01095	STMMW_02221	100	726	0	0	1	726	1	726	0	1341	100	STMMW_02221		SL1344_RS00780	aceF	pyruvate dehydrogenase complex dihydrolipoyllysine-residue acetyltransferase				STMMW_02191	dapD
SL1344_RS01100	STMMW_02231	99.883	852	1	0	1	852	1	852	0	1568	100	STMMW_02231		SL1344_RS00785	lpdA	dihydrolipoyl dehydrogenase				STMMW_02211	map
SL1344_RS01105	STMMW_02241	100	726	0	0	1	726	1	726	0	1341	100	STMMW_02241		SL1344_RS00810	SL1344_RS00810	HNH endonuclease				STMMW_02221	rpsB
SL1344_RS01110	STMMW_02251	100	558	0	0	1	558	1	558	0	1031	100	STMMW_02251		SL1344_RS00870	can	carbonate dehydratase				STMMW_02231	tsf
SL1344_RS01115	STMMW_02261	100	1197	0	0	1	1197	1	1197	0	2211	100	STMMW_02261		SL1344_RS00930	folK	2-amino-4-hydroxy-6- hydroxymethyldihydropteridine diphosphokinase				STMMW_02241	pyrH
SL1344_RS01120	STMMW_02271	100	759	0	0	1	759	1	759	0	1402	100	STMMW_02271		SL1344_RS01025	hemL	glutamate-1-semialdehyde 2,1-aminomutase				STMMW_02251	frr
SL1344_RS01125	STMMW_02281	99.883	858	1	0	1	858	1	858	0	1580	100	STMMW_02281		SL1344_RS01035	erpA	iron-sulfur cluster insertion protein ErpA				STMMW_02261	dxr
SL1344_RS01135	STMMW_02301	100	2415	0	0	1	2415	1	2415	0	4460	100	STMMW_02301		SL1344_RS01050	mtnN	5'-methylthioadenosine/S-adenosylhomocysteine nucleosidase				STMMW_02271	uppS
SL1344_RS01145	STMMW_02321	100	1026	0	0	1	1026	1	1026	0	1895	100	STMMW_02321		SL1344_RS01080	dapD	2,3,4,5-tetrahydropyridine-2,6-dicarboxylate N-succinyltransferase				STMMW_02281	cdsA
SL1344_RS01150	STMMW_02331	100	456	0	0	1	456	1	456	0	843	100	STMMW_02331		SL1344_RS01090	map	type I methionyl aminopeptidase				STMMW_02291	yaeL
SL1344_RS01155	STMMW_02341	100	789	0	0	1	789	1	789	0	1458	100	STMMW_02341		SL1344_RS01095	rpsB	30S ribosomal protein S2				STMMW_02301	yaeT
SL1344_RS01160	STMMW_02351	100	1149	0	0	1	1149	1	1149	0	2122	100	STMMW_02351		SL1344_RS01100	tsf	elongation factor Ts				STMMW_02321	lpxD
SL1344_RS01170	STMMW_02371	99.943	3483	2	0	1	3483	1	3483	0	6421	100	STMMW_02371		SL1344_RS01105	pyrH	UMP kinase				STMMW_02331	fabZ
SL1344_RS01175	STMMW_02381	100	960	0	0	1	960	1	960	0	1773	100	STMMW_02381		SL1344_RS01110	frr	ribosome recycling factor				STMMW_02341	lpxA
SL1344_RS01195	STMMW_02421	100	1212	0	0	82	1293	1	1212	0	2239	94	STMMW_02421		SL1344_RS01115	ispC	1-deoxy-D-xylulose-5-phosphate reductoisomerase				STMMW_02351	lpxB
SL1344_RS01225	STMMW_02481	99.942	1719	1	0	1	1719	1	1719	0	3169	100	STMMW_02481		SL1344_RS01120	ispU	(2E,6E)-farnesyl-diphosphate-specific ditrans,polycis-undecaprenyl-diphosphate synthase				STMMW_02371	dnaE
SL1344_RS01335	STMMW_02631	100	732	0	0	1	732	1	732	0	1352	100	STMMW_02631		SL1344_RS01125	cdsA	phosphatidate cytidylyltransferase				STMMW_02381	accA
SL1344_RS01905	STMMW_04421	100	975	0	0	1	975	1	975	0	1801	100	STMMW_04421		SL1344_RS01135	bamA	outer membrane protein assembly factor BamA				STMMW_02421	mesJ
SL1344_RS02085	STMMW_04771	100	1848	0	0	1	1848	1	1848	0	3413	100	STMMW_04771		SL1344_RS01145	lpxD	UDP-3-O-(3-hydroxymyristoyl)glucosamine N-acyltransferase				STMMW_02481	proS
SL1344_RS02090	STMMW_04781	100	972	0	0	1	972	1	972	0	1796	100	STMMW_04781		SL1344_RS01150	fabZ	3-hydroxyacyl-ACP dehydratase FabZ				STMMW_02631	dnaQ
SL1344_RS02130	STMMW_04861	99.909	1104	1	0	1	1104	1	1104	0	2034	100	STMMW_04861		SL1344_RS01155	lpxA	acyl-ACP--UDP-N-acetylglucosamine O-acyltransferase				STMMW_03211	gmhA
SL1344_RS02135	STMMW_04871	100	471	0	0	1	471	1	471	0	870	100	STMMW_04871		SL1344_RS01160	lpxB	lipid-A-disaccharide synthase				STMMW_04421	hemB
SL1344_RS02140	STMMW_04881	100	420	0	0	1	420	1	420	0	776	100	STMMW_04881		SL1344_RS01170	dnaE	DNA polymerase III subunit alpha				STMMW_04761	yajC
SL1344_RS02145	STMMW_04891	100	978	0	0	1	978	1	978	0	1807	100	STMMW_04891		SL1344_RS01175	accA	acetyl-CoA carboxylase carboxyl transferase subunit alpha				STMMW_04771	secD
SL1344_RS02160	STMMW_04921	99.946	1863	1	0	1	1863	1	1863	0	3435	100	STMMW_04921		SL1344_RS01195	tilS	tRNA lysidine(34) synthetase TilS				STMMW_04781	secF
SL1344_RS02165	STMMW_04931	99.889	900	1	0	1	900	1	900	0	1657	100	STMMW_04931		SL1344_RS01225	proS	proline--tRNA ligase				STMMW_04861	ribD
SL1344_RS02290	STMMW_05191	100	624	0	0	1	624	1	624	0	1153	100	STMMW_05191		SL1344_RS01335	dnaQ	DNA polymerase III subunit epsilon				STMMW_04871	ribH
SL1344_RS02295	STMMW_05201	100	1272	0	0	1	1272	1	1272	0	2350	100	STMMW_05201		SL1344_RS01410	SL1344_RS01410	hypothetical protein				STMMW_04881	nusB
SL1344_RS02465	STMMW_05541	100	1929	0	0	1	1929	1	1929	0	3563	100	STMMW_05541		SL1344_RS01440	SL1344_RS01440	Shiga toxin A subunit				STMMW_04891	thiL
SL1344_RS02485	STMMW_05581	100	645	0	0	1	645	1	645	0	1192	100	STMMW_05581		SL1344_RS01490	SL1344_RS01490	hypothetical protein				STMMW_04921	dxs
SL1344_RS02490	STMMW_05591	100	963	0	0	1	963	1	963	0	1779	100	STMMW_05591		SL1344_RS01495	SL1344_RS01495	hypothetical protein				STMMW_04931	ispA
SL1344_RS02715	STMMW_06031	100	723	0	0	1	723	1	723	0	1336	100	STMMW_06031		SL1344_RS01505	SL1344_RS01505	hypothetical protein				STMMW_04941	xseB
SL1344_RS02720	STMMW_06041	100	495	0	0	1	495	1	495	0	915	100	STMMW_06041		SL1344_RS01560	SL1344_RS01560	LysR family transcriptional regulator				STMMW_05201	clpX
SL1344_RS02750	STMMW_06101	99.885	867	1	0	1	867	1	867	0	1596	100	STMMW_06101		SL1344_RS01715	SL1344_RS01715	outer membrane protein				STMMW_05211	lon
SL1344_RS02990	STMMW_06571	100	1008	0	0	1	1008	1	1008	0	1862	100	STMMW_06571		SL1344_RS01745	SL1344_RS01745	membrane protein				STMMW_05541	dnaX
SL1344_RS03000	STMMW_06591	100	957	0	0	1	957	1	957	0	1768	100	STMMW_06591		SL1344_RS01770	SL1344_RS01770	outer membrane beta-barrel protein				STMMW_05581	adk
SL1344_RS03195	STMMW_06981	100	966	0	0	1	966	1	966	0	1784	100	STMMW_06981		SL1344_RS01905	hemB	porphobilinogen synthase				STMMW_05591	hemH
SL1344_RS03205	STMMW_07001	100	576	0	0	67	642	1	576	0	1064	90	STMMW_07001		SL1344_RS02085	secD	protein translocase subunit SecD				STMMW_06031	lpxH
SL1344_RS03225	STMMW_07041	100	1113	0	0	1	1113	1	1113	0	2056	100	STMMW_07041		SL1344_RS02090	secF	protein translocase subunit SecF				STMMW_06041	ppiB
SL1344_RS03230	STMMW_07051	100	1902	0	0	1	1902	1	1902	0	3513	100	STMMW_07051		SL1344_RS02130	ribD	bifunctional diaminohydroxyphosphoribosylaminopyrimidine deaminase/5-amino-6-(5-phosphoribosylamino)uracil reductase RibD				STMMW_06101	folD
SL1344_RS03260	STMMW_07101	100	642	0	0	1	642	1	642	0	1186	100	STMMW_07101		SL1344_RS02135	ribE	6,7-dimethyl-8-ribityllumazine synthase				STMMW_06571	fepD
SL1344_RS03265	STMMW_07111	100	1032	0	0	1	1032	1	1032	0	1906	100	STMMW_07111		SL1344_RS02140	nusB	transcription antitermination factor NusB				STMMW_06591	fepB
SL1344_RS03270	STMMW_07121	100	591	0	0	1	591	1	591	0	1092	100	STMMW_07121		SL1344_RS02145	thiL	thiamine-phosphate kinase				STMMW_06981	lipA
SL1344_RS03275	STMMW_07131	100	2583	0	0	1	2583	1	2583	0	4771	100	STMMW_07131		SL1344_RS02160	dxs	1-deoxy-D-xylulose-5-phosphate synthase				STMMW_07001	lipB
SL1344_RS03365	STMMW_07311	99.935	1539	1	0	1	1539	1	1539	0	2837	100	STMMW_07311		SL1344_RS02165	ispA	(2E,6E)-farnesyl diphosphate synthase				STMMW_07041	mrdB
SL1344_RS03390	STMMW_07361	100	1176	0	0	1	1176	1	1176	0	2172	100	STMMW_07361		SL1344_RS02170	xseB	exodeoxyribonuclease VII small subunit				STMMW_07051	mrdA
SL1344_RS03465	STMMW_07441	99.94	1668	1	0	1	1668	1	1668	0	3075	100	STMMW_07441		SL1344_RS02290	clpP	ATP-dependent Clp endopeptidase proteolytic subunit ClpP				STMMW_07101	nadD
SL1344_RS03505	STMMW_07521	100	531	0	0	1	531	1	531	0	981	100	STMMW_07521		SL1344_RS02295	clpX	ATP-dependent protease ATP-binding subunit ClpX				STMMW_07111	holA
SL1344_RS03640	STMMW_07771	100	897	0	0	1	897	1	897	0	1657	100	STMMW_07771		SL1344_RS02395	rpmJ	50S ribosomal protein L36				STMMW_07121	rlpB
SL1344_RS03645	STMMW_07781	100	1134	0	0	1	1134	1	1134	0	2095	100	STMMW_07781		SL1344_RS02465	dnaX	DNA polymerase III subunit gamma/tau				STMMW_07131	leuS
SL1344_RS03660	STMMW_07811	100	1779	0	0	1	1779	1	1779	0	3286	100	STMMW_07811		SL1344_RS02485	adk	adenylate kinase				STMMW_07311	lnt
SL1344_RS03665	STMMW_07821	100	834	0	0	1	834	1	834	0	1541	100	STMMW_07821		SL1344_RS02490	hemH	ferrochelatase				STMMW_07361	ubiF
SL1344_RS03725	STMMW_07941	100	1209	0	0	1	1209	1	1209	0	2233	100	STMMW_07941		SL1344_RS02650	SL1344_RS02650	putative allantoin permease				STMMW_07441	glnS
SL1344_RS03745	STMMW_07971	100	1569	0	0	1	1569	1	1569	0	2898	100	STMMW_07971		SL1344_RS02715	lpxH	UDP-2,3-diacylglucosamine diphosphatase				STMMW_07511	fur
SL1344_RS03750	STMMW_07981	100	1140	0	0	1	1140	1	1140	0	2106	100	STMMW_07981		SL1344_RS02720	ppiB	peptidylprolyl isomerase B				STMMW_07521	fldA
SL1344_RS03875	STMMW_08171	100	1269	0	0	1	1269	1	1269	0	2344	100	STMMW_08171		SL1344_RS02725	cysS	cysteine--tRNA ligase				STMMW_07561	pgm
SL1344_RS04320	STMMW_09051	100	516	0	0	1	516	1	516	0	953	100	STMMW_09051		SL1344_RS02750	SL1344_RS02750	bifunctional methylenetetrahydrofolate dehydrogenase/methenyltetrahydrofolate cyclohydrolase FolD				STMMW_07771
SL1344_RS04325	STMMW_09061	99.883	855	1	0	1	855	1	855	0	1574	100	STMMW_09061		SL1344_RS02795	SL1344_RS02795	diguanylate cyclase				STMMW_07781
SL1344_RS04645	STMMW_09681	100	1722	0	0	1	1722	1	1722	0	3181	100	STMMW_09681		SL1344_RS02815	SL1344_RS02815	membrane protein				STMMW_07811
SL1344_RS04650	STMMW_09691	100	1767	0	0	1	1767	1	1767	0	3264	100	STMMW_09691		SL1344_RS02990	fepD	Fe(3+)-siderophore ABC transporter permease				STMMW_07821
SL1344_RS04670	STMMW_09731	100	612	0	0	1	612	4	615	0	1131	100	STMMW_09731		SL1344_RS03000	fepB	Fe2+-enterobactin ABC transporter substrate-binding protein				STMMW_07931	sucA
SL1344_RS04680	STMMW_09751	100	1293	0	0	1	1293	1	1293	0	2388	100	STMMW_09751		SL1344_RS03180	crcB	fluoride efflux transporter CrcB				STMMW_07941	sucB
SL1344_RS04770	STMMW_09921	100	1674	0	0	1	1674	1	1674	0	3092	100	STMMW_09921		SL1344_RS03195	lipA	lipoyl synthase				STMMW_07971	cydA
SL1344_RS04785	STMMW_09951	100	1749	0	0	1	1749	1	1749	0	3230	100	STMMW_09951		SL1344_RS03205	lipB	lipoyl(octanoyl) transferase LipB				STMMW_07981	cydB
SL1344_RS04790	STMMW_09961	99.898	978	1	0	1	978	1	978	0	1801	100	STMMW_09961		SL1344_RS03210	SL1344_RS03210	YbeD family protein				STMMW_08021	tolQ
SL1344_RS04805	STMMW_09991	100	747	0	0	1	747	1	747	0	1380	100	STMMW_09991		SL1344_RS03225	mrdB	peptidoglycan glycosyltransferase MrdB				STMMW_08041	tolA
SL1344_RS04825	STMMW_10031	100	1323	0	0	1	1323	1	1323	0	2444	100	STMMW_10031		SL1344_RS03230	mrdA	peptidoglycan DD-transpeptidase MrdA				STMMW_08051	tolB
SL1344_RS04830	STMMW_10041	100	705	0	0	1	705	1	705	0	1303	100	STMMW_10041		SL1344_RS03260	nadD	nicotinate-nucleotide adenylyltransferase				STMMW_09681	cydC
SL1344_RS04835	STMMW_10051	99.955	4467	2	0	1	4467	1	4467	0	8239	100	STMMW_10051		SL1344_RS03265	holA	DNA polymerase III subunit delta				STMMW_09691	cydD
SL1344_RS04865	STMMW_10111	100	1401	0	0	1	1401	1	1401	0	2588	100	STMMW_10111		SL1344_RS03270	lptE	LPS assembly lipoprotein LptE				STMMW_09721	ftsK
SL1344_RS04930	STMMW_10231	100	411	0	0	1	411	1	411	0	760	100	STMMW_10231		SL1344_RS03275	leuS	leucine--tRNA ligase				STMMW_09731	lolA
SL1344_RS05240	STMMW_10801	100	519	0	0	1	519	1	519	0	959	100	STMMW_10801		SL1344_RS03365	lnt	apolipoprotein N-acyltransferase				STMMW_09751	serS
SL1344_RS05560	STMMW_11401	100	693	0	0	1	693	1	693	0	1280	100	STMMW_11401		SL1344_RS03375	ybeY	rRNA maturation RNase YbeY				STMMW_09911	cmk
SL1344_RS05690	STMMW_11631	100	921	0	0	1	921	1	921	0	1701	100	STMMW_11631		SL1344_RS03390	ubiF	2-octaprenyl-3-methyl-6-methoxy-1,4-benzoquinol hydroxylase				STMMW_09921	rpsA
SL1344_RS05765	STMMW_11781	100	1536	0	0	1	1536	40	1575	0	2837	100	STMMW_11781		SL1344_RS03465	glnS	glutamine--tRNA ligase				STMMW_09951	msbA
SL1344_RS05840	STMMW_11931	100	3204	0	0	1	3204	1	3204	0	5917	100	STMMW_11931		SL1344_RS03505	fldA	flavodoxin FldA				STMMW_09961	lpxK
SL1344_RS05885	STMMW_12021	100	954	0	0	1	954	1	954	0	1762	100	STMMW_12021		SL1344_RS03635	glf	UDP-galactopyranose mutase				STMMW_09981	ycaR
SL1344_RS05890	STMMW_12031	100	930	0	0	1	930	1	930	0	1718	100	STMMW_12031		SL1344_RS03640	SL1344_RS03640	glycosyltransferase family 2 protein				STMMW_09991	kdsB
SL1344_RS05895	STMMW_12041	100	735	0	0	1	735	1	735	0	1358	100	STMMW_12041		SL1344_RS03645	SL1344_RS03645	glycosyltransferase family 4 protein				STMMW_10031	mukF
SL1344_RS05920	STMMW_12091	100	642	0	0	1	642	1	642	0	1186	100	STMMW_12091		SL1344_RS03650	SL1344_RS03650	ABC transporter permease				STMMW_10041	mukE
SL1344_RS05925	STMMW_12101	100	1005	0	0	1	1005	1	1005	0	1857	100	STMMW_12101		SL1344_RS03655	SL1344_RS03655	ABC transporter ATP-binding protein				STMMW_10051	mukB
SL1344_RS06005	STMMW_12261	100	1311	0	0	1	1311	1	1311	0	2422	100	STMMW_12261		SL1344_RS03660	SL1344_RS03660	glycosyltransferase family 2 protein				STMMW_10111	asnCa
SL1344_RS06010	STMMW_12271	100	702	0	0	1	702	1	702	0	1297	100	STMMW_12271		SL1344_RS03665	SL1344_RS03665	glycosyltransferase family 2 protein				STMMW_10801	fabA
SL1344_RS06015	STMMW_12281	100	1245	0	0	1	1245	1	1245	0	2300	100	STMMW_12281		SL1344_RS03670	SL1344_RS03670	glycosyl transferase				STMMW_10971	yccK
SL1344_RS06085	STMMW_12421	100	1371	0	0	1	1371	1	1371	0	2532	100	STMMW_12421		SL1344_RS03725	odhB	2-oxoglutarate dehydrogenase complex dihydrolipoyllysine-residue succinyltransferase				STMMW_11401
SL1344_RS06095	STMMW_12441	100	1107	0	0	1	1107	46	1152	0	2045	100	STMMW_12441		SL1344_RS03745	cydA	cytochrome ubiquinol oxidase subunit I				STMMW_11631	htrB
SL1344_RS06130	STMMW_12501	100	789	0	0	1	789	1	789	0	1458	100	STMMW_12501		SL1344_RS03750	cydB	cytochrome d ubiquinol oxidase subunit II				STMMW_11781	mviN
SL1344_RS06410	STMMW_12971	100	996	0	0	1	996	1	996	0	1840	100	STMMW_12971		SL1344_RS03860	SL1344_RS03860	fumarate hydratase				STMMW_11931	rne
SL1344_RS06510	STMMW_13171	100	828	0	0	1	828	1	828	0	1530	100	STMMW_13171		SL1344_RS03865	SL1344_RS03865	LysR family transcriptional regulator				STMMW_12021	fabH
SL1344_RS06620	STMMW_13391	99.918	1224	1	0	1	1224	1	1224	0	2255	100	STMMW_13391		SL1344_RS03870	SL1344_RS03870	LysR family transcriptional regulator				STMMW_12031	fabD
SL1344_RS06625	STMMW_13401	100	1929	0	0	1	1929	1	1929	0	3563	100	STMMW_13401		SL1344_RS03875	SL1344_RS03875	SLC13/DASS family transporter				STMMW_12041	fabG
SL1344_RS06630	STMMW_13411	100	435	0	0	109	543	1	435	0	804	80	STMMW_13411		SL1344_RS04315	bssR	biofilm formation regulator BssR				STMMW_12051	acpP
SL1344_RS06640	STMMW_13431	100	357	0	0	1	357	1	357	0	660	100	STMMW_13431		SL1344_RS04320	SL1344_RS04320	CoA ester lyase				STMMW_12091	tmk
SL1344_RS06645	STMMW_13441	100	984	0	0	1	984	1	984	0	1818	100	STMMW_13441		SL1344_RS04325	SL1344_RS04325	electron transfer flavoprotein subunit beta/FixA family protein				STMMW_12101	holB
SL1344_RS06650	STMMW_13451	99.958	2388	1	0	1	2388	1	2388	0	4405	100	STMMW_13451		SL1344_RS04630	infA	translation initiation factor IF-1				STMMW_12261	ycfU
SL1344_RS06920	STMMW_13981	100	402	0	0	1	402	1	402	0	743	100	STMMW_13981		SL1344_RS04645	cydC	cysteine/glutathione ABC transporter ATP-binding protein/permease CydC				STMMW_12271	lolD
SL1344_RS07000	STMMW_14141	100	750	0	0	1	750	1	750	0	1386	100	STMMW_14141		SL1344_RS04650	cydD	cysteine/glutathione ABC transporter permease/ATP-binding protein CydD				STMMW_12281	ycfW
SL1344_RS07060	STMMW_14261	100	780	0	0	1	780	1	780	0	1441	100	STMMW_14261		SL1344_RS04670	lolA	outer membrane lipoprotein chaperone LolA				STMMW_12421	purB
SL1344_RS07085	STMMW_14291	100	642	0	0	1	642	1	642	0	1186	100	STMMW_14291		SL1344_RS04680	serS	serine--tRNA ligase				STMMW_12441	mnmA
SL1344_RS07195	STMMW_14511	100	657	0	0	1	657	1	657	0	1214	100	STMMW_14511		SL1344_RS26570	SL1344_RS26570	hypothetical protein				STMMW_12481	icdA
SL1344_RS07200	STMMW_14521	99.922	1275	1	0	1	1275	1	1275	0	2350	100	STMMW_14521		SL1344_RS04725	sopD2	SPI-2 type III secretion system effector SopD2				STMMW_12971	gapA
SL1344_RS07675	STMMW_15431	100	1557	0	0	1	1557	1	1557	0	2876	100	STMMW_15431		SL1344_RS04770	rpsA	30S ribosomal protein S1				STMMW_13171	nadE
SL1344_RS07985	STMMW_15971	99.895	951	1	0	1	951	1	951	0	1751	100	STMMW_15971		SL1344_RS04785	msbA	lipid A ABC transporter ATP-binding protein/permease MsbA				STMMW_13361
SL1344_RS08120	STMMW_16251	99.861	717	1	0	1	717	1	717	0	1319	100	STMMW_16251		SL1344_RS04790	lpxK	tetraacyldisaccharide 4'-kinase				STMMW_13391	rfc
SL1344_RS08125	STMMW_16261	100	1227	0	0	1	1227	1	1227	0	2266	100	STMMW_16261		SL1344_RS04800	SL1344_RS04800	protein YcaR				STMMW_13401	thrS
SL1344_RS08135	STMMW_16281	100	762	0	0	1	762	1	762	0	1408	100	STMMW_16281		SL1344_RS04805	kdsB	3-deoxy-manno-octulosonate cytidylyltransferase				STMMW_13411	infC
SL1344_RS08140	STMMW_16291	100	648	0	0	1	648	1	648	0	1197	100	STMMW_16291		SL1344_RS04825	mukF	chromosome partition protein MukF				STMMW_13421	rpl35
SL1344_RS08475	STMMW_16931	99.927	1374	1	0	1	1374	1	1374	0	2532	100	STMMW_16931		SL1344_RS04830	mukE	chromosome partition protein MukE				STMMW_13431	rpl20
SL1344_RS08490	STMMW_16961	100	789	0	0	1	789	1	789	0	1458	100	STMMW_16961		SL1344_RS04835	mukB	chromosome partition protein MukB				STMMW_13441	pheS
SL1344_RS08535	STMMW_17031	99.91	1116	1	0	55	1170	1	1116	0	2056	95	STMMW_17031		SL1344_RS04865	asnS	asparagine--tRNA ligase				STMMW_13451	pheT
SL1344_RS08550	STMMW_17061	100	591	0	0	1	591	1	591	0	1092	100	STMMW_17061		SL1344_RS04930	SL1344_RS04930	helix-turn-helix domain-containing protein				STMMW_13981	ssaB
SL1344_RS08565	STMMW_17081	100	975	0	0	1	975	1	975	0	1801	100	STMMW_17081		SL1344_RS05240	fabA	bifunctional 3-hydroxydecanoyl-ACP dehydratase/trans-2-decenoyl-ACP isomerase				STMMW_14021	sseA
SL1344_RS08570	STMMW_17101	99.962	2598	1	0	1	2598	1	2598	0	4793	100	STMMW_17101		SL1344_RS05325	tusE	sulfurtransferase TusE				STMMW_14121	ssaH
SL1344_RS08745	STMMW_17461	100	414	0	0	1	414	1	414	0	765	100	STMMW_17461		SL1344_RS05345	pipB	SPI-2 type III secretion system effector PipB				STMMW_14131	ssaI
SL1344_RS08755	STMMW_17481	100	1014	0	0	1	1014	1	1014	0	1873	100	STMMW_17481		SL1344_RS05350	SL1344_RS05350	membrane protein				STMMW_14141	ssaJ
SL1344_RS08845	STMMW_17641	100	855	0	0	1	855	1	855	0	1580	100	STMMW_17641		SL1344_RS05555	SL1344_RS05555	N-acetylneuraminate epimerase				STMMW_14291	ribE
SL1344_RS08865	STMMW_17681	100	1083	0	0	1	1083	1	1083	0	2001	100	STMMW_17681		SL1344_RS05560	SL1344_RS05560	outer membrane protein				STMMW_14511	pdxH
SL1344_RS08870	STMMW_17691	100	1257	0	0	1	1257	1	1257	0	2322	100	STMMW_17691		SL1344_RS05615	csgF	curli production assembly/transport protein CsgF				STMMW_14521	tyrS
SL1344_RS08875	STMMW_17701	100	624	0	0	1	624	1	624	0	1153	100	STMMW_17701		SL1344_RS05625	csgD	transcriptional regulator CsgD				STMMW_15971	sifB
SL1344_RS08880	STMMW_17711	100	852	0	0	1	852	1	852	0	1574	100	STMMW_17711		SL1344_RS05690	SL1344_RS05690	LpxL/LpxP family Kdo(2)-lipid IV(A) lauroyl/palmitoleoyl acyltransferasee				STMMW_16871	sapA
SL1344_RS08885	STMMW_17721	100	948	0	0	1	948	1	948	0	1751	100	STMMW_17721		SL1344_RS05765	murJ	murein biosynthesis integral membrane protein MurJ				STMMW_16881	sapB
SL1344_RS08900	STMMW_17751	100	585	0	0	1	585	25	609	0	1081	100	STMMW_17751		SL1344_RS05840	rne	ribonuclease E				STMMW_16891	sapC
SL1344_RS09090	STMMW_18121	100	696	0	0	1	696	1	696	0	1286	100	STMMW_18121		SL1344_RS05885	SL1344_RS05885	beta-ketoacyl-ACP synthase III				STMMW_16901	sapD
SL1344_RS09270	STMMW_18451	100	396	0	0	1	396	1	396	0	732	100	STMMW_18451		SL1344_RS05890	fabD	ACP S-malonyltransferase				STMMW_16911	sapF
SL1344_RS09450	STMMW_18701	100	972	0	0	1	972	1	972	0	1796	100	STMMW_18701		SL1344_RS05895	fabG	3-oxoacyl-ACP reductase FabG				STMMW_16961	fabI
SL1344_RS09510	STMMW_18841	100	1773	0	0	1	1773	1	1773	0	3275	100	STMMW_18841		SL1344_RS05900	acpP	acyl carrier protein				STMMW_17031	yciM
SL1344_RS09550	STMMW_18921	100	1734	0	0	1	1734	1	1734	0	3203	100	STMMW_18921		SL1344_RS05920	SL1344_RS05920	dTMP kinase				STMMW_17041	yciS
SL1344_RS09730	STMMW_19241	100	549	0	0	1	549	1	549	0	1014	100	STMMW_19241		SL1344_RS05925	holB	DNA polymerase III subunit delta'				STMMW_17061	ribA
SL1344_RS10215	STMMW_20241	100	696	0	0	1	696	1	696	0	1286	100	STMMW_20241		SL1344_RS06005	lolC	lipoprotein-releasing ABC transporter permease subunit LolC				STMMW_17081	cysB
SL1344_RS10735	STMMW_21181	100	1002	0	0	1	1002	1	1002	0	1851	100	STMMW_21181		SL1344_RS06010	lolD	lipoprotein-releasing ABC transporter ATP-binding protein LolD				STMMW_17101	topA
SL1344_RS10740	STMMW_21191	100	1293	0	0	1	1293	1	1293	0	2388	100	STMMW_21191		SL1344_RS06015	lolE	lipoprotein-releasing ABC transporter permease subunit LolE				STMMW_17231	yciG
SL1344_RS10745	STMMW_21201	100	900	0	0	1	900	1	900	0	1663	100	STMMW_21201		SL1344_RS06040	sifA	SPI-2 type III secretion system effector SifA				STMMW_17471	galU
SL1344_RS10750	STMMW_21211	100	1314	0	0	1	1314	1	1314	0	2427	100	STMMW_21211		SL1344_RS06085	purB	adenylosuccinate lyase				STMMW_17641	kdsA
SL1344_RS10755	STMMW_21221	100	1080	0	0	1	1080	1	1080	0	1995	100	STMMW_21221		SL1344_RS06095	mnmA	tRNA 2-thiouridine(34) synthase MnmA				STMMW_17681	prfA
SL1344_RS10760	STMMW_21231	100	774	0	0	1	774	1	774	0	1430	100	STMMW_21231		SL1344_RS06120	sopF	type III secretion system effector SopF				STMMW_17691	hemA
SL1344_RS10985	STMMW_21691	100	417	0	0	1	417	1	417	0	771	100	STMMW_21691		SL1344_RS06130	SL1344_RS06130	hypothetical protein				STMMW_17701	hemM
SL1344_RS11075	STMMW_21861	99.951	2034	1	0	1	2034	1	2034	0	3751	100	STMMW_21861		SL1344_RS06165	pagC	virulence membrane protein PagC				STMMW_17711	ipk
SL1344_RS11265	STMMW_22251	100	669	0	0	1	669	1	669	0	1236	100	STMMW_22251		SL1344_RS06280	SL1344_RS06280	helix-turn-helix transcriptional regulator				STMMW_17721	prs
SL1344_RS11665	STMMW_22961	100	2637	0	0	1	2637	1	2637	0	4870	100	STMMW_22961		SL1344_RS06295	SL1344_RS06295	hypothetical protein				STMMW_18081	minE
SL1344_RS11685	STMMW_23001	100	729	0	0	1	729	1	729	0	1347	100	STMMW_23001		SL1344_RS06310	SL1344_RS06310	DUF1971 domain-containing protein				STMMW_18121	yeaZ
SL1344_RS11690	STMMW_23011	100	2286	0	0	1	2286	1	2286	0	4222	100	STMMW_23011		SL1344_RS06315	SL1344_RS06315	DUF1869 domain-containing protein				STMMW_18701	msbB
SL1344_RS11695	STMMW_23021	100	1131	0	0	1	1131	1	1131	0	2089	100	STMMW_23021		SL1344_RS06320	SL1344_RS06320	hypothetical protein				STMMW_18841	aspS
SL1344_RS12090	STMMW_23781	100	570	0	0	1	570	1	570	0	1053	100	STMMW_23781		SL1344_RS06330	SL1344_RS06330	GlsB/YeaQ/YmgE family stress response membrane protein				STMMW_18921	argS
SL1344_RS12135	STMMW_23871	100	1269	0	0	1	1269	1	1269	0	2344	100	STMMW_23871		SL1344_RS06355	SL1344_RS06355	helix-turn-helix transcriptional regulator				STMMW_19241	pgsA
SL1344_RS12140	STMMW_23881	99.891	915	1	0	1	915	1	915	0	1685	100	STMMW_23881		SL1344_RS06410	gapA	glyceraldehyde-3-phosphate dehydrogenase				STMMW_21231	rfbF
SL1344_RS12200	STMMW_24001	100	1215	0	0	1	1215	1	1215	0	2244	100	STMMW_24001		SL1344_RS06510	nadE	ammonia-dependent NAD(+) synthetase				STMMW_21861	metG
SL1344_RS12395	STMMW_24371	100	1416	0	0	1	1416	1	1416	0	2615	100	STMMW_24371		SL1344_RS06575	SL1344_RS06575	hypothetical protein				STMMW_22251	folE
SL1344_RS12460	STMMW_24461	100	2016	0	0	1	2016	1	2016	0	3723	100	STMMW_24461		SL1344_RS06605	SL1344_RS06605	membrane protein				STMMW_22551	rplY
SL1344_RS12465	STMMW_24471	100	987	0	0	1	987	52	1038	0	1823	100	STMMW_24471		SL1344_RS06615	SL1344_RS06615	hypothetical protein				STMMW_22961	gyrA
SL1344_RS12495	STMMW_24521	100	510	0	0	1	510	1	510	0	942	100	STMMW_24521		SL1344_RS06620	SL1344_RS06620	O-antigen polymerase				STMMW_23001	ubiG
SL1344_RS12745	STMMW_25021	100	1128	0	0	1	1128	1	1128	0	2084	100	STMMW_25021		SL1344_RS06625	thrS	threonine--tRNA ligase				STMMW_23011	nrdA
SL1344_RS12775	STMMW_25071	100	879	0	0	1	879	1	879	0	1624	100	STMMW_25071		SL1344_RS06630	infC	translation initiation factor IF-3				STMMW_23021	nrdB
SL1344_RS12915	STMMW_25361	100	1473	0	0	1	1473	1	1473	0	2721	100	STMMW_25361		SL1344_RS06635	rpmI	50S ribosomal protein L35				STMMW_23781	ubiX
SL1344_RS12930	STMMW_25391	100	1275	0	0	1	1275	1	1275	0	2355	100	STMMW_25391		SL1344_RS06640	rplT	50S ribosomal protein L20				STMMW_23871	folC
SL1344_RS12935	STMMW_25401	99.911	1119	1	0	1	1119	1	1119	0	2061	100	STMMW_25401		SL1344_RS27020	SL1344_RS27020	pheST operon leader peptide PheM				STMMW_23881	accD
SL1344_RS13050	STMMW_25631	100	804	0	0	1	804	1	804	0	1485	100	STMMW_25631		SL1344_RS06645	pheS	phenylalanine--tRNA ligase subunit alpha				STMMW_24001	fabB
SL1344_RS13160	STMMW_25841	100	552	0	0	1	552	1	552	0	1020	100	STMMW_25841		SL1344_RS06650	pheT	phenylalanine--tRNA ligase subunit beta				STMMW_24371	gltX
SL1344_RS13205	STMMW_25931	100	381	0	0	1	381	1	381	0	704	100	STMMW_25931		SL1344_RS06735	SL1344_RS06735	AraC family transcriptional regulator				STMMW_24461	lig
SL1344_RS13220	STMMW_25961	100	906	0	0	1	906	1	906	0	1674	100	STMMW_25961		SL1344_RS06835	SL1344_RS06835	major outer membrane lipoprotein				STMMW_24471	zipA
SL1344_RS13225	STMMW_25971	100	681	0	0	1	681	1	681	0	1258	100	STMMW_25971		SL1344_RS06895	fumD	fumarate hydratase FumD				STMMW_24511	ptsI
SL1344_RS13230	STMMW_25981	100	975	0	0	1	975	1	975	0	1801	100	STMMW_25981		SL1344_RS06920	spiC	SPI-2 type III secretion system protein SpiC				STMMW_24521	crr
SL1344_RS13620	STMMW_26721	100	1356	0	0	1	1356	1	1356	0	2505	100	STMMW_26721		SL1344_RS06950	SL1344_RS06950	SycD/LcrH family type III secretion system chaperone SscA				STMMW_25021	dapE
SL1344_RS13785	STMMW_26871	100	346	0	0	1	346	1	346	0	640	99	STMMW_26871		SL1344_RS06985	SL1344_RS06985	type III secretion system needle filament protein SsaG				STMMW_25071	dapA
SL1344_RS13790	STMMW_26881	100	768	0	0	1	768	1	768	0	1419	100	STMMW_26881		SL1344_RS06990	SL1344_RS06990	EscG/YscG/SsaH family type III secretion system needle protein co-chaperone				STMMW_25211
SL1344_RS13795	STMMW_26891	100	549	0	0	1	549	1	549	0	1014	100	STMMW_26891		SL1344_RS06995	SL1344_RS06995	SctI family type III secretion system inner rod subunit SsaI				STMMW_25271	guaA
SL1344_RS13805	STMMW_26911	99.927	1362	1	0	1	1362	1	1362	0	2510	100	STMMW_26911		SL1344_RS07000	ssaJ	SPI-2 type III secretion system apparatus lipoprotein SsaJ				STMMW_25361	engA
SL1344_RS13825	STMMW_26951	100	591	0	0	1	591	1	591	0	1092	100	STMMW_26951		SL1344_RS07005	SL1344_RS07005	hypothetical protein				STMMW_25391	hisS
SL1344_RS13830	STMMW_26971	100	879	0	0	1	879	1	879	0	1624	100	STMMW_26971		SL1344_RS07050	ssaR	SPI-2 type III secretion system export apparatus protein SsaR				STMMW_25401	gcpE
SL1344_RS14640	STMMW_27891	100	2631	0	0	1	2631	1	2631	0	4859	100	STMMW_27891		SL1344_RS07055	ssas	SPI-2 type III secretion system apparatus protein SsaS				STMMW_25551	fdx
SL1344_RS15155	STMMW_28921	100	480	0	0	1	480	1	480	0	887	100	STMMW_28921		SL1344_RS07060	ssaT	SPI-2 type III secretion system apparatus protein SsaT				STMMW_25561	hscA
SL1344_RS15160	STMMW_28931	100	711	0	0	1	711	1	711	0	1314	100	STMMW_28931		SL1344_RS07085	SL1344_RS07085	riboflavin synthase				STMMW_25591	nifU
SL1344_RS15270	STMMW_29151	100	1299	0	0	1	1299	1	1299	0	2399	100	STMMW_29151		SL1344_RS07175	slyA	transcriptional regulator SlyA				STMMW_25601	iscS
SL1344_RS15275	STMMW_29161	100	1638	0	0	1	1638	1	1638	0	3025	100	STMMW_29161		SL1344_RS07195	pdxH	pyridoxamine 5'-phosphate oxidase				STMMW_25631	suhB
SL1344_RS15525	STMMW_29621	100	795	0	0	1	795	1	795	0	1469	100	STMMW_29621		SL1344_RS07200	tyrS	tyrosine--tRNA ligase				STMMW_25841	yfhC
SL1344_RS15530	STMMW_29631	100	876	0	0	1	876	1	876	0	1618	100	STMMW_29631		SL1344_RS07675	SL1344_RS07675	PhoPQ-regulated protein				STMMW_25931	acpS
SL1344_RS15725	STMMW_30001	100	1518	0	0	1	1518	1	1518	0	2804	100	STMMW_30001		SL1344_RS07695	SL1344_RS07695	S-adenosylmethionine:tRNA ribosyltransferase-isomerase				STMMW_25961	era
SL1344_RS15730	STMMW_30011	100	882	0	0	217	1098	1	882	0	1629	80	STMMW_30011		SL1344_RS07705	SL1344_RS07705	type II toxin-antitoxin system RelE/ParE family toxin				STMMW_25971	rnc
SL1344_RS15770	STMMW_30081	100	981	0	0	1	981	1	981	0	1812	100	STMMW_30081		SL1344_RS07710	SL1344_RS07710	type II toxin-antitoxin system Phd/YefM family antitoxin				STMMW_25981	lepB
SL1344_RS15815	STMMW_30171	100	1179	0	0	1	1179	1	1179	0	2178	100	STMMW_30171		SL1344_RS07740	SL1344_RS07740	hypothetical protein				STMMW_26721	pssA
SL1344_RS15845	STMMW_30231	100	660	0	0	1	660	1	660	0	1219	100	STMMW_30231		SL1344_RS07985	sifB	SPI-2 type III secretion system effector SifB				STMMW_26791	yfiO
SL1344_RS15875	STMMW_30291	99.907	1080	1	0	1	1080	1	1080	0	1989	100	STMMW_30291		SL1344_RS08120	SL1344_RS08120	membrane protein				STMMW_26871	rpl19
SL1344_RS15880	STMMW_30301	100	1164	0	0	1	1164	1	1164	0	2150	100	STMMW_30301		SL1344_RS08125	sseJ	SPI-2 type III secretion system effector SseJ				STMMW_26881	trmD
SL1344_RS15985	STMMW_30511	100	1155	0	0	1	1155	1	1155	0	2134	100	STMMW_30511		SL1344_RS08135	SL1344_RS08135	transporter substrate-binding domain-containing protein				STMMW_26891	rimM
SL1344_RS16020	STMMW_30581	100	417	0	0	1	417	1	417	0	771	100	STMMW_30581		SL1344_RS08140	SL1344_RS08140	amino acid ABC transporter permease				STMMW_26901	rps16
SL1344_RS16410	STMMW_31331	100	738	0	0	1	738	1	738	0	1363	100	STMMW_31331		SL1344_RS08150	SL1344_RS08150	amino acid ABC transporter permease				STMMW_26911	ffh
SL1344_RS16415	STMMW_31341	100	2259	0	0	1	2259	1	2259	0	4172	100	STMMW_31341		SL1344_RS08320	SL1344_RS08320	peroxiredoxin				STMMW_26951	grpE
SL1344_RS16450	STMMW_31411	100	1893	0	0	1	1893	1	1893	0	3496	100	STMMW_31411		SL1344_RS08325	SL1344_RS08325	hypothetical protein				STMMW_26971	ppnK
SL1344_RS16520	STMMW_31561	100	654	0	0	1	654	1	654	0	1208	100	STMMW_31561		SL1344_RS08340	SL1344_RS08340	helix-turn-helix domain-containing protein				STMMW_27011	yfjG
SL1344_RS16565	STMMW_31651	100	1242	0	0	1	1242	1	1242	0	2294	100	STMMW_31651		SL1344_RS08475	steC	SPI-2 type III secretion system effector kinase SteC				STMMW_27881	csrA
SL1344_RS16575	STMMW_31671	100	360	0	0	1	360	4	363	0	665	100	STMMW_31671		SL1344_RS08490	fabI	enoyl-ACP reductase FabI				STMMW_27891	alaS
SL1344_RS16585	STMMW_31691	100	1014	0	0	1	1014	1	1014	0	1873	100	STMMW_31691		SL1344_RS08535	lapB	lipopolysaccharide assembly protein LapB				STMMW_28671
SL1344_RS16595	STMMW_31711	100	1746	0	0	1	1746	1	1746	0	3225	100	STMMW_31711		SL1344_RS08550	ribA	GTP cyclohydrolase II				STMMW_28921	ispF
SL1344_RS16600	STMMW_31721	100	1848	0	0	1	1848	136	1983	0	3413	100	STMMW_31721		SL1344_RS08565	cysB	HTH-type transcriptional regulator CysB				STMMW_28931	ispD
SL1344_RS16970	STMMW_32861	100	2679	0	0	1	2679	1	2679	0	4948	100	STMMW_32861		SL1344_RS08570	topA	type I DNA topoisomerase				STMMW_28941	ftsB
SL1344_RS17010	STMMW_32921	100	1338	0	0	1	1338	1	1338	0	2471	100	STMMW_32921		SL1344_RS08745	hns	DNA-binding transcriptional regulator H-NS				STMMW_29151	eno
SL1344_RS17025	STMMW_32951	100	1935	0	0	1	1935	1	1935	0	3574	100	STMMW_32951		SL1344_RS08755	rssB	two-component system response regulator RssB				STMMW_29161	pyrG
SL1344_RS17030	STMMW_32961	100	627	0	0	1	627	1	627	0	1158	100	STMMW_32961		SL1344_RS08845	kdsA	3-deoxy-8-phosphooctulonate synthase				STMMW_29551	recB
SL1344_RS17055	STMMW_33001	100	1173	0	0	1	1173	1	1173	0	2167	100	STMMW_33001		SL1344_RS08865	prfA	peptide chain release factor 1				STMMW_29621	thyA
SL1344_RS17075	STMMW_33041	100	972	0	0	1	972	1	972	0	1796	100	STMMW_33041		SL1344_RS08870	hemA	glutamyl-tRNA reductase				STMMW_29631	lgt
SL1344_RS17085	STMMW_33061	100	1260	0	0	1	1260	1	1260	0	2327	100	STMMW_33061		SL1344_RS08875	lolB	lipoprotein localization protein LolB				STMMW_30001	lysS
SL1344_RS17135	STMMW_33161	100	576	0	0	1	576	1	576	0	1064	100	STMMW_33161		SL1344_RS08880	ispE	4-(cytidine 5'-diphospho)-2-C-methyl-D-erythritol kinase				STMMW_30011	prfB
SL1344_RS17140	STMMW_33171	100	555	0	0	1	555	1	555	0	1026	100	STMMW_33171		SL1344_RS08885	SL1344_RS08885	ribose-phosphate diphosphokinase				STMMW_30081	ygfZ
SL1344_RS17145	STMMW_33181	100	726	0	0	1	726	1	726	0	1341	100	STMMW_33181		SL1344_RS08900	pth	aminoacyl-tRNA hydrolase				STMMW_30171	ubiH
SL1344_RS17275	STMMW_33431	100	393	0	0	1	393	1	393	0	726	100	STMMW_33431		SL1344_RS09090	tsaB	tRNA (adenosine(37)-N6)-threonylcarbamoyltransferase complex dimerization subunit type 1 TsaB				STMMW_30231	rpiA
SL1344_RS17280	STMMW_33441	100	429	0	0	1	429	1	429	0	793	100	STMMW_33441		SL1344_RS09265	sopE2	SPI-1 type III secretion system guanine nucleotide exchange factor SopE2				STMMW_30291	fba
SL1344_RS17420	STMMW_33711	99.905	1053	1	0	1	1053	1	1053	0	1940	100	STMMW_33711		SL1344_RS09270	SL1344_RS09270	DUF1398 domain-containing protein				STMMW_30301	pgk
SL1344_RS17425	STMMW_33721	100	1044	0	0	1	1044	1	1044	0	1929	100	STMMW_33721		SL1344_RS09305	SL1344_RS09305	DMT family transporter				STMMW_30511	metK
SL1344_RS17455	STMMW_33771	100	471	0	0	1	471	1	471	0	870	100	STMMW_33771		SL1344_RS09310	SL1344_RS09310	hypothetical protein				STMMW_30581	yqgF
SL1344_RS17460	STMMW_33781	100	1350	0	0	1	1350	1	1350	0	2494	100	STMMW_33781		SL1344_RS09335	SL1344_RS09335	hypothetical protein				STMMW_31331	plsC
SL1344_RS17570	STMMW_33951	100	573	0	0	1	573	1	573	0	1059	100	STMMW_33951		SL1344_RS09450	lpxM	lauroyl-Kdo(2)-lipid IV(A) myristoyltransferase				STMMW_31341	parC
SL1344_RS17590	STMMW_33991	100	510	0	0	1	510	1	510	0	942	100	STMMW_33991		SL1344_RS09485	SL1344_RS09485	DUF4034 domain-containing protein				STMMW_31411	parE
SL1344_RS17595	STMMW_34001	100	948	0	0	1	948	1	948	0	1751	100	STMMW_34001		SL1344_RS09510	aspS	aspartate--tRNA ligase				STMMW_31561	ribB
SL1344_RS17630	STMMW_34071	100	384	0	0	1	384	1	384	0	710	100	STMMW_34071		SL1344_RS09550	argS	arginine--tRNA ligase				STMMW_31611	rfaE
SL1344_RS17635	STMMW_34081	99.899	990	1	0	1	990	1	990	0	1823	100	STMMW_34081		SL1344_RS09730	pgsA	CDP-diacylglycerol--glycerol-3-phosphate 3-phosphatidyltransferase				STMMW_31651	cca
SL1344_RS17640	STMMW_34091	100	621	0	0	1	621	1	621	0	1147	100	STMMW_34091		SL1344_RS09980	SL1344_RS09980	cold-shock protein				STMMW_31671	folB
SL1344_RS17650	STMMW_34111	100	357	0	0	1	357	1	357	0	660	100	STMMW_34111		SL1344_RS10000	SL1344_RS10000	type III secretion system effector arginine glycosyltransferase				STMMW_31691	gcp
SL1344_RS17660	STMMW_34131	100	1332	0	0	1	1332	1	1332	0	2460	100	STMMW_34131		SL1344_RS10210	SL1344_RS10210	helix-turn-helix transcriptional regulator				STMMW_31701	rpsU
SL1344_RS17665	STMMW_34141	100	435	0	0	1	435	1	435	0	804	100	STMMW_34141		SL1344_RS10215	SL1344_RS10215	helix-turn-helix transcriptional regulator				STMMW_31711	dnaG
SL1344_RS17675	STMMW_34161	100	504	0	0	1	504	1	504	0	931	100	STMMW_34161		SL1344_RS10730	SL1344_RS10730	glycosyltransferase family 4 protein				STMMW_31721	rpoD
SL1344_RS17680	STMMW_34171	100	354	0	0	1	354	1	354	0	654	100	STMMW_34171		SL1344_RS10735	rfbV	abequosyltransferase RfbV				STMMW_32831	rpsO
SL1344_RS17685	STMMW_34181	100	534	0	0	1	534	1	534	0	987	100	STMMW_34181		SL1344_RS10740	SL1344_RS10740	MATE family efflux transporter				STMMW_32861	infB
SL1344_RS17690	STMMW_34191	100	393	0	0	1	393	1	393	0	726	100	STMMW_34191		SL1344_RS10745	SL1344_RS10745	CDP-abequose synthase				STMMW_32871	nusA
SL1344_RS17700	STMMW_34211	100	540	0	0	1	540	1	540	0	998	100	STMMW_34211		SL1344_RS10750	rfbH	lipopolysaccharide biosynthesis protein RfbH				STMMW_32881	yhbC
SL1344_RS17710	STMMW_34231	100	372	0	0	1	372	1	372	0	688	100	STMMW_34231		SL1344_RS10755	rfbG	CDP-glucose 4,6-dehydratase				STMMW_32921	glmM
SL1344_RS17725	STMMW_34251	100	411	0	0	1	411	1	411	0	760	100	STMMW_34251		SL1344_RS10760	rfbF	glucose-1-phosphate cytidylyltransferase				STMMW_32951	ftsH
SL1344_RS17730	STMMW_34261	100	702	0	0	1	702	1	702	0	1297	100	STMMW_34261		SL1344_RS10905	dcd	dCTP deaminase				STMMW_32961	ftsJ
SL1344_RS17745	STMMW_34291	100	822	0	0	1	822	1	822	0	1519	100	STMMW_34291		SL1344_RS10980	SL1344_RS10980	type III secretion system effector arginine glycosyltransferase				STMMW_33001	obgE
SL1344_RS17755	STMMW_34311	100	606	0	0	1	606	1	606	0	1120	100	STMMW_34311		SL1344_RS10985	SL1344_RS10985	CesT family type III secretion system chaperone				STMMW_33021	rpmA
SL1344_RS17760	STMMW_34321	100	630	0	0	1	630	1	630	0	1164	100	STMMW_34321		SL1344_RS11045	SL1344_RS11045	putative fimbrial-like adhesin protein				STMMW_33031	rplU
SL1344_RS17790	STMMW_34381	100	2115	0	0	1	2115	1	2115	0	3906	100	STMMW_34381		SL1344_RS11055	SL1344_RS11055	fimbria/pilus periplasmic chaperone				STMMW_33041	ispB
SL1344_RS17795	STMMW_34391	100	471	0	0	1	471	1	471	0	870	100	STMMW_34391		SL1344_RS11060	yehD	fimbrial protein YehD				STMMW_33061	murA
SL1344_RS17800	STMMW_34401	99.733	375	1	0	1	375	1	375	0	688	100	STMMW_34401		SL1344_RS11075	metG	methionine--tRNA ligase				STMMW_33161	yrbK
SL1344_RS18035	STMMW_34851	100	1998	0	0	136	2133	1	1998	0	3690	94	STMMW_34851		SL1344_RS11265	folE	GTP cyclohydrolase I FolE				STMMW_33171	yhbN
SL1344_RS18250	STMMW_35281	100	1107	0	0	1	1107	1	1107	0	2045	100	STMMW_35281		SL1344_RS11345	SL1344_RS11345	membrane protein				STMMW_33181	yhbG
SL1344_RS18390	STMMW_35571	100	855	0	0	1	855	1	855	0	1580	100	STMMW_35571		SL1344_RS11425	rplY	50S ribosomal protein L25				STMMW_33431	rpsI
SL1344_RS18395	STMMW_35581	100	1056	0	0	1	1056	1	1056	0	1951	100	STMMW_35581		SL1344_RS11495	SL1344_RS11495	AAA family ATPase				STMMW_33441	rplM
SL1344_RS18400	STMMW_35591	100	669	0	0	1	669	1	669	0	1236	100	STMMW_35591		SL1344_RS11665	gyrA	DNA topoisomerase (ATP-hydrolyzing) subunit A				STMMW_33711	mreC
SL1344_RS18405	STMMW_35601	100	1476	0	0	1	1476	1	1476	0	2726	100	STMMW_35601		SL1344_RS11685	SL1344_RS11685	bifunctional 3-demethylubiquinone 3-O-methyltransferase/2-octaprenyl-6-hydroxy phenol methylase				STMMW_33721	mreB
SL1344_RS18835	STMMW_36441	100	2070	0	0	1	2070	1	2070	0	3823	100	STMMW_36441		SL1344_RS11690	SL1344_RS11690	ribonucleoside-diphosphate reductase subunit alpha				STMMW_33771	accB
SL1344_RS18840	STMMW_36451	100	912	0	0	1	912	1	912	0	1685	100	STMMW_36451		SL1344_RS11695	SL1344_RS11695	ribonucleotide-diphosphate reductase subunit beta				STMMW_33781	accC
SL1344_RS19185	STMMW_37131	100	1212	0	0	67	1278	1	1212	0	2239	95	STMMW_37131		SL1344_RS11745	sseL	SPI-2 type III secretion system effector deubiquitinase SseL				STMMW_33951	yrdC
SL1344_RS19190	STMMW_37141	100	480	0	0	1	480	1	480	0	887	100	STMMW_37141		SL1344_RS12090	SL1344_RS12090	UbiX family flavin prenyltransferase				STMMW_33991	def
SL1344_RS19215	STMMW_37191	100	1221	0	0	1	1221	4	1224	0	2255	100	STMMW_37191		SL1344_RS12135	folC	bifunctional tetrahydrofolate synthase/dihydrofolate synthase				STMMW_34001	fmt
SL1344_RS19220	STMMW_37201	100	456	0	0	4	459	1	456	0	843	99	STMMW_37201		SL1344_RS12140	accD	acetyl-CoA carboxylase, carboxyltransferase subunit beta				STMMW_34071	rplQ
SL1344_RS19265	STMMW_37291	100	624	0	0	1	624	1	624	0	1153	100	STMMW_37291		SL1344_RS12200	fabB	beta-ketoacyl-ACP synthase I				STMMW_34081	pez
SL1344_RS19745	STMMW_38201	100	2415	0	0	1	2415	1	2415	0	4460	100	STMMW_38201		SL1344_RS12395	gltX	glutamate--tRNA ligase				STMMW_34091	rpsD
SL1344_RS19755	STMMW_38221	100	1101	0	0	1	1101	1	1101	0	2034	100	STMMW_38221		SL1344_RS12460	ligA	NAD-dependent DNA ligase LigA				STMMW_34101	rpsK
SL1344_RS19760	STMMW_38231	99.857	1401	2	0	1	1401	1	1401	0	2577	100	STMMW_38231		SL1344_RS12465	zipA	cell division protein ZipA				STMMW_34111	rpsM
SL1344_RS19770	STMMW_38251	100	360	0	0	1	360	1	360	0	665	100	STMMW_38251		SL1344_RS12495	crr	PTS glucose transporter subunit IIA				STMMW_34121	rpmJb
SL1344_RS19780	STMMW_38271	100	1647	0	0	1	1647	1	1647	0	3042	100	STMMW_38271		SL1344_RS12745	dapE	succinyl-diaminopimelate desuccinylase				STMMW_34131	prlA
SL1344_RS19880	STMMW_38461	100	1830	0	0	1	1830	1	1830	0	3380	100	STMMW_38461		SL1344_RS12775	dapA	4-hydroxy-tetrahydrodipicolinate synthase				STMMW_34141	rplO
SL1344_RS19885	STMMW_38471	100	1371	0	0	1	1371	1	1371	0	2532	100	STMMW_38471		SL1344_RS12850	SL1344_RS12850	hypothetical protein				STMMW_34151	rpmD
SL1344_RS20130	STMMW_38881	99.951	2025	1	0	1	2025	1	2025	0	3735	100	STMMW_38881		SL1344_RS12915	der	ribosome biogenesis GTPase Der				STMMW_34161	rpsE
SL1344_RS20150	STMMW_38921	100	1260	0	0	1	1260	1	1260	0	2327	100	STMMW_38921		SL1344_RS12930	hisS	histidine--tRNA ligase				STMMW_34171	rl18
SL1344_RS20205	STMMW_39031	99.926	1359	1	0	1	1359	1	1359	0	2505	100	STMMW_39031		SL1344_RS12935	ispG	flavodoxin-dependent (E)-4-hydroxy-3-methylbut-2-enyl-diphosphate synthase				STMMW_34181	rplF
SL1344_RS20250	STMMW_39081	100	741	0	0	1	741	1	741	0	1369	100	STMMW_39081		SL1344_RS13050	suhB	inositol-1-monophosphatase				STMMW_34191	rpsH
SL1344_RS20255	STMMW_39091	100	942	0	0	1	942	16	957	0	1740	100	STMMW_39091		SL1344_RS13160	tadA	tRNA adenosine(34) deaminase TadA				STMMW_34201	rpsN
SL1344_RS20295	STMMW_39181	100	825	0	0	1	825	4	828	0	1524	100	STMMW_39181		SL1344_RS13205	SL1344_RS13205	holo-ACP synthase				STMMW_34211	rplE
SL1344_RS20410	STMMW_39411	100	756	0	0	1	756	1	756	0	1397	100	STMMW_39411		SL1344_RS13220	era	GTPase Era				STMMW_34221	rplX
SL1344_RS20420	STMMW_39431	100	1641	0	0	1	1641	1	1641	0	3031	100	STMMW_39431		SL1344_RS13225	rnc	ribonuclease III				STMMW_34231	rplN
SL1344_RS20450	STMMW_39491	99.932	1479	1	0	1	1479	1	1479	0	2726	100	STMMW_39491		SL1344_RS13230	lepB	signal peptidase I				STMMW_34241	rpsQ
SL1344_RS20490	STMMW_39571	100	546	0	0	1	546	1	546	0	1009	100	STMMW_39571		SL1344_RS13240	gogB	type III secretion effector GogB				STMMW_34242	rpmC
SL1344_RS20560	STMMW_39651	100	600	0	0	34	633	1	600	0	1109	95	STMMW_39651		SL1344_RS13250	SL1344_RS13250	PagK-like protein				STMMW_34251	rplP
SL1344_RS21040	STMMW_40601	99.955	2199	1	0	1	2199	1	2199	0	4056	100	STMMW_40601		SL1344_RS13495	SL1344_RS13495	helix-turn-helix domain-containing protein				STMMW_34261	rpsC
SL1344_RS21215	STMMW_40951	100	753	0	0	100	852	1	753	0	1391	88	STMMW_40951		SL1344_RS13500	SL1344_RS13500	helix-turn-helix domain-containing protein				STMMW_34271	rplV
SL1344_RS21245	STMMW_40961	100	1029	0	0	1	1029	1	1029	0	1901	100	STMMW_40961		SL1344_RS13620	pssA	CDP-diacylglycerol--serine O-phosphatidyltransferase				STMMW_34281	rpsS
SL1344_RS21250	STMMW_40971	100	963	0	0	1	963	1	963	0	1779	100	STMMW_40971		SL1344_RS13725	SL1344_RS13725	phage repressor protein CI				STMMW_34291	rplB
SL1344_RS21255	STMMW_40981	100	951	0	0	1	951	1	951	0	1757	100	STMMW_40981		SL1344_RS13730	SL1344_RS13730	hypothetical protein				STMMW_34301	rplW
SL1344_RS21290	STMMW_41001	100	384	0	0	1	384	46	429	0	710	100	STMMW_41001		SL1344_RS13785	rplS	50S ribosomal protein L19				STMMW_34311	rplD
SL1344_RS21295	STMMW_41011	100	546	0	0	1	546	1	546	0	1009	100	STMMW_41011		SL1344_RS13790	trmD	tRNA (guanosine(37)-N1)-methyltransferase TrmD				STMMW_34321	rplC
SL1344_RS21300	STMMW_41021	100	429	0	0	1	429	1	429	0	793	100	STMMW_41021		SL1344_RS13795	rimM	ribosome maturation factor RimM				STMMW_34331	rpsJ
SL1344_RS21305	STMMW_41031	100	705	0	0	1	705	1	705	0	1303	100	STMMW_41031		SL1344_RS13800	rpsP	30S ribosomal protein S16				STMMW_34381	fusA
SL1344_RS21310	STMMW_41041	100	498	0	0	1	498	1	498	0	920	100	STMMW_41041		SL1344_RS13805	ffh	signal recognition particle protein				STMMW_34391	rpsG
SL1344_RS21315	STMMW_41051	100	366	0	0	1	366	1	366	0	676	100	STMMW_41051		SL1344_RS13825	grpE	nucleotide exchange factor GrpE				STMMW_34401	rpsL
SL1344_RS21320	STMMW_41061	99.975	4029	1	0	1	4029	1	4029	0	7435	100	STMMW_41061		SL1344_RS13830	nadK	NAD(+) kinase				STMMW_34431	yheN
SL1344_RS21325	STMMW_41071	100	4224	0	0	1	4224	1	4224	0	7801	100	STMMW_41071		SL1344_RS14025	SL1344_RS14025	DNA-protecting protein DprA				STMMW_35281	asd
SL1344_RS21390	STMMW_41201	99.906	1065	1	0	1	1065	1	1065	0	1962	100	STMMW_41201		SL1344_RS14095	SL1344_RS14095	Rha family transcriptional regulator				STMMW_35571	rpoH
SL1344_RS21735	STMMW_41841	100	873	0	0	1	873	1	873	0	1613	100	STMMW_41841		SL1344_RS14100	SL1344_RS14100	phage repressor protein CI				STMMW_35581	ftsX
SL1344_RS21740	STMMW_41851	100	2421	0	0	1	2421	1	2421	0	4471	100	STMMW_41851		SL1344_RS14110	SL1344_RS14110	hypothetical protein				STMMW_35591	ftsE
SL1344_RS21750	STMMW_41871	100	609	0	0	1	609	1	609	0	1125	100	STMMW_41871		SL1344_RS14120	SL1344_RS14120	DUF2326 domain-containing protein				STMMW_35601	ftsY
SL1344_RS21795	STMMW_41961	100	1416	0	0	1	1416	1	1416	0	2615	100	STMMW_41961		SL1344_RS14125	SL1344_RS14125	hypothetical protein				STMMW_36441	glyS
SL1344_RS21845	STMMW_42061	100	531	0	0	1	531	124	654	0	981	100	STMMW_42061		SL1344_RS14130	SL1344_RS14130	hypothetical protein				STMMW_36451	glyQ
SL1344_RS21850	STMMW_42081	100	633	0	0	1	633	1	633	0	1170	100	STMMW_42081		SL1344_RS14215	SL1344_RS14215	AAA family ATPase				STMMW_36991	rfaD
SL1344_RS21865	STMMW_42111	100	1278	0	0	1	1278	1	1278	0	2361	100	STMMW_42111		SL1344_RS14220	SL1344_RS14220	DUF4435 domain-containing protein				STMMW_37001	rfaF
SL1344_RS22150	STMMW_42651	100	876	0	0	1	876	1	876	0	1618	100	STMMW_42651		SL1344_RS14255	SL1344_RS14255	DUF3883 domain-containing protein				STMMW_37011	rfaC
SL1344_RS22235	STMMW_42791	100	1647	0	0	1	1647	1	1647	0	3042	100	STMMW_42791		SL1344_RS14295	SL1344_RS14295	membrane protein				STMMW_37131	kdtA
SL1344_RS22325	STMMW_42961	100	969	0	0	1	969	1	969	0	1790	100	STMMW_42961		SL1344_RS14300	SL1344_RS14300	membrane protein				STMMW_37141	coaD
SL1344_RS22330	STMMW_42971	99.907	1077	1	0	1	1077	1	1077	0	1984	100	STMMW_42971		SL1344_RS14320	SL1344_RS14320	hypothetical protein				STMMW_37161	rpmG
SL1344_RS22370	STMMW_43021	100	459	0	0	4	462	1	459	0	848	99	STMMW_43021		SL1344_RS14325	SL1344_RS14325	ATP-binding domain-containing protein				STMMW_37171	rpmB
SL1344_RS22540	STMMW_43351	100	396	0	0	1	396	1	396	0	732	100	STMMW_43351		SL1344_RS14635	csrA	carbon storage regulator CsrA				STMMW_37191	dfp
SL1344_RS22955	STMMW_44211	100	2856	0	0	1	2856	1	2856	0	5275	100	STMMW_44211		SL1344_RS14640	alaS	alanine--tRNA ligase				STMMW_37201	dut
SL1344_RS22975	STMMW_44251	99.909	1101	1	0	1	1101	1	1101	0	2028	100	STMMW_44251		SL1344_RS14845	sirC	transcriptional regulator SirC				STMMW_37291	gmk
SL1344_RS22980	STMMW_44261	100	1083	0	0	1	1083	1	1083	0	2001	100	STMMW_44261		SL1344_RS14895	iagB	SPI-1 type III secretion system invasion protein IagB				STMMW_38201	gyrB
SL1344_RS23310	STMMW_44891	100	738	0	0	1	738	1	738	0	1363	100	STMMW_44891		SL1344_RS15025	SL1344_RS15025	hypothetical protein				STMMW_38221	dnaN
SL1344_RS23315	STMMW_44901	100	540	0	0	1	540	1	540	0	998	100	STMMW_44901		SL1344_RS15030	SL1344_RS15030	DUF1778 domain-containing protein				STMMW_38231	dnaA
SL1344_RS17735	STMMW_34271	100	333	0	0	1	333	1	333	4.82e-178	616	100	STMMW_34271		SL1344_RS15155	ispF	2-C-methyl-D-erythritol 2,4-cyclodiphosphate synthase				STMMW_38241	rpmH
SL1344_RS17645	STMMW_34101	100	333	0	0	58	390	1	333	5.7e-178	616	85	STMMW_34101		SL1344_RS15160	ispD	2-C-methyl-D-erythritol 4-phosphate cytidylyltransferase				STMMW_38251	rnpA
SL1344_RS05325	STMMW_10971	100	330	0	0	1	330	1	330	2.22e-176	610	100	STMMW_10971		SL1344_RS15165	ftsB	cell division protein FtsB				STMMW_38271	yidC
SL1344_RS06605	STMMW_13361	100	315	0	0	1	315	1	315	4.63e-168	582	100	STMMW_13361		SL1344_RS15270	eno	phosphopyruvate hydratase				STMMW_38461	glmS
SL1344_RS17705	STMMW_34221	100	315	0	0	1	315	1	315	4.63e-168	582	100	STMMW_34221		SL1344_RS15275	pyrG	CTP synthase (glutamine hydrolyzing)				STMMW_38471	glmU
SL1344_RS22545	STMMW_43361	100	315	0	0	1	315	1	315	4.63e-168	582	100	STMMW_43361		SL1344_RS15525	thyA	thymidylate synthase				STMMW_38501	atpD
SL1344_RS15165	STMMW_28941	100	312	0	0	1	312	1	312	2.13e-166	577	100	STMMW_28941		SL1344_RS15530	lgt	prolipoprotein diacylglyceryl transferase				STMMW_38511	atpG
SL1344_RS17070	STMMW_33031	100	312	0	0	1	312	1	312	2.13e-166	577	100	STMMW_33031		SL1344_RS15725	lysS	lysine--tRNA ligase				STMMW_38521	atpA
SL1344_RS17765	STMMW_34331	100	312	0	0	1	312	1	312	2.13e-166	577	100	STMMW_34331		SL1344_RS15730	prfB	peptide chain release factor 2				STMMW_38531	atpH
SL1344_RS17695	STMMW_34201	100	306	0	0	1	306	1	306	4.52e-163	566	100	STMMW_34201		SL1344_RS15770	ygfZ	tRNA-modifying protein YgfZ				STMMW_38541	atpF
SL1344_RS17750	STMMW_34301	100	303	0	0	1	303	1	303	2.08e-161	560	100	STMMW_34301		SL1344_RS15815	ubiH	2-octaprenyl-6-methoxyphenyl hydroxylase				STMMW_38542	atpE
SL1344_RS26225	STMMW_43661	100	303	0	0	1	303	1	303	2.08e-161	560	100	STMMW_43661		SL1344_RS15845	rpiA	ribose-5-phosphate isomerase RpiA				STMMW_38881	rep
SL1344_RS22230	STMMW_42781	100	294	0	0	1	294	1	294	2.03e-156	544	100	STMMW_42781		SL1344_RS15875	fbaA	class II fructose-bisphosphate aldolase				STMMW_38921	rho
SL1344_RS15030	STMMW_28671	100	291	0	0	1	291	1	291	9.35e-155	538	100	STMMW_28671		SL1344_RS15880	pgk	phosphoglycerate kinase				STMMW_39031	rffT
SL1344_RS21545	STMMW_41461	100	291	0	0	1	291	1	291	9.35e-155	538	100	STMMW_41461		SL1344_RS15985	metK	methionine adenosyltransferase				STMMW_39081	hemD
SL1344_RS22145	STMMW_42641	100	288	0	0	1	288	1	288	4.3e-153	532	100	STMMW_42641		SL1344_RS16020	ruvX	Holliday junction resolvase RuvX				STMMW_39091	hemC
SL1344_RS11425	STMMW_22551	100	285	0	0	1	285	1	285	1.98e-151	527	100	STMMW_22551		SL1344_RS16380	SL1344_RS16380	hypothetical protein				STMMW_39181	dapF
SL1344_RS17740	STMMW_34281	100	279	0	0	1	279	1	279	4.19e-148	516	100	STMMW_34281		SL1344_RS16410	plsC	1-acylglycerol-3-phosphate O-acyltransferase				STMMW_39411	ubiE
SL1344_RS16955	STMMW_32831	100	270	0	0	1	270	1	270	4.07e-143	499	100	STMMW_32831		SL1344_RS16415	parC	DNA topoisomerase IV subunit A				STMMW_39421	yigP
SL1344_RS07055	STMMW_14251	100	267	0	0	1	267	1	267	1.87e-141	494	100	STMMW_14251		SL1344_RS16450	parE	DNA topoisomerase IV subunit B				STMMW_39431	aarF
SL1344_RS00220	STMMW_00441	100	264	0	0	1	264	1	264	8.61e-140	488	100	STMMW_00441		SL1344_RS16520	ribB	3,4-dihydroxy-2-butanone-4-phosphate synthase				STMMW_39491	yigC
SL1344_RS17065	STMMW_33021	100	258	0	0	1	258	1	258	1.82e-136	477	100	STMMW_33021		SL1344_RS16565	SL1344_RS16565	multifunctional CCA addition/repair protein				STMMW_39571	hemG
SL1344_RS17715	STMMW_34241	100	255	0	0	1	255	1	255	8.35e-135	472	100	STMMW_34241		SL1344_RS16575	folB	bifunctional dihydroneopterin aldolase/7,8-dihydroneopterin epimerase				STMMW_39641	polA
SL1344_RS06995	STMMW_14131	100	249	0	0	1	249	1	249	1.76e-131	460	100	STMMW_14131		SL1344_RS16585	tsaD	tRNA (adenosine(37)-N6)-threonylcarbamoyltransferase complex transferase subunit TsaD				STMMW_39651	engB
SL1344_RS13800	STMMW_26901	100	249	0	0	1	249	1	249	1.76e-131	460	100	STMMW_26901		SL1344_RS16595	dnaG	DNA primase				STMMW_40601	priA
SL1344_RS02170	STMMW_04941	100	243	0	0	1	243	1	243	3.71e-128	449	100	STMMW_04941		SL1344_RS16600	rpoD	RNA polymerase sigma factor RpoD				STMMW_40951	murI
SL1344_RS05900	STMMW_12051	100	237	0	0	1	237	1	237	7.83e-125	438	100	STMMW_12051		SL1344_RS16955	rpsO	30S ribosomal protein S15				STMMW_40971	birA
SL1344_RS19205	STMMW_37171	100	237	0	0	1	237	1	237	7.83e-125	438	100	STMMW_37171		SL1344_RS16970	infB	translation initiation factor IF-2				STMMW_40981	coaA
SL1344_RS22550	STMMW_43371	100	228	0	0	1	228	1	228	7.56e-120	422	100	STMMW_43371		SL1344_RS17010	glmM	phosphoglucosamine mutase				STMMW_41001	secE
SL1344_RS06990	STMMW_14121	100	228	0	0	64	291	1	228	9.82e-120	422	78	STMMW_14121		SL1344_RS17015	folP	dihydropteroate synthase				STMMW_41011	nusG
SL1344_RS06895	STMMW_13931	100	213	0	0	1	213	1	213	1.53e-111	394	100	STMMW_13931		SL1344_RS17025	ftsH	ATP-dependent zinc metalloprotease FtsH				STMMW_41021	rplK
SL1344_RS06635	STMMW_13421	100	198	0	0	1	198	1	198	3.08e-103	366	100	STMMW_13421		SL1344_RS17030	rlmE	23S rRNA (uridine(2552)-2'-O)-methyltransferase RlmE				STMMW_41041	rplJ
SL1344_RS14635	STMMW_27881	100	186	0	0	1	186	1	186	1.35e-96	344	100	STMMW_27881		SL1344_RS17055	cgtA	Obg family GTPase CgtA				STMMW_41051	rplL
SL1344_RS04800	STMMW_09981	100	183	0	0	1	183	1	183	6.15e-95	339	100	STMMW_09981		SL1344_RS17065	rpmA	50S ribosomal protein L27				STMMW_41061	rpoB
SL1344_RS17670	STMMW_34151	100	180	0	0	1	180	1	180	2.81e-93	333	100	STMMW_34151		SL1344_RS17070	rplU	50S ribosomal protein L21				STMMW_41071	rpoC
SL1344_RS13250	STMMW_26041	100	171	0	0	58	228	1	171	3.67e-88	316	75	STMMW_26041		SL1344_RS17075	ispB	octaprenyl diphosphate synthase				STMMW_41201	hemE
SL1344_RS19765	STMMW_38241	100	141	0	0	1	141	1	141	1.03e-71	261	100	STMMW_38241		SL1344_RS17085	murA	UDP-N-acetylglucosamine 1-carboxyvinyltransferase				STMMW_41841	ubiA
SL1344_RS12850	STMMW_25211	100	138	0	0	1	138	1	138	4.68e-70	255	100	STMMW_25211		SL1344_RS17135	lptC	LPS export ABC transporter periplasmic protein LptC				STMMW_41851	plsB
SL1344_RS17655	STMMW_34121	100	117	0	0	1	117	1	117	1.82e-58	217	100	STMMW_34121		SL1344_RS17140	lptA	lipopolysaccharide ABC transporter substrate-binding protein LptA				STMMW_41871	lexA
															SL1344_RS17145	lptB	LPS export ABC transporter ATP-binding protein				STMMW_41961	dnaB
															SL1344_RS17275	rpsI	30S ribosomal protein S9				STMMW_42061	ssb
															SL1344_RS17280	rplM	50S ribosomal protein L13				STMMW_42081	siiA
															SL1344_RS17415	mreD	rod shape-determining protein MreD				STMMW_42111	siiD
															SL1344_RS17420	mreC	rod shape-determining protein MreC				STMMW_42641	rtsB
															SL1344_RS17425	SL1344_RS17425	rod shape-determining protein MreB				STMMW_42651	rtsA
															SL1344_RS17455	accB	acetyl-CoA carboxylase biotin carboxyl carrier protein				STMMW_42781	groES
															SL1344_RS17460	accC	acetyl-CoA carboxylase biotin carboxylase subunit				STMMW_42791	groEL
															SL1344_RS17570	tsaC	L-threonylcarbamoyladenylate synthase type 1 TsaC				STMMW_42831	efp
															SL1344_RS17590	def	peptide deformylase				STMMW_42921	yjeA
															SL1344_RS17595	fmt	methionyl-tRNA formyltransferase				STMMW_42961	psd
															SL1344_RS17630	rplQ	50S ribosomal protein L17				STMMW_42971	yjeQ
															SL1344_RS17635	rpoA	DNA-directed RNA polymerase subunit alpha				STMMW_42981	orn
															SL1344_RS17640	rpsD	30S ribosomal protein S4				STMMW_43021	yjeE
															SL1344_RS17645	rpsK	30S ribosomal protein S11				STMMW_43351	rpsF
															SL1344_RS17650	rpsM	30S ribosomal protein S13				STMMW_43361	priB
															SL1344_RS17655	rpmJ	50S ribosomal protein L36				STMMW_43371	rpsR
															SL1344_RS17660	secY	preprotein translocase subunit SecY				STMMW_44211	valS
															SL1344_RS17665	rplO	50S ribosomal protein L15				STMMW_44251	yjgP
															SL1344_RS17670	rpmD	50S ribosomal protein L30				STMMW_44261	yjgQ
															SL1344_RS17675	rpsE	30S ribosomal protein S5				STMMW_44751
															SL1344_RS17680	rplR	50S ribosomal protein L18				STMMW_44891	dnaC
															SL1344_RS17685	rplF	50S ribosomal protein L6				STMMW_44901	dnaT
															SL1344_RS17690	rpsH	30S ribosomal protein S8				STMMW_45411	arcA
															SL1344_RS17695	rpsN	30S ribosomal protein S14				STMMW_09061
															SL1344_RS17700	rplE	50S ribosomal protein L5				STMMW_02201	glnD
															SL1344_RS17705	rplX	50S ribosomal protein L24				STMMW_04561	proC
															SL1344_RS17710	rplN	50S ribosomal protein L14				STMMW_05191	clpP
															SL1344_RS17715	rpsQ	30S ribosomal protein S17				STMMW_08031	tolR
															SL1344_RS17720	rpmC	50S ribosomal protein L29				STMMW_08061	pal
															SL1344_RS17725	rplP	50S ribosomal protein L16				STMMW_08171
															SL1344_RS17730	rpsC	30S ribosomal protein S3				STMMW_09051
															SL1344_RS17735	rplV	50S ribosomal protein L22				STMMW_10231
															SL1344_RS17740	rpsS	30S ribosomal protein S19				STMMW_12501	envF
															SL1344_RS17745	rplB	50S ribosomal protein L2				STMMW_13931	orf70
															SL1344_RS17750	rplW	50S ribosomal protein L23				STMMW_14251	ssaS
															SL1344_RS17755	rplD	50S ribosomal protein L4				STMMW_14261	ssaT
															SL1344_RS17760	rplC	50S ribosomal protein L3				STMMW_14331	purR
															SL1344_RS17765	rpsJ	30S ribosomal protein S10				STMMW_14371	rnt
															SL1344_RS17790	fusA	elongation factor G				STMMW_15241	yneI
															SL1344_RS17795	rpsG	30S ribosomal protein S7				STMMW_15431	pqaA
															SL1344_RS17800	rpsL	30S ribosomal protein S12				STMMW_15861	ydcZ
															SL1344_RS18035	igaA	intracellular growth attenuator protein IgaA				STMMW_15911	ydcX
															SL1344_RS18250	asd	aspartate-semialdehyde dehydrogenase				STMMW_16001	ydcN
															SL1344_RS18390	rpoH	RNA polymerase sigma factor RpoH				STMMW_16251
															SL1344_RS18395	ftsX	cell division protein FtsX				STMMW_16261	sseJ
															SL1344_RS18400	ftsE	cell division ATP-binding protein FtsE				STMMW_16281
															SL1344_RS18405	ftsY	signal recognition particle-docking protein FtsY				STMMW_16291
															SL1344_RS18825	SL1344_RS18825	DUF1778 domain-containing protein				STMMW_16931	steC
															SL1344_RS18835	glyS	glycine--tRNA ligase subunit beta				STMMW_17151	yciL
															SL1344_RS18840	glyQ	glycine--tRNA ligase subunit alpha				STMMW_17461	hns
															SL1344_RS19145	rfaY	lipopolysaccharide core heptose(II) kinase RfaY				STMMW_17481	hnr
															SL1344_RS19150	rfaJ	lipopolysaccharide 1,2-glucosyltransferase RfaJ				STMMW_17751	pth
															SL1344_RS19165	SL1344_RS19165	glycosyltransferase family 8 protein				STMMW_18451
															SL1344_RS19185	waaA	3-deoxy-D-manno-octulosonic acid transferase				STMMW_20241
															SL1344_RS19190	coaD	pantetheine-phosphate adenylyltransferase				STMMW_21181	rfbV
															SL1344_RS19205	rpmB	50S ribosomal protein L28				STMMW_21191	rfbX
															SL1344_RS19215	coaBC	bifunctional phosphopantothenoylcysteine decarboxylase/phosphopantothenate--cysteine ligase CoaBC				STMMW_21201	rfbJ
															SL1344_RS19220	dut	dUTP diphosphatase				STMMW_21211	rfbH
															SL1344_RS19265	gmk	guanylate kinase				STMMW_21221	rfbG
															SL1344_RS19345	SL1344_RS19345	helix-turn-helix transcriptional regulator				STMMW_21691	srcA
															SL1344_RS19745	gyrB	DNA topoisomerase (ATP-hydrolyzing) subunit B				STMMW_25941	pdxJ
															SL1344_RS19755	dnaN	DNA polymerase III subunit beta				STMMW_26041
															SL1344_RS19760	dnaA	chromosomal replication initiator protein DnaA				STMMW_29571	recC
															SL1344_RS19765	rpmH	50S ribosomal protein L34				STMMW_33191	rpoN
															SL1344_RS19770	rnpA	ribonuclease P protein component				STMMW_34851	igaA
															SL1344_RS19780	yidC	membrane protein insertase YidC				STMMW_36881	gpsA
															SL1344_RS19805	SL1344_RS19805	RNA-directed DNA polymerase				STMMW_38551	atpB
															SL1344_RS19880	glmS	glutamine--fructose-6-phosphate transaminase (isomerizing)				STMMW_39711	glnA
															SL1344_RS19885	glmU	bifunctional UDP-N-acetylglucosamine diphosphorylase/glucosamine-1-phosphate N-acetyltransferase GlmU				STMMW_40961	murB
															SL1344_RS20130	SL1344_RS20130	DNA helicase Rep				STMMW_41031	rplA
															SL1344_RS27240	SL1344_RS27240	rho operon leader peptide				STMMW_41461
															SL1344_RS20150	rho	transcription termination factor Rho				STMMW_43661
															SL1344_RS20205	wzyE	O-antigen assembly polymerase
															SL1344_RS20250	hemD	uroporphyrinogen-III synthase
															SL1344_RS20255	hemC	hydroxymethylbilane synthase
															SL1344_RS20295	dapF	diaminopimelate epimerase
															SL1344_RS20330	SL1344_RS20330	membrane protein
															SL1344_RS20410	ubiE	bifunctional demethylmenaquinone methyltransferase/2-methoxy-6-polyprenyl-1,4-benzoquinol methylase UbiE
															SL1344_RS20420	ubiB	ubiquinone biosynthesis regulatory protein kinase UbiB
															SL1344_RS20450	ubiD	4-hydroxy-3-polyprenylbenzoate decarboxylase
															SL1344_RS20490	hemG	menaquinone-dependent protoporphyrinogen IX dehydrogenase
															SL1344_RS20560	SL1344_RS20560	YihA family ribosome biogenesis GTP-binding protein
															SL1344_RS21040	priA	primosomal protein N'
															SL1344_RS21215	murI	glutamate racemase
															SL1344_RS21245	murB	UDP-N-acetylmuramate dehydrogenase
															SL1344_RS21250	SL1344_RS21250	bifunctional biotin--[acetyl-CoA-carboxylase] synthetase/biotin operon repressor
															SL1344_RS21255	coaA	type I pantothenate kinase
															SL1344_RS21290	secE	preprotein translocase subunit SecE
															SL1344_RS21295	nusG	transcription termination/antitermination protein NusG
															SL1344_RS21300	rplK	50S ribosomal protein L11
															SL1344_RS21305	rplA	50S ribosomal protein L1
															SL1344_RS21310	rplJ	50S ribosomal protein L10
															SL1344_RS21315	rplL	50S ribosomal protein L7/L12
															SL1344_RS21320	rpoB	DNA-directed RNA polymerase subunit beta
															SL1344_RS21325	rpoC	DNA-directed RNA polymerase subunit beta'
															SL1344_RS21330	SL1344_RS21330	membrane protein
															SL1344_RS21335	SL1344_RS21335	hypothetical protein
															SL1344_RS21340	SL1344_RS21340	type III secretion system effector arginine glycosyltransferase SseK1
															SL1344_RS21390	hemE	uroporphyrinogen decarboxylase
															SL1344_RS21545	SL1344_RS21545	membrane protein
															SL1344_RS21735	ubiA	4-hydroxybenzoate octaprenyltransferase
															SL1344_RS21740	plsB	glycerol-3-phosphate 1-O-acyltransferase PlsB
															SL1344_RS21750	lexA	repressor LexA
															SL1344_RS21795	SL1344_RS21795	replicative DNA helicase
															SL1344_RS21845	ssb1	single-stranded DNA-binding protein SSB1
															SL1344_RS21850	SL1344_RS21850	hypothetical protein
															SL1344_RS21855	SL1344_RS21855	methyl-accepting chemotaxis protein
															SL1344_RS21860	SL1344_RS21860	TolC family protein
															SL1344_RS21865	SL1344_RS21865	HlyD family type I secretion periplasmic adaptor subunit
															SL1344_RS22145	SL1344_RS22145	GerE family regulatory protein
															SL1344_RS22150	SL1344_RS22150	AraC family transcriptional regulator
															SL1344_RS22230	SL1344_RS22230	co-chaperone GroES
															SL1344_RS22235	groL	chaperonin GroEL
															SL1344_RS22325	psd	phosphatidylserine decarboxylase
															SL1344_RS22330	rsgA	small ribosomal subunit biogenesis GTPase RsgA
															SL1344_RS22370	tsaE	tRNA (adenosine(37)-N6)-threonylcarbamoyltransferase complex ATPase subunit type 1 TsaE
															SL1344_RS22435	SL1344_RS22435	YjfI family protein
															SL1344_RS22540	rpsF	30S ribosomal protein S6
															SL1344_RS22545	priB	primosomal replication protein N
															SL1344_RS22550	rpsR	30S ribosomal protein S18
															SL1344_RS22655	ppa	inorganic diphosphatase
															SL1344_RS26225	SL1344_RS26225	hypothetical protein
															SL1344_RS22825	SL1344_RS22825	type II toxin-antitoxin system RelB/DinJ family antitoxin
															SL1344_RS22955	SL1344_RS22955	valine--tRNA ligase
															SL1344_RS22975	lptF	LPS export ABC transporter permease LptF
															SL1344_RS22980	lptG	LPS export ABC transporter permease LptG
															SL1344_RS23105	SL1344_RS23105	hypothetical protein
															SL1344_RS23205	SL1344_RS23205	hypothetical protein
															SL1344_RS23310	dnaC	DNA replication protein DnaC
															SL1344_RS23315	dnaT	primosomal protein DnaT

## Sheet: Venn_simplified
												STMMW_00111	STMMW_00111	DnaK protein (heat shock protein 70)	11593:13509 Forward
												STMMW_00311	STMMW_00311	putative transcriptional regulator	34376:34816 Reverse
132			363					72				STMMW_00441	STMMW_00441	30S ribosomal protein S20	52280:52543 Reverse
SL1344_gene_ID	SL1344_alternate_name	description	SL1344_gene_ID	SL1344_alternate_name	description	D23580_homolog	D23580_alternate_name	D23580_ID	D23580_alternate_name			STMMW_00461	STMMW_00461	riboflavin biosynthesis protein RibF	52872:53810 Forward
SL1344_RS00075	SL1344_RS00075	hypothetical protein	SL1344_RS00160	SL1344_RS00160	transcriptional regulator	STMMW_00311		STMMW_38491	atpC			STMMW_00471	STMMW_00471	isoleucyl-tRNA synthetase	53855:56689 Forward
SL1344_RS00085	SL1344_RS00085	transcriptional regulator	SL1344_RS00220	rpsT	30S ribosomal protein S20	STMMW_00441	rpsT	STMMW_00111	dnaK			STMMW_00481	STMMW_00481	lipoprotein signal peptidase	56689:57189 Forward
SL1344_RS00150	SL1344_RS00150	transcriptional regulator	SL1344_RS00230	ribF	bifunctional riboflavin kinase/FAD synthetase	STMMW_00461	ribF	STMMW_02291	yaeL			STMMW_00501	STMMW_00501	LytB protein	57796:58746 Forward
SL1344_RS00155	SL1344_RS00155	LysR family transcriptional regulator	SL1344_RS00235	ileS	isoleucine--tRNA ligase	STMMW_00471	ileS	STMMW_03211	gmhA			STMMW_00651	STMMW_00651	dihydrodipicolinate reductase	74017:74838 Forward
SL1344_RS00445	folA	type 3 dihydrofolate reductase	SL1344_RS00240	lspA	signal peptidase II	STMMW_00481	lspA	STMMW_04761	yajC			STMMW_00981	STMMW_00981	organic solvent tolerance protein precursor	105811:108171 Reverse
SL1344_RS00705	yacG	DNA gyrase inhibitor YacG	SL1344_RS00250	ispH	4-hydroxy-3-methylbut-2-enyl diphosphate reductase	STMMW_00501	ispH	STMMW_05211	lon			STMMW_01271	STMMW_01271	cell division protein FtsL	141346:141711 Forward
SL1344_RS00715	coaE	dephospho-CoA kinase	SL1344_RS00325	dapB	4-hydroxy-tetrahydrodipicolinate reductase	STMMW_00651	dapB	STMMW_07511	fur			STMMW_01281	STMMW_01281	penicillin-binding protein 3 precursor	141727:143493 Forward
SL1344_RS00810	SL1344_RS00810	HNH endonuclease	SL1344_RS00475	lptD	LPS assembly protein LptD	STMMW_00981	imp	STMMW_07561	pgm			STMMW_01291	STMMW_01291	Meso-diaminopimelate-adding enzyme	143480:144967 Forward
SL1344_RS00930	folK	2-amino-4-hydroxy-6- hydroxymethyldihydropteridine diphosphokinase	SL1344_RS00615	ftsL	cell division protein FtsL	STMMW_01271	ftsL	STMMW_07931	sucA			STMMW_01301	STMMW_01301	UDP-N-acetylmuramoylalanyl-D-glutamyl-2,6-diami nopimelate--D-alan alanyl ligase	144964:146322 Forward
SL1344_RS01050	mtnN	5'-methylthioadenosine/S-adenosylhomocysteine nucleosidase	SL1344_RS00620	SL1344_RS00620	peptidoglycan glycosyltransferase FtsI	STMMW_01281	ftsI	STMMW_08021	tolQ			STMMW_01311	STMMW_01311	UDP-MurNAc-pentapeptide phosphotransferase	146316:147398 Forward
SL1344_RS01410	SL1344_RS01410	hypothetical protein	SL1344_RS00625	murE	UDP-N-acetylmuramoyl-L-alanyl-D-glutamate--2, 6-diaminopimelate ligase	STMMW_01291	murE	STMMW_08041	tolA			STMMW_01321	STMMW_01321	D-glutamic acid adding enzyme	147401:148717 Forward
SL1344_RS01440	SL1344_RS01440	Shiga toxin A subunit	SL1344_RS00630	murF	UDP-N-acetylmuramoyl-tripeptide--D-alanyl-D- alanine ligase	STMMW_01301	murF	STMMW_08051	tolB			STMMW_01331	STMMW_01331	cell division protein FtsW	148804:149961 Forward
SL1344_RS01490	SL1344_RS01490	hypothetical protein	SL1344_RS00635	mraY	phospho-N-acetylmuramoyl-pentapeptide- transferase	STMMW_01311	mraY	STMMW_09721	ftsK			STMMW_01341	STMMW_01341	UDP-N-acetylglucosamine--N-acetylmuramyl-	149958:151025 Forward
SL1344_RS01495	SL1344_RS01495	hypothetical protein	SL1344_RS00640	murD	UDP-N-acetylmuramoyl-L-alanine--D-glutamate ligase	STMMW_01321	murD	STMMW_09911	cmk			STMMW_01351	STMMW_01351	UDP-N-acetylmuramate--L-alanine ligase	151144:152619 Forward
SL1344_RS01505	SL1344_RS01505	hypothetical protein	SL1344_RS00645	ftsW	cell division protein FtsW	STMMW_01331	ftsW	STMMW_12481	icdA			STMMW_01371	STMMW_01371	cell division protein FtsQ	153534:154364 Forward
SL1344_RS01560	SL1344_RS01560	LysR family transcriptional regulator	SL1344_RS00650	murG	undecaprenyldiphospho-muramoylpentapeptide beta-N-acetylglucosaminyltransferase	STMMW_01341	murG	STMMW_14021	sseA			STMMW_01381	STMMW_01381	cell division protein FtsA	154361:155623 Forward
SL1344_RS01715	SL1344_RS01715	outer membrane protein	SL1344_RS00655	murC	UDP-N-acetylmuramate--L-alanine ligase	STMMW_01351	murC	STMMW_16871	sapA			STMMW_01391	STMMW_01391	cell division protein FtsZ	155684:156835 Forward
SL1344_RS01745	SL1344_RS01745	membrane protein	SL1344_RS00665	ftsQ	cell division protein FtsQ	STMMW_01371	ftsQ	STMMW_16881	sapB			STMMW_01401	STMMW_01401	UDP-3-O-[3-hydroxymyristoyl] N-acetylglucosamine deacetylase	156936:157853 Forward
SL1344_RS01770	SL1344_RS01770	outer membrane beta-barrel protein	SL1344_RS00670	ftsA	cell division protein FtsA	STMMW_01381	ftsA	STMMW_16891	sapC			STMMW_01421	STMMW_01421	preprotein translocase SecA subunit	158691:161396 Forward
SL1344_RS02395	rpmJ	50S ribosomal protein L36	SL1344_RS00675	ftsZ	cell division protein FtsZ	STMMW_01391	ftsZ	STMMW_16901	sapD			STMMW_01581	STMMW_01581	pyruvate dehydrogenase E1 component	176242:178905 Forward
SL1344_RS02650	SL1344_RS02650	putative allantoin permease	SL1344_RS00680	lpxC	UDP-3-O-acyl-N-acetylglucosamine deacetylase	STMMW_01401	lpxC	STMMW_16911	sapF			STMMW_01591	STMMW_01591	dihydrolipoamide acetyltransferase component (E2) of pyruvate dehydrogenase	178920:180809 Forward
SL1344_RS02725	cysS	cysteine--tRNA ligase	SL1344_RS00690	secA	preprotein translocase subunit SecA	STMMW_01421	secA	STMMW_17041	yciS			STMMW_01601	STMMW_01601	dihydrolipoamide dehydrogenase	181009:182433 Forward
SL1344_RS02795	SL1344_RS02795	diguanylate cyclase	SL1344_RS00775	aceE	pyruvate dehydrogenase (acetyl-transferring), homodimeric type	STMMW_01581	aceE	STMMW_17231	yciG			STMMW_01771	STMMW_01771	carbonic anhydrase	201404:202066 Reverse
SL1344_RS02815	SL1344_RS02815	membrane protein	SL1344_RS00780	aceF	pyruvate dehydrogenase complex dihydrolipoyllysine-residue acetyltransferase	STMMW_01591	aceF	STMMW_17471	galU			STMMW_02081	STMMW_02081	GSA	237203:238483 Reverse
SL1344_RS03180	crcB	fluoride efflux transporter CrcB	SL1344_RS00785	lpdA	dihydrolipoyl dehydrogenase	STMMW_01601	lpdA	STMMW_18081	minE			STMMW_02101	STMMW_02101	conserved hypothetical protein	240111:240500 Forward
SL1344_RS03210	SL1344_RS03210	YbeD family protein	SL1344_RS00870	can	carbonate dehydratase	STMMW_01771	yadF	STMMW_24511	ptsI			STMMW_02191	STMMW_02191	2,3,4,5-tetrahydropyridine-2-carboxylate N-succinyltransferase	249281:250105 Reverse
SL1344_RS03375	ybeY	rRNA maturation RNase YbeY	SL1344_RS01025	hemL	glutamate-1-semialdehyde 2,1-aminomutase	STMMW_02081	hemL	STMMW_25271	guaA			STMMW_02201	STMMW_02201	PII uridylyl-transferase	250135:252807 Reverse
SL1344_RS03635	glf	UDP-galactopyranose mutase	SL1344_RS01035	erpA	iron-sulfur cluster insertion protein ErpA	STMMW_02101	yadR	STMMW_25551	fdx			STMMW_02211	STMMW_02211	methionine aminopeptidase	253044:253838 Reverse
SL1344_RS03650	SL1344_RS03650	ABC transporter permease	SL1344_RS01080	dapD	2,3,4,5-tetrahydropyridine-2,6-dicarboxylate N-succinyltransferase	STMMW_02191	dapD	STMMW_25561	hscA			STMMW_02221	STMMW_02221	30S ribosomal protein S2	254289:255014 Forward
SL1344_RS03655	SL1344_RS03655	ABC transporter ATP-binding protein	SL1344_RS01090	map	type I methionyl aminopeptidase	STMMW_02211	map	STMMW_25591	nifU			STMMW_02231	STMMW_02231	EF-Ts	255272:256123 Forward
SL1344_RS03670	SL1344_RS03670	glycosyl transferase	SL1344_RS01095	rpsB	30S ribosomal protein S2	STMMW_02221	rpsB	STMMW_25601	iscS			STMMW_02241	STMMW_02241	UK	256268:256993 Forward
SL1344_RS03860	SL1344_RS03860	fumarate hydratase	SL1344_RS01100	tsf	elongation factor Ts	STMMW_02231	tsf	STMMW_26791	yfiO			STMMW_02251	STMMW_02251	RRF	257140:257697 Forward
SL1344_RS03865	SL1344_RS03865	LysR family transcriptional regulator	SL1344_RS01105	pyrH	UMP kinase	STMMW_02241	pyrH	STMMW_27011	yfjG			STMMW_02261	STMMW_02261	1-deoxy-D-xylulose 5-phosphate reductoisomerase	257838:259034 Forward
SL1344_RS03870	SL1344_RS03870	LysR family transcriptional regulator	SL1344_RS01110	frr	ribosome recycling factor	STMMW_02251	frr	STMMW_29551	recB			STMMW_02271	STMMW_02271	undecaprenyl pyrophosphate synthetase	259347:260105 Forward
SL1344_RS04315	bssR	biofilm formation regulator BssR	SL1344_RS01115	ispC	1-deoxy-D-xylulose-5-phosphate reductoisomerase	STMMW_02261	dxr	STMMW_31611	rfaE			STMMW_02281	STMMW_02281	phosphatidate cytidylyltransferase	260118:260975 Forward
SL1344_RS04630	infA	translation initiation factor IF-1	SL1344_RS01120	ispU	(2E,6E)-farnesyl-diphosphate-specific ditrans,polycis-undecaprenyl-diphosphate synthase	STMMW_02271	uppS	STMMW_31701	rpsU			STMMW_02291	STMMW_02291	putative membrane protein	260987:262339 Forward
SL1344_RS26570	SL1344_RS26570	hypothetical protein	SL1344_RS01125	cdsA	phosphatidate cytidylyltransferase	STMMW_02281	cdsA	STMMW_32871	nusA			STMMW_02301	STMMW_02301	outer membrane protein precursor	262371:264785 Forward
SL1344_RS04725	sopD2	SPI-2 type III secretion system effector SopD2	SL1344_RS01135	bamA	outer membrane protein assembly factor BamA	STMMW_02301	yaeT	STMMW_32881	yhbC			STMMW_02321	STMMW_02321	UDP-3-O-[3-hydroxymyristoyl] glucosamine N-acyltransferase	265397:266422 Forward
SL1344_RS05345	pipB	SPI-2 type III secretion system effector PipB	SL1344_RS01145	lpxD	UDP-3-O-(3-hydroxymyristoyl)glucosamine N-acyltransferase	STMMW_02321	lpxD	STMMW_34242	rpmC			STMMW_02331	STMMW_02331	(3R)-hydroxymyristol acyl carrier protein dehydrase	266528:266983 Forward
SL1344_RS05350	SL1344_RS05350	membrane protein	SL1344_RS01150	fabZ	3-hydroxyacyl-ACP dehydratase FabZ	STMMW_02331	fabZ	STMMW_34431	yheN			STMMW_02341	STMMW_02341	UDP-N-acetylglucosamine acyltransferase	266987:267775 Forward
SL1344_RS05555	SL1344_RS05555	N-acetylneuraminate epimerase	SL1344_RS01155	lpxA	acyl-ACP--UDP-N-acetylglucosamine O-acyltransferase	STMMW_02341	lpxA	STMMW_36991	rfaD			STMMW_02351	STMMW_02351	lipid-A-disaccharide synthase	267775:268923 Forward
SL1344_RS05615	csgF	curli production assembly/transport protein CsgF	SL1344_RS01160	lpxB	lipid-A-disaccharide synthase	STMMW_02351	lpxB	STMMW_37001	rfaF			STMMW_02371	STMMW_02371	DNA polymerase III, alpha chain	269540:273022 Forward
SL1344_RS05625	csgD	transcriptional regulator CsgD	SL1344_RS01170	dnaE	DNA polymerase III subunit alpha	STMMW_02371	dnaE	STMMW_37011	rfaC			STMMW_02381	STMMW_02381	acetyl-coenzyme A carboxylase carboxyl transferase subunit alpha	273035:273994 Forward
SL1344_RS06040	sifA	SPI-2 type III secretion system effector SifA	SL1344_RS01175	accA	acetyl-CoA carboxylase carboxyl transferase subunit alpha	STMMW_02381	accA	STMMW_37161	rpmG			STMMW_02421	STMMW_02421	cell cycle protein MesJ	278743:279954 Forward
SL1344_RS06120	sopF	type III secretion system effector SopF	SL1344_RS01195	tilS	tRNA lysidine(34) synthetase TilS	STMMW_02421	mesJ	STMMW_38501	atpD			STMMW_02481	STMMW_02481	prolyl-tRNA synthetase	282454:284172 Reverse
SL1344_RS06165	pagC	virulence membrane protein PagC	SL1344_RS01225	proS	proline--tRNA ligase	STMMW_02481	proS	STMMW_38511	atpG			STMMW_02631	STMMW_02631	DNA polymerase III epsilon subunit	303389:304120 Forward
SL1344_RS06280	SL1344_RS06280	helix-turn-helix transcriptional regulator	SL1344_RS01335	dnaQ	DNA polymerase III subunit epsilon	STMMW_02631	dnaQ	STMMW_38521	atpA			STMMW_03211	STMMW_03211	phosphoheptose isomerase	355252:355830 Forward
SL1344_RS06295	SL1344_RS06295	hypothetical protein	SL1344_RS01905	hemB	porphobilinogen synthase	STMMW_04421	hemB	STMMW_38531	atpH			STMMW_04421	STMMW_04421	delta-aminolevulinic acid dehydratase	464182:465156 Reverse
SL1344_RS06310	SL1344_RS06310	DUF1971 domain-containing protein	SL1344_RS02085	secD	protein translocase subunit SecD	STMMW_04771	secD	STMMW_38541	atpF			STMMW_04561	STMMW_04561	pyrroline-5-carboxylate reductase	479760:480569 Reverse
SL1344_RS06315	SL1344_RS06315	DUF1869 domain-containing protein	SL1344_RS02090	secF	protein translocase subunit SecF	STMMW_04781	secF	STMMW_38542	atpE			STMMW_04761	STMMW_04761	putative membrane protein	502474:502806 Forward
SL1344_RS06320	SL1344_RS06320	hypothetical protein	SL1344_RS02130	ribD	bifunctional diaminohydroxyphosphoribosylaminopyrimidine deaminase/5-amino-6-(5-phosphoribosylamino)uracil reductase RibD	STMMW_04861	ribD	STMMW_39421	yigP			STMMW_04771	STMMW_04771	protein-export membrane protein SecD	502834:504681 Forward
SL1344_RS06330	SL1344_RS06330	GlsB/YeaQ/YmgE family stress response membrane protein	SL1344_RS02135	ribE	6,7-dimethyl-8-ribityllumazine synthase	STMMW_04871	ribH	STMMW_39641	polA			STMMW_04781	STMMW_04781	protein-export membrane protein SecF	504692:505663 Forward
SL1344_RS06355	SL1344_RS06355	helix-turn-helix transcriptional regulator	SL1344_RS02140	nusB	transcription antitermination factor NusB	STMMW_04881	nusB	STMMW_42831	efp			STMMW_04861	STMMW_04861	riboflavin biosynthesis protein RibD	510347:511450 Forward
SL1344_RS06575	SL1344_RS06575	hypothetical protein	SL1344_RS02145	thiL	thiamine-phosphate kinase	STMMW_04891	thiL	STMMW_42921	yjeA			STMMW_04871	STMMW_04871	6,7-dimethyl-8-ribityllumazine synthase (riboflavin synthase beta chain)	511539:512009 Forward
SL1344_RS06615	SL1344_RS06615	hypothetical protein	SL1344_RS02160	dxs	1-deoxy-D-xylulose-5-phosphate synthase	STMMW_04921	dxs	STMMW_42981	orn			STMMW_04881	STMMW_04881	N utilization substance protein B	512030:512449 Forward
SL1344_RS27020	SL1344_RS27020	pheST operon leader peptide PheM	SL1344_RS02165	ispA	(2E,6E)-farnesyl diphosphate synthase	STMMW_04931	ispA	STMMW_44751				STMMW_04891	STMMW_04891	thiamine-monophosphate kinase	512528:513505 Forward
SL1344_RS06735	SL1344_RS06735	AraC family transcriptional regulator	SL1344_RS02170	xseB	exodeoxyribonuclease VII small subunit	STMMW_04941	xseB	STMMW_45411	arcA			STMMW_04921	STMMW_04921	1-deoxyxylulose-5-phosphate synthase	515133:516995 Reverse
SL1344_RS06835	SL1344_RS06835	major outer membrane lipoprotein	SL1344_RS02290	clpP	ATP-dependent Clp endopeptidase proteolytic subunit ClpP	STMMW_05191	clpP	STMMW_02201	glnD			STMMW_04931	STMMW_04931	geranyltranstransferase	517019:517918 Reverse
SL1344_RS06950	SL1344_RS06950	SycD/LcrH family type III secretion system chaperone SscA	SL1344_RS02295	clpX	ATP-dependent protease ATP-binding subunit ClpX	STMMW_05201	clpX	STMMW_04561	proC			STMMW_04941	STMMW_04941	exodeoxyribonuclease small subunit	517919:518161 Reverse
SL1344_RS06985	SL1344_RS06985	type III secretion system needle filament protein SsaG	SL1344_RS02465	dnaX	DNA polymerase III subunit gamma/tau	STMMW_05541	dnaX	STMMW_08031	tolR			STMMW_05191	STMMW_05191	ATP-dependent Clp protease proteolytic subunit	543713:544336 Forward
SL1344_RS07005	SL1344_RS07005	hypothetical protein	SL1344_RS02485	adk	adenylate kinase	STMMW_05581	adk	STMMW_08061	pal			STMMW_05201	STMMW_05201	ATP-dependent Clp protease ATP-binding subunit ClpX	544588:545859 Forward
SL1344_RS07050	ssaR	SPI-2 type III secretion system export apparatus protein SsaR	SL1344_RS02490	hemH	ferrochelatase	STMMW_05591	hemH	STMMW_14331	purR			STMMW_05211	STMMW_05211	Lon protease	546045:548399 Forward
SL1344_RS07175	slyA	transcriptional regulator SlyA	SL1344_RS02715	lpxH	UDP-2,3-diacylglucosamine diphosphatase	STMMW_06031	lpxH	STMMW_14371	rnt			STMMW_05541	STMMW_05541	DNA polymerase III subunits gamma and tau	581412:583340 Forward
SL1344_RS07695	SL1344_RS07695	S-adenosylmethionine:tRNA ribosyltransferase-isomerase	SL1344_RS02720	ppiB	peptidylprolyl isomerase B	STMMW_06041	ppiB	STMMW_15241	yneI			STMMW_05581	STMMW_05581	adenylate kinase	586546:587190 Forward
SL1344_RS07705	SL1344_RS07705	type II toxin-antitoxin system RelE/ParE family toxin	SL1344_RS02750	SL1344_RS02750	bifunctional methylenetetrahydrofolate dehydrogenase/methenyltetrahydrofolate cyclohydrolase FolD	STMMW_06101	folD	STMMW_15861	ydcZ			STMMW_05591	STMMW_05591	ferrochelatase	587419:588381 Forward
SL1344_RS07710	SL1344_RS07710	type II toxin-antitoxin system Phd/YefM family antitoxin	SL1344_RS02990	fepD	Fe(3+)-siderophore ABC transporter permease	STMMW_06571	fepD	STMMW_15911	ydcX			STMMW_06031	STMMW_06031	conserved hypothetical protein	636553:637275 Reverse
SL1344_RS07740	SL1344_RS07740	hypothetical protein	SL1344_RS03000	fepB	Fe2+-enterobactin ABC transporter substrate-binding protein	STMMW_06591	fepB	STMMW_16001	ydcN			STMMW_06041	STMMW_06041	peptidyl-prolyl cis-trans isomerase B	637278:637772 Reverse
SL1344_RS08150	SL1344_RS08150	amino acid ABC transporter permease	SL1344_RS03195	lipA	lipoyl synthase	STMMW_06981	lipA	STMMW_17151	yciL			STMMW_06101	STMMW_06101	FolD bifunctional protein [includes: methylenetetrahydrofolate dehydrogenase	641512:642378 Reverse
SL1344_RS08320	SL1344_RS08320	peroxiredoxin	SL1344_RS03205	lipB	lipoyl(octanoyl) transferase LipB	STMMW_07001	lipB	STMMW_25941	pdxJ			STMMW_06571	STMMW_06571	ferric enterobactin transport protein FepD	691375:692382 Reverse
SL1344_RS08325	SL1344_RS08325	hypothetical protein	SL1344_RS03225	mrdB	peptidoglycan glycosyltransferase MrdB	STMMW_07041	mrdB	STMMW_29571	recC			STMMW_06591	STMMW_06591	ferrienterobactin-binding periplasmic protein precursor	693800:694756 Reverse
SL1344_RS08340	SL1344_RS08340	helix-turn-helix domain-containing protein	SL1344_RS03230	mrdA	peptidoglycan DD-transpeptidase MrdA	STMMW_07051	mrdA	STMMW_33191	rpoN			STMMW_06981	STMMW_06981	lipoic acid synthetase	733672:734637 Reverse
SL1344_RS09265	sopE2	SPI-1 type III secretion system guanine nucleotide exchange factor SopE2	SL1344_RS03260	nadD	nicotinate-nucleotide adenylyltransferase	STMMW_07101	nadD	STMMW_36881	gpsA			STMMW_07001	STMMW_07001	lipoate-protein ligase B (lipoate biosynthesis protein B)	736098:736673 Reverse
SL1344_RS09305	SL1344_RS09305	DMT family transporter	SL1344_RS03265	holA	DNA polymerase III subunit delta	STMMW_07111	holA	STMMW_38551	atpB			STMMW_07041	STMMW_07041	rod shape-determining protein RodA	739718:740830 Reverse
SL1344_RS09310	SL1344_RS09310	hypothetical protein	SL1344_RS03270	lptE	LPS assembly lipoprotein LptE	STMMW_07121	rlpB	STMMW_39711	glnA			STMMW_07051	STMMW_07051	penicillin-binding protein	740833:742734 Reverse
SL1344_RS09335	SL1344_RS09335	hypothetical protein	SL1344_RS03275	leuS	leucine--tRNA ligase	STMMW_07131	leuS					STMMW_07101	STMMW_07101	conserved hypothetical protein	745656:746297 Reverse
SL1344_RS09485	SL1344_RS09485	DUF4034 domain-containing protein	SL1344_RS03365	lnt	apolipoprotein N-acyltransferase	STMMW_07311	lnt					STMMW_07111	STMMW_07111	DNA polymerase III, delta subunit	746299:747330 Reverse
SL1344_RS09980	SL1344_RS09980	cold-shock protein	SL1344_RS03390	ubiF	2-octaprenyl-3-methyl-6-methoxy-1,4-benzoquinol hydroxylase	STMMW_07361	ubiF					STMMW_07121	STMMW_07121	rare lipoprotein B precursor	747330:747920 Reverse
SL1344_RS10000	SL1344_RS10000	type III secretion system effector arginine glycosyltransferase	SL1344_RS03465	glnS	glutamine--tRNA ligase	STMMW_07441	glnS					STMMW_07131	STMMW_07131	leucyl-tRNA synthetase	747935:750517 Reverse
SL1344_RS10210	SL1344_RS10210	helix-turn-helix transcriptional regulator	SL1344_RS03505	fldA	flavodoxin FldA	STMMW_07521	fldA					STMMW_07311	STMMW_07311	apolipoprotein N-acyltransferase	768983:770521 Reverse
SL1344_RS10730	SL1344_RS10730	glycosyltransferase family 4 protein	SL1344_RS03640	SL1344_RS03640	glycosyltransferase family 2 protein	STMMW_07771						STMMW_07361	STMMW_07361	putative monooxygenase	774866:776041 Forward
SL1344_RS10905	dcd	dCTP deaminase	SL1344_RS03645	SL1344_RS03645	glycosyltransferase family 4 protein	STMMW_07781						STMMW_07441	STMMW_07441	glutaminyl-tRNA synthetase	786232:787899 Forward
SL1344_RS10980	SL1344_RS10980	type III secretion system effector arginine glycosyltransferase	SL1344_RS03660	SL1344_RS03660	glycosyltransferase family 2 protein	STMMW_07811						STMMW_07511	STMMW_07511	ferric uptake regulation protein	795205:795657 Reverse
SL1344_RS11045	SL1344_RS11045	putative fimbrial-like adhesin protein	SL1344_RS03665	SL1344_RS03665	glycosyltransferase family 2 protein	STMMW_07821						STMMW_07521	STMMW_07521	flavodoxin 1	795939:796469 Reverse
SL1344_RS11055	SL1344_RS11055	fimbria/pilus periplasmic chaperone	SL1344_RS03725	odhB	2-oxoglutarate dehydrogenase complex dihydrolipoyllysine-residue succinyltransferase	STMMW_07941	sucB					STMMW_07561	STMMW_07561	phosphoglucomutase	798614:800209 Forward
SL1344_RS11060	yehD	fimbrial protein YehD	SL1344_RS03745	cydA	cytochrome ubiquinol oxidase subunit I	STMMW_07971	cydA					STMMW_07771	STMMW_07771	putative glycosyl transferase	823976:824872 Forward
SL1344_RS11345	SL1344_RS11345	membrane protein	SL1344_RS03750	cydB	cytochrome d ubiquinol oxidase subunit II	STMMW_07981	cydB					STMMW_07781	STMMW_07781	galactosyltransferase	824885:826018 Forward
SL1344_RS11495	SL1344_RS11495	AAA family ATPase	SL1344_RS03875	SL1344_RS03875	SLC13/DASS family transporter	STMMW_08171						STMMW_07811	STMMW_07811	putative glycosyltransferase, cell wall biogenesis	827725:829503 Forward
SL1344_RS11745	sseL	SPI-2 type III secretion system effector deubiquitinase SseL	SL1344_RS04320	SL1344_RS04320	CoA ester lyase	STMMW_09051						STMMW_07821	STMMW_07821	putative glycosyltransferase, cell wall biogenesis	829696:830529 Forward
SL1344_RS13240	gogB	type III secretion effector GogB	SL1344_RS04325	SL1344_RS04325	electron transfer flavoprotein subunit beta/FixA family protein	STMMW_09061						STMMW_07931	STMMW_07931	2-oxoglutarate dehydrogenase E1 component	840555:843356 Forward
SL1344_RS13495	SL1344_RS13495	helix-turn-helix domain-containing protein	SL1344_RS04645	cydC	cysteine/glutathione ABC transporter ATP-binding protein/permease CydC	STMMW_09681	cydC					STMMW_07941	STMMW_07941	dihydrolipoamide succinyltransferase component (E2)	843371:844579 Forward
SL1344_RS13500	SL1344_RS13500	helix-turn-helix domain-containing protein	SL1344_RS04650	cydD	cysteine/glutathione ABC transporter permease/ATP-binding protein CydD	STMMW_09691	cydD					STMMW_07971	STMMW_07971	cytochrome D ubiquinol oxidase subunit I	848339:849907 Forward
SL1344_RS13725	SL1344_RS13725	phage repressor protein CI	SL1344_RS04670	lolA	outer membrane lipoprotein chaperone LolA	STMMW_09731	lolA					STMMW_07981	STMMW_07981	cytochrome D ubiquinol oxidase subunit II	849923:851062 Forward
SL1344_RS13730	SL1344_RS13730	hypothetical protein	SL1344_RS04680	serS	serine--tRNA ligase	STMMW_09751	serS					STMMW_08021	STMMW_08021	TolQ protein	852238:852930 Forward
SL1344_RS14025	SL1344_RS14025	DNA-protecting protein DprA	SL1344_RS04770	rpsA	30S ribosomal protein S1	STMMW_09921	rpsA					STMMW_08031	STMMW_08031	tolR protein	852934:853362 Forward
SL1344_RS14095	SL1344_RS14095	Rha family transcriptional regulator	SL1344_RS04785	msbA	lipid A ABC transporter ATP-binding protein/permease MsbA	STMMW_09951	msbA					STMMW_08041	STMMW_08041	TolA protein	853427:854650 Forward
SL1344_RS14100	SL1344_RS14100	phage repressor protein CI	SL1344_RS04790	lpxK	tetraacyldisaccharide 4'-kinase	STMMW_09961	lpxK					STMMW_08051	STMMW_08051	tolB protein precursor	854774:856066 Forward
SL1344_RS14110	SL1344_RS14110	hypothetical protein	SL1344_RS04800	SL1344_RS04800	protein YcaR	STMMW_09981	ycaR					STMMW_08061	STMMW_08061	peptidoglycan-associated lipoprotein precursor	856101:856625 Forward
SL1344_RS14120	SL1344_RS14120	DUF2326 domain-containing protein	SL1344_RS04805	kdsB	3-deoxy-manno-octulosonate cytidylyltransferase	STMMW_09991	kdsB					STMMW_08171	STMMW_08171	putative cation transporter	867203:868471 Forward
SL1344_RS14125	SL1344_RS14125	hypothetical protein	SL1344_RS04825	mukF	chromosome partition protein MukF	STMMW_10031	mukF					STMMW_09051	STMMW_09051	conserved hypothetical protein	964829:965344 Forward
SL1344_RS14130	SL1344_RS14130	hypothetical protein	SL1344_RS04830	mukE	chromosome partition protein MukE	STMMW_10041	mukE					STMMW_09061	STMMW_09061	putative electron transfer flavoprotein (beta subunit)	965262:966116 Forward
SL1344_RS14215	SL1344_RS14215	AAA family ATPase	SL1344_RS04835	mukB	chromosome partition protein MukB	STMMW_10051	mukB					STMMW_09681	STMMW_09681	transport ATP-binding protein CydC	1027534:1029255 Reverse
SL1344_RS14220	SL1344_RS14220	DUF4435 domain-containing protein	SL1344_RS04865	asnS	asparagine--tRNA ligase	STMMW_10111	asnCa					STMMW_09691	STMMW_09691	transport ATP-binding protein CydD	1029256:1031022 Reverse
SL1344_RS14255	SL1344_RS14255	DUF3883 domain-containing protein	SL1344_RS04930	SL1344_RS04930	helix-turn-helix domain-containing protein	STMMW_10231						STMMW_09721	STMMW_09721	cell division protein FtsK	1033222:1037364 Forward
SL1344_RS14295	SL1344_RS14295	membrane protein	SL1344_RS05240	fabA	bifunctional 3-hydroxydecanoyl-ACP dehydratase/trans-2-decenoyl-ACP isomerase	STMMW_10801	fabA					STMMW_09731	STMMW_09731	outer membrane lipoprotein carrier protein precursor	1037504:1038118 Forward
SL1344_RS14300	SL1344_RS14300	membrane protein	SL1344_RS05325	tusE	sulfurtransferase TusE	STMMW_10971	yccK					STMMW_09751	STMMW_09751	seryl-tRNA synthetase	1039730:1041022 Forward
SL1344_RS14320	SL1344_RS14320	hypothetical protein	SL1344_RS05560	SL1344_RS05560	outer membrane protein	STMMW_11401						STMMW_09911	STMMW_09911	cytidylate kinase	1060932:1061615 Forward
SL1344_RS14325	SL1344_RS14325	ATP-binding domain-containing protein	SL1344_RS05690	SL1344_RS05690	LpxL/LpxP family Kdo(2)-lipid IV(A) lauroyl/palmitoleoyl acyltransferasee	STMMW_11631	htrB					STMMW_09921	STMMW_09921	30S ribosomal protein S1	1061729:1063402 Forward
SL1344_RS14845	sirC	transcriptional regulator SirC	SL1344_RS05765	murJ	murein biosynthesis integral membrane protein MurJ	STMMW_11781	mviN					STMMW_09951	STMMW_09951	probable transport ATP-binding protein MsbA	1066373:1068121 Forward
SL1344_RS14895	iagB	SPI-1 type III secretion system invasion protein IagB	SL1344_RS05840	rne	ribonuclease E	STMMW_11931	rne					STMMW_09961	STMMW_09961	tetraacyldisaccharide 4'-kinase	1068118:1069095 Forward
SL1344_RS15025	SL1344_RS15025	hypothetical protein	SL1344_RS05885	SL1344_RS05885	beta-ketoacyl-ACP synthase III	STMMW_12021	fabH					STMMW_09981	STMMW_09981	conserved hypothetical protein	1070423:1070605 Forward
SL1344_RS16380	SL1344_RS16380	hypothetical protein	SL1344_RS05890	fabD	ACP S-malonyltransferase	STMMW_12031	fabD					STMMW_09991	STMMW_09991	3-deoxy-manno-octulosonate cytidylyltransferase	1070602:1071348 Forward
SL1344_RS17015	folP	dihydropteroate synthase	SL1344_RS05895	fabG	3-oxoacyl-ACP reductase FabG	STMMW_12041	fabG					STMMW_10031	STMMW_10031	killing factor KicB	1074140:1075462 Forward
SL1344_RS17415	mreD	rod shape-determining protein MreD	SL1344_RS05900	acpP	acyl carrier protein	STMMW_12051	acpP					STMMW_10041	STMMW_10041	KicA protein	1075443:1076147 Forward
SL1344_RS17720	rpmC	50S ribosomal protein L29	SL1344_RS05920	SL1344_RS05920	dTMP kinase	STMMW_12091	tmk					STMMW_10051	STMMW_10051	cell division protein	1076147:1080613 Forward
SL1344_RS18825	SL1344_RS18825	DUF1778 domain-containing protein	SL1344_RS05925	holB	DNA polymerase III subunit delta'	STMMW_12101	holB					STMMW_10111	STMMW_10111	asparaginyl-tRNA synthetase	1087417:1088817 Reverse
SL1344_RS19145	rfaY	lipopolysaccharide core heptose(II) kinase RfaY	SL1344_RS06005	lolC	lipoprotein-releasing ABC transporter permease subunit LolC	STMMW_12261	ycfU					STMMW_10231	STMMW_10231	probable regulatory protein	1100988:1101398 Reverse
SL1344_RS19150	rfaJ	lipopolysaccharide 1,2-glucosyltransferase RfaJ	SL1344_RS06010	lolD	lipoprotein-releasing ABC transporter ATP-binding protein LolD	STMMW_12271	lolD					STMMW_10801	STMMW_10801	D-3-hydroxydecanoyl-(acyl carrier-protein)	1154598:1155116 Reverse
SL1344_RS19165	SL1344_RS19165	glycosyltransferase family 8 protein	SL1344_RS06015	lolE	lipoprotein-releasing ABC transporter permease subunit LolE	STMMW_12281	ycfW					STMMW_10971	STMMW_10971	hypothetical protein in helD-serT intergenic region	1170542:1170871 Reverse
SL1344_RS19345	SL1344_RS19345	helix-turn-helix transcriptional regulator	SL1344_RS06085	purB	adenylosuccinate lyase	STMMW_12421	purB					STMMW_11401	STMMW_11401	putative secreted protein	1216634:1217326 Forward
SL1344_RS19805	SL1344_RS19805	RNA-directed DNA polymerase	SL1344_RS06095	mnmA	tRNA 2-thiouridine(34) synthase MnmA	STMMW_12441	mnmA					STMMW_11631	STMMW_11631	lipid A biosynthesis lauroyl acyltransferase (EC 2.3.1.-) (heat shock protein)	1238415:1239335 Reverse
SL1344_RS27240	SL1344_RS27240	rho operon leader peptide	SL1344_RS06130	SL1344_RS06130	hypothetical protein	STMMW_12501	envF					STMMW_11781	STMMW_11781	virulence factor MviN	1250763:1252337 Forward
SL1344_RS20330	SL1344_RS20330	membrane protein	SL1344_RS06410	gapA	glyceraldehyde-3-phosphate dehydrogenase	STMMW_12971	gapA					STMMW_11931	STMMW_11931	ribonuclease E	1264154:1267357 Reverse
SL1344_RS21330	SL1344_RS21330	membrane protein	SL1344_RS06510	nadE	ammonia-dependent NAD(+) synthetase	STMMW_13171	nadE					STMMW_12021	STMMW_12021	3-oxoacyl-[acyl-carrier-protein] synthase III	1273112:1274065 Forward
SL1344_RS21335	SL1344_RS21335	hypothetical protein	SL1344_RS06605	SL1344_RS06605	membrane protein	STMMW_13361						STMMW_12031	STMMW_12031	malonyl CoA-acyl carrier protein transacylase	1274081:1275010 Forward
SL1344_RS21340	SL1344_RS21340	type III secretion system effector arginine glycosyltransferase SseK1	SL1344_RS06620	SL1344_RS06620	O-antigen polymerase	STMMW_13391	rfc					STMMW_12041	STMMW_12041	3-oxoacyl-[acyl-carrier protein] reductase	1275023:1275757 Forward
SL1344_RS21855	SL1344_RS21855	methyl-accepting chemotaxis protein	SL1344_RS06625	thrS	threonine--tRNA ligase	STMMW_13401	thrS					STMMW_12051	STMMW_12051	ACP	1275913:1276149 Forward
SL1344_RS21860	SL1344_RS21860	TolC family protein	SL1344_RS06630	infC	translation initiation factor IF-3	STMMW_13411	infC					STMMW_12091	STMMW_12091	dTMP kinase	1279424:1280065 Forward
SL1344_RS22435	SL1344_RS22435	YjfI family protein	SL1344_RS06635	rpmI	50S ribosomal protein L35	STMMW_13421	rpl35					STMMW_12101	STMMW_12101	DNA polymerase III, delta' subunit	1280062:1281066 Forward
SL1344_RS22655	ppa	inorganic diphosphatase	SL1344_RS06640	rplT	50S ribosomal protein L20	STMMW_13431	rpl20					STMMW_12261	STMMW_12261	ABC transporter integral membrane subunit	1298368:1299678 Forward
SL1344_RS22825	SL1344_RS22825	type II toxin-antitoxin system RelB/DinJ family antitoxin	SL1344_RS06645	pheS	phenylalanine--tRNA ligase subunit alpha	STMMW_13441	pheS					STMMW_12271	STMMW_12271	ABC transporter ATP-binding subunit	1299671:1300372 Forward
SL1344_RS23105	SL1344_RS23105	hypothetical protein	SL1344_RS06650	pheT	phenylalanine--tRNA ligase subunit beta	STMMW_13451	pheT					STMMW_12281	STMMW_12281	ABC transporter integral membrane subunit	1300372:1301616 Forward
SL1344_RS23205	SL1344_RS23205	hypothetical protein	SL1344_RS06895	fumD	fumarate hydratase FumD	STMMW_13931	orf70					STMMW_12421	STMMW_12421	adenylosuccinate lyase	1315998:1317368 Reverse
			SL1344_RS06920	spiC	SPI-2 type III secretion system protein SpiC	STMMW_13981	ssaB					STMMW_12441	STMMW_12441	5-methylaminomethyl-2-thiouridylate-methyltrans ferase EC 2.1.1.61	1318100:1319251 Reverse
			SL1344_RS06990	SL1344_RS06990	EscG/YscG/SsaH family type III secretion system needle protein co-chaperone	STMMW_14121	ssaH					STMMW_12481	STMMW_12481	isocitrate dehydrogenase	1320896:1322146 Forward
			SL1344_RS06995	SL1344_RS06995	SctI family type III secretion system inner rod subunit SsaI	STMMW_14131	ssaI					STMMW_12501	STMMW_12501	lipoprotein	1324700:1325488 Reverse
			SL1344_RS07000	ssaJ	SPI-2 type III secretion system apparatus lipoprotein SsaJ	STMMW_14141	ssaJ					STMMW_12971	STMMW_12971	glyceraldehyde 3-phosphate dehydrogenase a	1365205:1366200 Reverse
			SL1344_RS07055	ssas	SPI-2 type III secretion system apparatus protein SsaS	STMMW_14251	ssaS					STMMW_13171	STMMW_13171	3-dependent NAD+ synthetase EC 6.3.1.5. Probable glutamine-dependent NAD+ synthetase EC 6.3.5.1	1386631:1387458 Reverse
			SL1344_RS07060	ssaT	SPI-2 type III secretion system apparatus protein SsaT	STMMW_14261	ssaT					STMMW_13361	STMMW_13361	putative membrane protein	1404732:1405046 Forward
			SL1344_RS07085	SL1344_RS07085	riboflavin synthase	STMMW_14291	ribE					STMMW_13391	STMMW_13391	O-antigen polymerase	1406599:1407822 Reverse
			SL1344_RS07195	pdxH	pyridoxamine 5'-phosphate oxidase	STMMW_14511	pdxH					STMMW_13401	STMMW_13401	ThrRS	1408714:1410642 Forward
			SL1344_RS07200	tyrS	tyrosine--tRNA ligase	STMMW_14521	tyrS					STMMW_13411	STMMW_13411	Translation initiation factor IF-3. Translation initiation factor IF-3, chloroplast	1410754:1411188 Forward
			SL1344_RS07675	SL1344_RS07675	PhoPQ-regulated protein	STMMW_15431	pqaA					STMMW_13421	STMMW_13421	50S ribosomal protein L35. Chloroplast 50S ribosomal protein L35	1411284:1411481 Forward
			SL1344_RS07985	sifB	SPI-2 type III secretion system effector SifB	STMMW_15971	sifB					STMMW_13431	STMMW_13431	50S ribosomal subunit protein L20	1411532:1411888 Forward
			SL1344_RS08120	SL1344_RS08120	membrane protein	STMMW_16251						STMMW_13441	STMMW_13441	PheRS	1412190:1413173 Forward
			SL1344_RS08125	sseJ	SPI-2 type III secretion system effector SseJ	STMMW_16261	sseJ					STMMW_13451	STMMW_13451	PheRS	1413189:1415576 Forward
			SL1344_RS08135	SL1344_RS08135	transporter substrate-binding domain-containing protein	STMMW_16281						STMMW_13931	STMMW_13931	pathogenicity island protein	1470332:1470544 Forward
			SL1344_RS08140	SL1344_RS08140	amino acid ABC transporter permease	STMMW_16291						STMMW_13981	STMMW_13981	putative pathogenicity island 2 secreted effector protein	1476511:1476912 Forward
			SL1344_RS08475	steC	SPI-2 type III secretion system effector kinase SteC	STMMW_16931	steC					STMMW_14021	STMMW_14021	putative pathogenicity island protein	1480113:1480439 Forward
			SL1344_RS08490	fabI	enoyl-ACP reductase FabI	STMMW_16961	fabI					STMMW_14121	STMMW_14121	Type three secretion system apparatus	1486305:1486532 Forward
			SL1344_RS08535	lapB	lipopolysaccharide assembly protein LapB	STMMW_17031	yciM					STMMW_14131	STMMW_14131	putative pathogenicity island protein	1486544:1486792 Forward
			SL1344_RS08550	ribA	GTP cyclohydrolase II	STMMW_17061	ribA					STMMW_14141	STMMW_14141	putative pathogenicity island lipoprotein	1486789:1487538 Forward
			SL1344_RS08565	cysB	HTH-type transcriptional regulator CysB	STMMW_17081	cysB					STMMW_14251	STMMW_14251	putative type III secretion protein	1495900:1496166 Forward
			SL1344_RS08570	topA	type I DNA topoisomerase	STMMW_17101	topA					STMMW_14261	STMMW_14261	putative type III secretion protein	1496167:1496946 Forward
			SL1344_RS08745	hns	DNA-binding transcriptional regulator H-NS	STMMW_17461	hns					STMMW_14291	STMMW_14291	riboflavin synthase alpha chain	1500064:1500705 Forward
			SL1344_RS08755	rssB	two-component system response regulator RssB	STMMW_17481	hnr					STMMW_14331	STMMW_14331	purine nucleotide synthesis repressor	1504432:1505457 Reverse
			SL1344_RS08845	kdsA	3-deoxy-8-phosphooctulonate synthase	STMMW_17641	kdsA					STMMW_14371	STMMW_14371	Exoribonuclease T	1508214:1508861 Reverse
			SL1344_RS08865	prfA	peptide chain release factor 1	STMMW_17681	prfA					STMMW_14511	STMMW_14511	pyridoxamine 5'-phosphate oxidase	1519216:1519872 Forward
			SL1344_RS08870	hemA	glutamyl-tRNA reductase	STMMW_17691	hemA					STMMW_14521	STMMW_14521	tyrosyl-tRNA synthetase	1519999:1521273 Forward
			SL1344_RS08875	lolB	lipoprotein localization protein LolB	STMMW_17701	hemM					STMMW_15241	STMMW_15241	putative oxidoreductase	1597679:1599067 Forward
			SL1344_RS08880	ispE	4-(cytidine 5'-diphospho)-2-C-methyl-D-erythritol kinase	STMMW_17711	ipk					STMMW_15431	STMMW_15431	PhoPQ-activated protein	1616279:1617835 Reverse
			SL1344_RS08885	SL1344_RS08885	ribose-phosphate diphosphokinase	STMMW_17721	prs					STMMW_15861	STMMW_15861	putative membrane protein	1671375:1671824 Forward
			SL1344_RS08900	pth	aminoacyl-tRNA hydrolase	STMMW_17751	pth					STMMW_15911	STMMW_15911	putative membrane protein	1678777:1679040 Reverse
			SL1344_RS09090	tsaB	tRNA (adenosine(37)-N6)-threonylcarbamoyltransferase complex dimerization subunit type 1 TsaB	STMMW_18121	yeaZ					STMMW_15971	STMMW_15971	hypothetical protein	1684696:1685646 Forward
			SL1344_RS09270	SL1344_RS09270	DUF1398 domain-containing protein	STMMW_18451						STMMW_16001	STMMW_16001	putative DNA-binding protein	1688194:1688730 Reverse
			SL1344_RS09450	lpxM	lauroyl-Kdo(2)-lipid IV(A) myristoyltransferase	STMMW_18701	msbB					STMMW_16251	STMMW_16251	putative membrane protein	1712666:1713382 Reverse
			SL1344_RS09510	aspS	aspartate--tRNA ligase	STMMW_18841	aspS					STMMW_16261	STMMW_16261	salmonella translocated effector protein (SseJ)	1713808:1715034 Forward
			SL1344_RS09550	argS	arginine--tRNA ligase	STMMW_18921	argS					STMMW_16281	STMMW_16281	putative periplasmic amino acid-binding protein	1716406:1717167 Forward
			SL1344_RS09730	pgsA	CDP-diacylglycerol--glycerol-3-phosphate 3-phosphatidyltransferase	STMMW_19241	pgsA					STMMW_16291	STMMW_16291	putative ABC amino acid transporter permease	1717174:1717821 Forward
			SL1344_RS10215	SL1344_RS10215	helix-turn-helix transcriptional regulator	STMMW_20241						STMMW_16871	STMMW_16871	peptide transport periplasmic protein SapA precursor	1776194:1777843 Forward
			SL1344_RS10735	rfbV	abequosyltransferase RfbV	STMMW_21181	rfbV					STMMW_16881	STMMW_16881	peptide transport system permease protein SapB	1778011:1778805 Forward
			SL1344_RS10740	SL1344_RS10740	MATE family efflux transporter	STMMW_21191	rfbX					STMMW_16891	STMMW_16891	peptide transport system permease protein SapC	1778792:1779682 Forward
			SL1344_RS10745	SL1344_RS10745	CDP-abequose synthase	STMMW_21201	rfbJ					STMMW_16901	STMMW_16901	peptide transport system ATP-binding protein SapD	1779682:1780674 Forward
			SL1344_RS10750	rfbH	lipopolysaccharide biosynthesis protein RfbH	STMMW_21211	rfbH					STMMW_16911	STMMW_16911	peptide transport system ATP-binding protein SapF	1780676:1781482 Forward
			SL1344_RS10755	rfbG	CDP-glucose 4,6-dehydratase	STMMW_21221	rfbG					STMMW_16931	STMMW_16931	hypothetical protein	1782672:1784045 Reverse
			SL1344_RS10760	rfbF	glucose-1-phosphate cytidylyltransferase	STMMW_21231	rfbF					STMMW_16961	STMMW_16961	enoyl-[acyl-carrier-protein] reductase (NADH)	1784651:1785439 Forward
			SL1344_RS10985	SL1344_RS10985	CesT family type III secretion system chaperone	STMMW_21691	srcA					STMMW_17031	STMMW_17031	conserved hypothetical protein	1794030:1795145 Reverse
			SL1344_RS11075	metG	methionine--tRNA ligase	STMMW_21861	metG					STMMW_17041	STMMW_17041	putative membrane protein	1795206:1795514 Reverse
			SL1344_RS11265	folE	GTP cyclohydrolase I FolE	STMMW_22251	folE					STMMW_17061	STMMW_17061	GTP cyclohydrolase II	1796624:1797214 Forward
			SL1344_RS11425	rplY	50S ribosomal protein L25	STMMW_22551	rplY					STMMW_17081	STMMW_17081	cys regulon transcriptional activator	1800922:1801896 Reverse
			SL1344_RS11665	gyrA	DNA topoisomerase (ATP-hydrolyzing) subunit A	STMMW_22961	gyrA					STMMW_17101	STMMW_17101	DNA topoisomerase I, omega protein I	1802307:1804904 Reverse
			SL1344_RS11685	SL1344_RS11685	bifunctional 3-demethylubiquinone 3-O-methyltransferase/2-octaprenyl-6-hydroxy phenol methylase	STMMW_23001	ubiG					STMMW_17151	STMMW_17151	putative pseudouridine synthase	1808319:1809194 Reverse
			SL1344_RS11690	SL1344_RS11690	ribonucleoside-diphosphate reductase subunit alpha	STMMW_23011	nrdA					STMMW_17231	STMMW_17231	conserved hypothetical protein	1818073:1818255 Forward
			SL1344_RS11695	SL1344_RS11695	ribonucleotide-diphosphate reductase subunit beta	STMMW_23021	nrdB					STMMW_17461	STMMW_17461	DNA-binding protein (histone-like protein Hlp-II)	1839798:1840211 Forward
			SL1344_RS12090	SL1344_RS12090	UbiX family flavin prenyltransferase	STMMW_23781	ubiX					STMMW_17471	STMMW_17471	glucose-1-phosphate uridylyltransferase	1840343:1841251 Reverse
			SL1344_RS12135	folC	bifunctional tetrahydrofolate synthase/dihydrofolate synthase	STMMW_23871	folC					STMMW_17481	STMMW_17481	putative regulatory protein	1841454:1842467 Reverse
			SL1344_RS12140	accD	acetyl-CoA carboxylase, carboxyltransferase subunit beta	STMMW_23881	accD					STMMW_17641	STMMW_17641	2-dehydro-3-deoxyphosphooctonate aldolase	1862922:1863776 Reverse
			SL1344_RS12200	fabB	beta-ketoacyl-ACP synthase I	STMMW_24001	fabB					STMMW_17681	STMMW_17681	RF-1	1865846:1866928 Reverse
			SL1344_RS12395	gltX	glutamate--tRNA ligase	STMMW_24371	gltX					STMMW_17691	STMMW_17691	GluTR	1866969:1868225 Reverse
			SL1344_RS12460	ligA	NAD-dependent DNA ligase LigA	STMMW_24461	lig					STMMW_17701	STMMW_17701	outer membrane lipoprotein	1868539:1869162 Forward
			SL1344_RS12465	zipA	cell division protein ZipA	STMMW_24471	zipA					STMMW_17711	STMMW_17711	4-diphosphocytidyl-2-C-methyl-D-erythritol kinase	1869159:1870010 Forward
			SL1344_RS12495	crr	PTS glucose transporter subunit IIA	STMMW_24521	crr					STMMW_17721	STMMW_17721	ribose-phosphate pyrophosphokinase	1870276:1871223 Forward
			SL1344_RS12745	dapE	succinyl-diaminopimelate desuccinylase	STMMW_25021	dapE					STMMW_17751	STMMW_17751	PTH	1873608:1874216 Forward
			SL1344_RS12775	dapA	4-hydroxy-tetrahydrodipicolinate synthase	STMMW_25071	dapA					STMMW_18081	STMMW_18081	Cell division topological specificity factor	1906149:1906415 Forward
			SL1344_RS12850	SL1344_RS12850	hypothetical protein	STMMW_25211						STMMW_18121	STMMW_18121	conserved hypothetical protein	1910992:1911687 Reverse
			SL1344_RS12915	der	ribosome biogenesis GTPase Der	STMMW_25361	engA					STMMW_18451	STMMW_18451	conserved hypothetical protein	1946648:1947043 Forward
			SL1344_RS12930	hisS	histidine--tRNA ligase	STMMW_25391	hisS					STMMW_18701	STMMW_18701	lipid A acyltransferase	1967503:1968474 Reverse
			SL1344_RS12935	ispG	flavodoxin-dependent (E)-4-hydroxy-3-methylbut-2-enyl-diphosphate synthase	STMMW_25401	gcpE					STMMW_18841	STMMW_18841	AspRS	1978621:1980393 Reverse
			SL1344_RS13050	suhB	inositol-1-monophosphatase	STMMW_25631	suhB					STMMW_18921	STMMW_18921	ArgRS	1986107:1987840 Forward
			SL1344_RS13160	tadA	tRNA adenosine(34) deaminase TadA	STMMW_25841	yfhC					STMMW_19241	STMMW_19241	phosphotidylglycerophosphate synthetase	2019323:2019871 Reverse
			SL1344_RS13205	SL1344_RS13205	holo-ACP synthase	STMMW_25931	acpS					STMMW_20241	STMMW_20241	phage encoded transcriptional regulator	2098184:2098879 Forward
			SL1344_RS13220	era	GTPase Era	STMMW_25961	era					STMMW_21181	STMMW_21181	putative glycosyltransferase	2191274:2192275 Reverse
			SL1344_RS13225	rnc	ribonuclease III	STMMW_25971	rnc					STMMW_21191	STMMW_21191	putative O-antigen transporter	2192280:2193572 Reverse
			SL1344_RS13230	lepB	signal peptidase I	STMMW_25981	lepB					STMMW_21201	STMMW_21201	CDP-abequose synthase	2193654:2194553 Reverse
			SL1344_RS13250	SL1344_RS13250	PagK-like protein	STMMW_26041						STMMW_21211	STMMW_21211	putative dehydratase RfbH	2194581:2195894 Reverse
			SL1344_RS13620	pssA	CDP-diacylglycerol--serine O-phosphatidyltransferase	STMMW_26721	pssA					STMMW_21221	STMMW_21221	CDP-glucose 4,6-dehydratase	2195921:2197000 Reverse
			SL1344_RS13785	rplS	50S ribosomal protein L19	STMMW_26871	rpl19					STMMW_21231	STMMW_21231	glucose-1-phosphate cytidylyltransferase	2197005:2197778 Reverse
			SL1344_RS13790	trmD	tRNA (guanosine(37)-N1)-methyltransferase TrmD	STMMW_26881	trmD					STMMW_21691	STMMW_21691	conserved hypothetical protein	2256234:2256650 Reverse
			SL1344_RS13795	rimM	ribosome maturation factor RimM	STMMW_26891	rimM					STMMW_21861	STMMW_21861	MetRS	2273395:2275428 Forward
			SL1344_RS13800	rpsP	30S ribosomal protein S16	STMMW_26901	rps16					STMMW_22251	STMMW_22251	GTP cyclohydrolase I	2314100:2314768 Reverse
			SL1344_RS13805	ffh	signal recognition particle protein	STMMW_26911	ffh					STMMW_22551	STMMW_22551	50S ribosomal protein L25	2350089:2350373 Forward
			SL1344_RS13825	grpE	nucleotide exchange factor GrpE	STMMW_26951	grpE					STMMW_22961	STMMW_22961	DNA gyrase subunit A	2397377:2400013 Reverse
			SL1344_RS13830	nadK	NAD(+) kinase	STMMW_26971	ppnK					STMMW_23001	STMMW_23001	3,4-dihydroxy-5-hexaprenylbenzoate methyltransferase	2403982:2404710 Forward
			SL1344_RS14635	csrA	carbon storage regulator CsrA	STMMW_27881	csrA					STMMW_23011	STMMW_23011	ribonucleoside-diphosphate reductase 1 alpha chain	2405066:2407351 Forward
			SL1344_RS14640	alaS	alanine--tRNA ligase	STMMW_27891	alaS					STMMW_23021	STMMW_23021	ribonucleoside-diphosphate reductase 1 beta chain	2407464:2408594 Forward
			SL1344_RS15030	SL1344_RS15030	DUF1778 domain-containing protein	STMMW_28671						STMMW_23781	STMMW_23781	putative decarboxylase	2490248:2490817 Reverse
			SL1344_RS15155	ispF	2-C-methyl-D-erythritol 2,4-cyclodiphosphate synthase	STMMW_28921	ispF					STMMW_23871	STMMW_23871	folylpolyglutamate synthase	2501020:2502288 Reverse
			SL1344_RS15160	ispD	2-C-methyl-D-erythritol 4-phosphate cytidylyltransferase	STMMW_28931	ispD					STMMW_23881	STMMW_23881	acetyl-CoA carboxylase beta subunit	2502356:2503270 Reverse
			SL1344_RS15165	ftsB	cell division protein FtsB	STMMW_28941	ftsB					STMMW_24001	STMMW_24001	3-oxoacyl-[acyl-carrier-protein] synthase I	2512288:2513502 Reverse
			SL1344_RS15270	eno	phosphopyruvate hydratase	STMMW_29151	eno					STMMW_24371	STMMW_24371	GluRS	2553829:2555244 Reverse
			SL1344_RS15275	pyrG	CTP synthase (glutamine hydrolyzing)	STMMW_29161	pyrG					STMMW_24461	STMMW_24461	DNA ligase	2562667:2564682 Reverse
			SL1344_RS15525	thyA	thymidylate synthase	STMMW_29621	thyA					STMMW_24471	STMMW_24471	Cell division protein zipA homolog	2564754:2565791 Reverse
			SL1344_RS15530	lgt	prolipoprotein diacylglyceryl transferase	STMMW_29631	lgt					STMMW_24511	STMMW_24511	phosphoenolpyruvate-protein phosphotransferase (ec 2.7.3.9) (phosphotransferase system, enzyme i)	2568558:2570285 Forward
			SL1344_RS15725	lysS	lysine--tRNA ligase	STMMW_30001	lysS					STMMW_24521	STMMW_24521	PTS system, glucose-specific IIA component	2570326:2570835 Forward
			SL1344_RS15730	prfB	peptide chain release factor 2	STMMW_30011	prfB					STMMW_25021	STMMW_25021	succinyl-diaminopimelate desuccinylase	2621362:2622489 Forward
			SL1344_RS15770	ygfZ	tRNA-modifying protein YgfZ	STMMW_30081	ygfZ					STMMW_25071	STMMW_25071	DHDPS	2627711:2628589 Reverse
			SL1344_RS15815	ubiH	2-octaprenyl-6-methoxyphenyl hydroxylase	STMMW_30171	ubiH					STMMW_25211	STMMW_25211	conserved hypothetical protein	2645274:2645411 Reverse
			SL1344_RS15845	rpiA	ribose-5-phosphate isomerase RpiA	STMMW_30231	rpiA					STMMW_25271	STMMW_25271	GMP synthase (glutamine-hydrolyzing)	2647184:2648761 Reverse
			SL1344_RS15875	fbaA	class II fructose-bisphosphate aldolase	STMMW_30291	fba					STMMW_25361	STMMW_25361	GTP-binding protein engA	2675836:2677308 Reverse
			SL1344_RS15880	pgk	phosphoglycerate kinase	STMMW_30301	pgk					STMMW_25391	STMMW_25391	HisRS	2679250:2680524 Reverse
			SL1344_RS15985	metK	methionine adenosyltransferase	STMMW_30511	metK					STMMW_25401	STMMW_25401	4-hydroxy-3-methylbut-2-en-1-yl diphosphate synthase	2680635:2681753 Reverse
			SL1344_RS16020	ruvX	Holliday junction resolvase RuvX	STMMW_30581	yqgF					STMMW_25551	STMMW_25551	ferredoxin	2702239:2702574 Reverse
			SL1344_RS16410	plsC	1-acylglycerol-3-phosphate O-acyltransferase	STMMW_31331	plsC					STMMW_25561	STMMW_25561	Hsc66. Chaperone protein hscA homolog	2702576:2704426 Reverse
			SL1344_RS16415	parC	DNA topoisomerase IV subunit A	STMMW_31341	parC					STMMW_25591	STMMW_25591	NifU-like protein	2705502:2705888 Reverse
			SL1344_RS16450	parE	DNA topoisomerase IV subunit B	STMMW_31411	parE					STMMW_25601	STMMW_25601	cysteine desulfurase	2705916:2707130 Reverse
			SL1344_RS16520	ribB	3,4-dihydroxy-2-butanone-4-phosphate synthase	STMMW_31561	ribB					STMMW_25631	STMMW_25631	extragenic suppressor protein SuhB	2708815:2709618 Forward
			SL1344_RS16565	SL1344_RS16565	multifunctional CCA addition/repair protein	STMMW_31651	cca					STMMW_25841	STMMW_25841	conserved hypothetical protein	2738372:2738923 Reverse
			SL1344_RS16575	folB	bifunctional dihydroneopterin aldolase/7,8-dihydroneopterin epimerase	STMMW_31671	folB					STMMW_25931	STMMW_25931	4'-phosphopantetheinyl transferase acpS	2746442:2746822 Reverse
			SL1344_RS16585	tsaD	tRNA (adenosine(37)-N6)-threonylcarbamoyltransferase complex transferase subunit TsaD	STMMW_31691	gcp					STMMW_25941	STMMW_25941	PNP synthase	2746822:2747553 Reverse
			SL1344_RS16595	dnaG	DNA primase	STMMW_31711	dnaG					STMMW_25961	STMMW_25961	GTP-binding protein	2748305:2749210 Reverse
			SL1344_RS16600	rpoD	RNA polymerase sigma factor RpoD	STMMW_31721	rpoD					STMMW_25971	STMMW_25971	RNase III	2749207:2749887 Reverse
			SL1344_RS16955	rpsO	30S ribosomal protein S15	STMMW_32831	rpsO					STMMW_25981	STMMW_25981	signal peptidase I	2750161:2751135 Reverse
			SL1344_RS16970	infB	translation initiation factor IF-2	STMMW_32861	infB					STMMW_26041	STMMW_26041	putative prophage protein	2757426:2757596 Forward
			SL1344_RS17010	glmM	phosphoglucosamine mutase	STMMW_32921	glmM					STMMW_26721	STMMW_26721	CDP-diacylglycerol-serine O-phosphatidyltransferase	2819311:2820666 Forward
			SL1344_RS17025	ftsH	ATP-dependent zinc metalloprotease FtsH	STMMW_32951	ftsH					STMMW_26791	STMMW_26791	putative lipoprotein	2833315:2834052 Forward
			SL1344_RS17030	rlmE	23S rRNA (uridine(2552)-2'-O)-methyltransferase RlmE	STMMW_32961	ftsJ					STMMW_26871	STMMW_26871	50S ribosomal subunit protein L19	2841529:2841876 Reverse
			SL1344_RS17055	cgtA	Obg family GTPase CgtA	STMMW_33001	obgE					STMMW_26881	STMMW_26881	Guanine-N1--methyltransferase EC 2.1.1.31	2841917:2842684 Reverse
			SL1344_RS17065	rpmA	50S ribosomal protein L27	STMMW_33021	rpmA					STMMW_26891	STMMW_26891	16S rRNA processing protein	2842729:2843277 Reverse
			SL1344_RS17070	rplU	50S ribosomal protein L21	STMMW_33031	rplU					STMMW_26901	STMMW_26901	30S ribosomal subunit protein S16	2843296:2843544 Reverse
			SL1344_RS17075	ispB	octaprenyl diphosphate synthase	STMMW_33041	ispB					STMMW_26911	STMMW_26911	signal recognition particle protein	2843858:2845219 Reverse
			SL1344_RS17085	murA	UDP-N-acetylglucosamine 1-carboxyvinyltransferase	STMMW_33061	murA					STMMW_26951	STMMW_26951	heat shock protein GrpE (heat shock protein b25.3) (hsp24)	2848244:2848834 Reverse
			SL1344_RS17135	lptC	LPS export ABC transporter periplasmic protein LptC	STMMW_33161	yrbK					STMMW_26971	STMMW_26971	conserved hypothetical protein	2848957:2849835 Forward
			SL1344_RS17140	lptA	lipopolysaccharide ABC transporter substrate-binding protein LptA	STMMW_33171	yhbN					STMMW_27011	STMMW_27011	conserved hypothetical protein	2852518:2852970 Reverse
			SL1344_RS17145	lptB	LPS export ABC transporter ATP-binding protein	STMMW_33181	yhbG					STMMW_27881	STMMW_27881	Carbon storage regulator homolog	2963936:2964121 Reverse
			SL1344_RS17275	rpsI	30S ribosomal protein S9	STMMW_33431	rpsI					STMMW_27891	STMMW_27891	AlaRS	2964356:2966986 Reverse
			SL1344_RS17280	rplM	50S ribosomal protein L13	STMMW_33441	rplM					STMMW_28671	STMMW_28671	salmonella pathogenicity island 1 protein	3040320:3040610 Forward
			SL1344_RS17420	mreC	rod shape-determining protein MreC	STMMW_33711	mreC					STMMW_28921	STMMW_28921	2-C-methyl-D-erythritol 2,4-cyclodiphosphate synthase	3063254:3063733 Reverse
			SL1344_RS17425	SL1344_RS17425	rod shape-determining protein MreB	STMMW_33721	mreB					STMMW_28931	STMMW_28931	2-C-methyl-D-erythritol 4-phosphate cytidylyltransferase	3063733:3064443 Reverse
			SL1344_RS17455	accB	acetyl-CoA carboxylase biotin carboxyl carrier protein	STMMW_33771	accB					STMMW_28941	STMMW_28941	Cell division protein ftsB homolog	3064462:3064773 Reverse
			SL1344_RS17460	accC	acetyl-CoA carboxylase biotin carboxylase subunit	STMMW_33781	accC					STMMW_29151	STMMW_29151	2-phospho-D-glycerate hydro-lyase	3089375:3090673 Reverse
			SL1344_RS17570	tsaC	L-threonylcarbamoyladenylate synthase type 1 TsaC	STMMW_33951	yrdC					STMMW_29161	STMMW_29161	CTP synthase	3090756:3092393 Reverse
			SL1344_RS17590	def	peptide deformylase	STMMW_33991	def					STMMW_29551	STMMW_29551	exonuclease V subunit	3138118:3141663 Reverse
			SL1344_RS17595	fmt	methionyl-tRNA formyltransferase	STMMW_34001	fmt					STMMW_29571	STMMW_29571	exonuclease V subunit	3144722:3148093 Reverse
			SL1344_RS17630	rplQ	50S ribosomal protein L17	STMMW_34071	rplQ					STMMW_29621	STMMW_29621	TS	3150027:3150821 Reverse
			SL1344_RS17635	rpoA	DNA-directed RNA polymerase subunit alpha	STMMW_34081	pez					STMMW_29631	STMMW_29631	prolipoprotein diacylglyceryl transferase	3150828:3151703 Reverse
			SL1344_RS17640	rpsD	30S ribosomal protein S4	STMMW_34091	rpsD					STMMW_30001	STMMW_30001	LysRS	3190478:3191995 Reverse
			SL1344_RS17645	rpsK	30S ribosomal protein S11	STMMW_34101	rpsK					STMMW_30011	STMMW_30011	peptide chain release factor 2 (RF-2)	3192005:3192886 Reverse
			SL1344_RS17650	rpsM	30S ribosomal protein S13	STMMW_34111	rpsM					STMMW_30081	STMMW_30081	conserved hypothetical protein	3198177:3199157 Forward
			SL1344_RS17655	rpmJ	50S ribosomal protein L36	STMMW_34121	rpmJb					STMMW_30171	STMMW_30171	2-octaprenyl-6-methoxyphenol hydroxylase	3209724:3210902 Reverse
			SL1344_RS17660	secY	preprotein translocase subunit SecY	STMMW_34131	prlA					STMMW_30231	STMMW_30231	PRI	3216036:3216695 Reverse
			SL1344_RS17665	rplO	50S ribosomal protein L15	STMMW_34141	rplO					STMMW_30291	STMMW_30291	fructose 1,6-bisphosphate aldolase	3220770:3221849 Reverse
			SL1344_RS17670	rpmD	50S ribosomal protein L30	STMMW_34151	rpmD					STMMW_30301	STMMW_30301	phosphoglycerate kinase	3221951:3223114 Reverse
			SL1344_RS17675	rpsE	30S ribosomal protein S5	STMMW_34161	rpsE					STMMW_30511	STMMW_30511	AdoMet synthetase	3242933:3244087 Forward
			SL1344_RS17680	rplR	50S ribosomal protein L18	STMMW_34171	rl18					STMMW_30581	STMMW_30581	conserved hypothetical protein	3249906:3250322 Forward
			SL1344_RS17685	rplF	50S ribosomal protein L6	STMMW_34181	rplF					STMMW_31331	STMMW_31331	1-acyl-glycerol-3-phosphate acyltransferase	3327195:3327932 Reverse
			SL1344_RS17690	rpsH	30S ribosomal protein S8	STMMW_34191	rpsH					STMMW_31341	STMMW_31341	topoisomerase IV subunit A	3328189:3330447 Reverse
			SL1344_RS17695	rpsN	30S ribosomal protein S14	STMMW_34201	rpsN					STMMW_31411	STMMW_31411	topoisomerase IV subunit B	3335204:3337096 Reverse
			SL1344_RS17700	rplE	50S ribosomal protein L5	STMMW_34211	rplE					STMMW_31561	STMMW_31561	3,4-dihydroxy-2-butanone 4-phosphate synthase	3349094:3349747 Reverse
			SL1344_RS17705	rplX	50S ribosomal protein L24	STMMW_34221	rplX					STMMW_31611	STMMW_31611	ADP-heptose synthase	3353803:3355236 Reverse
			SL1344_RS17710	rplN	50S ribosomal protein L14	STMMW_34231	rplN					STMMW_31651	STMMW_31651	tRNA nucleotidyltransferase	3360465:3361706 Forward
			SL1344_RS17715	rpsQ	30S ribosomal protein S17	STMMW_34241	rpsQ					STMMW_31671	STMMW_31671	dihydroneopterin aldolase	3362730:3363092 Reverse
			SL1344_RS17725	rplP	50S ribosomal protein L16	STMMW_34251	rplP					STMMW_31691	STMMW_31691	possible glycoprotease	3364058:3365071 Reverse
			SL1344_RS17730	rpsC	30S ribosomal protein S3	STMMW_34261	rpsC					STMMW_31701	STMMW_31701	30S ribosomal subunit protein S21	3365299:3365514 Forward
			SL1344_RS17735	rplV	50S ribosomal protein L22	STMMW_34271	rplV					STMMW_31711	STMMW_31711	DNA primase	3365750:3367495 Forward
			SL1344_RS17740	rpsS	30S ribosomal protein S19	STMMW_34281	rpsS					STMMW_31721	STMMW_31721	RNA polymerase sigma-70 factor	3367510:3369492 Forward
			SL1344_RS17745	rplB	50S ribosomal protein L2	STMMW_34291	rplB					STMMW_32831	STMMW_32831	30S ribosomal subunit protein S15	3474048:3474317 Reverse
			SL1344_RS17750	rplW	50S ribosomal protein L23	STMMW_34301	rplW					STMMW_32861	STMMW_32861	protein chain initiation factor 2	3476034:3478712 Reverse
			SL1344_RS17755	rplD	50S ribosomal protein L4	STMMW_34311	rplD					STMMW_32871	STMMW_32871	L factor	3478737:3480239 Reverse
			SL1344_RS17760	rplC	50S ribosomal protein L3	STMMW_34321	rplC					STMMW_32881	STMMW_32881	conserved hypothetical protein	3480267:3480689 Reverse
			SL1344_RS17765	rpsJ	30S ribosomal protein S10	STMMW_34331	rpsJ					STMMW_32921	STMMW_32921	PGM/PMM-family protein	3484831:3486168 Reverse
			SL1344_RS17790	fusA	elongation factor G	STMMW_34381	fusA					STMMW_32951	STMMW_32951	cell division protein	3487825:3489759 Reverse
			SL1344_RS17795	rpsG	30S ribosomal protein S7	STMMW_34391	rpsG					STMMW_32961	STMMW_32961	cell division protein	3489863:3490489 Reverse
			SL1344_RS17800	rpsL	30S ribosomal protein S12	STMMW_34401	rpsL					STMMW_33001	STMMW_33001	probable GTP-binding protein	3493354:3494526 Reverse
			SL1344_RS18035	igaA	intracellular growth attenuator protein IgaA	STMMW_34851	igaA					STMMW_33021	STMMW_33021	50S ribosomal subunit protein L27	3495637:3495894 Reverse
			SL1344_RS18250	asd	aspartate-semialdehyde dehydrogenase	STMMW_35281	asd					STMMW_33031	STMMW_33031	50S ribosomal subunit protein L21	3495914:3496225 Reverse
			SL1344_RS18390	rpoH	RNA polymerase sigma factor RpoH	STMMW_35571	rpoH					STMMW_33041	STMMW_33041	octaprenyl-diphosphate synthase	3496483:3497454 Forward
			SL1344_RS18395	ftsX	cell division protein FtsX	STMMW_35581	ftsX					STMMW_33061	STMMW_33061	UDP-N-acetylglucosamine 1-carboxyvinyltransferase	3498031:3499290 Reverse
			SL1344_RS18400	ftsE	cell division ATP-binding protein FtsE	STMMW_35591	ftsE					STMMW_33161	STMMW_33161	possible exported protein	3505668:3506243 Forward
			SL1344_RS18405	ftsY	signal recognition particle-docking protein FtsY	STMMW_35601	ftsY					STMMW_33171	STMMW_33171	putative exported protein	3506212:3506766 Forward
			SL1344_RS18835	glyS	glycine--tRNA ligase subunit beta	STMMW_36441	glyS					STMMW_33181	STMMW_33181	probable ABC transport protein, ATP-binding component	3506773:3507498 Forward
			SL1344_RS18840	glyQ	glycine--tRNA ligase subunit alpha	STMMW_36451	glyQ					STMMW_33191	STMMW_33191	RNA polymerase sigma-54 factor (sigma-N)	3507546:3508979 Forward
			SL1344_RS19185	waaA	3-deoxy-D-manno-octulosonic acid transferase	STMMW_37131	kdtA					STMMW_33431	STMMW_33431	30S ribosomal subunit protein S9	3535542:3535934 Reverse
			SL1344_RS19190	coaD	pantetheine-phosphate adenylyltransferase	STMMW_37141	coaD					STMMW_33441	STMMW_33441	50S ribosomal subunit protein L13	3535950:3536378 Reverse
			SL1344_RS19205	rpmB	50S ribosomal protein L28	STMMW_37171	rpmB					STMMW_33711	STMMW_33711	rod shape-determining protein	3565538:3566590 Reverse
			SL1344_RS19215	coaBC	bifunctional phosphopantothenoylcysteine decarboxylase/phosphopantothenate--cysteine ligase CoaBC	STMMW_37191	dfp					STMMW_33721	STMMW_33721	rod shape-determining protein	3566655:3567698 Reverse
			SL1344_RS19220	dut	dUTP diphosphatase	STMMW_37201	dut					STMMW_33771	STMMW_33771	acetyl-CoA carboxylase, biotin carboxyl carrier protein	3573234:3573704 Forward
			SL1344_RS19265	gmk	guanylate kinase	STMMW_37291	gmk					STMMW_33781	STMMW_33781	biotin carboxylase	3573715:3575064 Forward
			SL1344_RS19745	gyrB	DNA topoisomerase (ATP-hydrolyzing) subunit B	STMMW_38201	gyrB					STMMW_33951	STMMW_33951	conserved hypothetical protein	3597187:3597759 Reverse
			SL1344_RS19755	dnaN	DNA polymerase III subunit beta	STMMW_38221	dnaN					STMMW_33991	STMMW_33991	polypeptide deformylase	3600034:3600543 Forward
			SL1344_RS19760	dnaA	chromosomal replication initiator protein DnaA	STMMW_38231	dnaA					STMMW_34001	STMMW_34001	methionyl-tRNA formyltransferase	3600559:3601506 Forward
			SL1344_RS19765	rpmH	50S ribosomal protein L34	STMMW_38241	rpmH					STMMW_34071	STMMW_34071	50S ribosomal subunit protein L17	3605975:3606358 Reverse
			SL1344_RS19770	rnpA	ribonuclease P protein component	STMMW_38251	rnpA					STMMW_34081	STMMW_34081	DNA-directed RNA polymerase alpha chain	3606399:3607388 Reverse
			SL1344_RS19780	yidC	membrane protein insertase YidC	STMMW_38271	yidC					STMMW_34091	STMMW_34091	30S ribosomal subunit protein S4	3607414:3608034 Reverse
			SL1344_RS19880	glmS	glutamine--fructose-6-phosphate transaminase (isomerizing)	STMMW_38461	glmS					STMMW_34101	STMMW_34101	30S ribosomal subunit protein S11	3608068:3608400 Reverse
			SL1344_RS19885	glmU	bifunctional UDP-N-acetylglucosamine diphosphorylase/glucosamine-1-phosphate N-acetyltransferase GlmU	STMMW_38471	glmU					STMMW_34111	STMMW_34111	30S ribosomal subunit protein S13	3608474:3608830 Reverse
			SL1344_RS20130	SL1344_RS20130	DNA helicase Rep	STMMW_38881	rep					STMMW_34121	STMMW_34121	50S ribosomal subunit protein L36	3608977:3609093 Reverse
			SL1344_RS20150	rho	transcription termination factor Rho	STMMW_38921	rho					STMMW_34131	STMMW_34131	preprotein translocase subunit	3609125:3610456 Reverse
			SL1344_RS20205	wzyE	O-antigen assembly polymerase	STMMW_39031	rffT					STMMW_34141	STMMW_34141	50S ribosomal subunit protein L15	3610464:3610898 Reverse
			SL1344_RS20250	hemD	uroporphyrinogen-III synthase	STMMW_39081	hemD					STMMW_34151	STMMW_34151	50S ribosomal subunit protein L30	3610902:3611081 Reverse
			SL1344_RS20255	hemC	hydroxymethylbilane synthase	STMMW_39091	hemC					STMMW_34161	STMMW_34161	30S ribosomal subunit protein S5	3611085:3611588 Reverse
			SL1344_RS20295	dapF	diaminopimelate epimerase	STMMW_39181	dapF					STMMW_34171	STMMW_34171	50S ribosomal subunit protein L18	3611603:3611956 Reverse
			SL1344_RS20410	ubiE	bifunctional demethylmenaquinone methyltransferase/2-methoxy-6-polyprenyl-1,4-benzoquinol methylase UbiE	STMMW_39411	ubiE					STMMW_34181	STMMW_34181	50S ribosomal subunit protein L6	3611966:3612499 Reverse
			SL1344_RS20420	ubiB	ubiquinone biosynthesis regulatory protein kinase UbiB	STMMW_39431	aarF					STMMW_34191	STMMW_34191	30S ribosomal subunit protein S8	3612512:3612904 Reverse
			SL1344_RS20450	ubiD	4-hydroxy-3-polyprenylbenzoate decarboxylase	STMMW_39491	yigC					STMMW_34201	STMMW_34201	30S ribosomal subunit protein S14	3612938:3613243 Reverse
			SL1344_RS20490	hemG	menaquinone-dependent protoporphyrinogen IX dehydrogenase	STMMW_39571	hemG					STMMW_34211	STMMW_34211	50S ribosomal subunit protein L5	3613258:3613797 Reverse
			SL1344_RS20560	SL1344_RS20560	YihA family ribosome biogenesis GTP-binding protein	STMMW_39651	engB					STMMW_34221	STMMW_34221	50S ribosomal subunit protein L24	3613812:3614126 Reverse
			SL1344_RS21040	priA	primosomal protein N'	STMMW_40601	priA					STMMW_34231	STMMW_34231	50S ribosomal subunit protein L14	3614137:3614508 Reverse
			SL1344_RS21215	murI	glutamate racemase	STMMW_40951	murI					STMMW_34241	STMMW_34241	30S ribosomal subunit protein S17	3614672:3614926 Reverse
			SL1344_RS21245	murB	UDP-N-acetylmuramate dehydrogenase	STMMW_40961	murB					STMMW_34251	STMMW_34251	50S ribosomal subunit protein L16	3615117:3615527 Reverse
			SL1344_RS21250	SL1344_RS21250	bifunctional biotin--[acetyl-CoA-carboxylase] synthetase/biotin operon repressor	STMMW_40971	birA					STMMW_34261	STMMW_34261	30S ribosomal subunit protein S3	3615540:3616241 Reverse
			SL1344_RS21255	coaA	type I pantothenate kinase	STMMW_40981	coaA					STMMW_34271	STMMW_34271	50S ribosomal protein L22	3616259:3616591 Reverse
			SL1344_RS21290	secE	preprotein translocase subunit SecE	STMMW_41001	secE					STMMW_34281	STMMW_34281	30S ribosomal subunit protein S19	3616606:3616884 Reverse
			SL1344_RS21295	nusG	transcription termination/antitermination protein NusG	STMMW_41011	nusG					STMMW_34291	STMMW_34291	50S ribosomal subunit protein L2	3616901:3617722 Reverse
			SL1344_RS21300	rplK	50S ribosomal protein L11	STMMW_41021	rplK					STMMW_34301	STMMW_34301	50S ribosomal subunit protein L23	3617740:3618042 Reverse
			SL1344_RS21305	rplA	50S ribosomal protein L1	STMMW_41031	rplA					STMMW_34311	STMMW_34311	50S ribosomal subunit protein L4	3618039:3618644 Reverse
			SL1344_RS21310	rplJ	50S ribosomal protein L10	STMMW_41041	rplJ					STMMW_34321	STMMW_34321	50S ribosomal subunit protein L3	3618655:3619284 Reverse
			SL1344_RS21315	rplL	50S ribosomal protein L7/L12	STMMW_41051	rplL					STMMW_34331	STMMW_34331	30S ribosomal subunit protein S10	3619317:3619628 Reverse
			SL1344_RS21320	rpoB	DNA-directed RNA polymerase subunit beta	STMMW_41061	rpoB					STMMW_34381	STMMW_34381	elongation factor G	3622656:3624770 Reverse
			SL1344_RS21325	rpoC	DNA-directed RNA polymerase subunit beta'	STMMW_41071	rpoC					STMMW_34391	STMMW_34391	30S ribosomal subunit protein S7	3624867:3625337 Reverse
			SL1344_RS21390	hemE	uroporphyrinogen decarboxylase	STMMW_41201	hemE					STMMW_34401	STMMW_34401	30S ribosomal subunit protein S12	3625433:3625807 Reverse
			SL1344_RS21545	SL1344_RS21545	membrane protein	STMMW_41461						STMMW_34431	STMMW_34431	conserved hypothetical protein	3626584:3626970 Reverse
			SL1344_RS21735	ubiA	4-hydroxybenzoate octaprenyltransferase	STMMW_41841	ubiA					STMMW_34851	STMMW_34851	putative membrane protein	3673391:3675388 Forward
			SL1344_RS21740	plsB	glycerol-3-phosphate 1-O-acyltransferase PlsB	STMMW_41851	plsB					STMMW_35281	STMMW_35281	aspartate-semialdehyde dehydrogenase	3731501:3732607 Reverse
			SL1344_RS21750	lexA	repressor LexA	STMMW_41871	lexA					STMMW_35571	STMMW_35571	RNA polymerase sigma-32 factor	3758800:3759654 Reverse
			SL1344_RS21795	SL1344_RS21795	replicative DNA helicase	STMMW_41961	dnaB					STMMW_35581	STMMW_35581	cell division protein	3759900:3760955 Reverse
			SL1344_RS21845	ssb1	single-stranded DNA-binding protein SSB1	STMMW_42061	ssb					STMMW_35591	STMMW_35591	cell division ATP-binding protein FtsE	3760948:3761616 Reverse
			SL1344_RS21850	SL1344_RS21850	hypothetical protein	STMMW_42081	siiA					STMMW_35601	STMMW_35601	cell division protein	3761619:3763094 Reverse
			SL1344_RS21865	SL1344_RS21865	HlyD family type I secretion periplasmic adaptor subunit	STMMW_42111	siiD					STMMW_36441	STMMW_36441	glycine-tRNA synthetase, beta subunit	3862647:3864716 Reverse
			SL1344_RS22145	SL1344_RS22145	GerE family regulatory protein	STMMW_42641	rtsB					STMMW_36451	STMMW_36451	glycine-tRNA synthetase, alpha subunit	3864726:3865637 Reverse
			SL1344_RS22150	SL1344_RS22150	AraC family transcriptional regulator	STMMW_42651	rtsA					STMMW_36881	STMMW_36881	glycerol-3-phosphate dehydrogenase	3917894:3918913 Reverse
			SL1344_RS22230	SL1344_RS22230	co-chaperone GroES	STMMW_42781	groES					STMMW_36991	STMMW_36991	ADP-L-Glycero-D-mannoheptose-6-epimerase	3928193:3929125 Forward
			SL1344_RS22235	groL	chaperonin GroEL	STMMW_42791	groEL					STMMW_37001	STMMW_37001	ADP-heptose-LPS heptosyltransferase II	3929128:3930174 Forward
			SL1344_RS22325	psd	phosphatidylserine decarboxylase	STMMW_42961	psd					STMMW_37011	STMMW_37011	lipopolysaccharide heptosyltransferase-1	3930174:3931127 Forward
			SL1344_RS22330	rsgA	small ribosomal subunit biogenesis GTPase RsgA	STMMW_42971	yjeQ					STMMW_37131	STMMW_37131	3-deoxy-D-manno-octulosonic-acid transferase	3942281:3943492 Forward
			SL1344_RS22370	tsaE	tRNA (adenosine(37)-N6)-threonylcarbamoyltransferase complex ATPase subunit type 1 TsaE	STMMW_43021	yjeE					STMMW_37141	STMMW_37141	phosphopantetheine adenylyltransferase	3943501:3943980 Forward
			SL1344_RS22540	rpsF	30S ribosomal protein S6	STMMW_43351	rpsF					STMMW_37161	STMMW_37161	50S ribosomal subunit protein L33	3944915:3945082 Reverse
			SL1344_RS22545	priB	primosomal replication protein N	STMMW_43361	priB					STMMW_37171	STMMW_37171	50S ribosomal subunit protein L28	3945103:3945339 Reverse
			SL1344_RS22550	rpsR	30S ribosomal protein S18	STMMW_43371	rpsR					STMMW_37191	STMMW_37191	conserved hypothetical protein	3946395:3947618 Forward
			SL1344_RS26225	SL1344_RS26225	hypothetical protein	STMMW_43661						STMMW_37201	STMMW_37201	deoxyuridine 5'-triphosphate nucleotidohydrolase	3947599:3948054 Forward
			SL1344_RS22955	SL1344_RS22955	valine--tRNA ligase	STMMW_44211	valS					STMMW_37291	STMMW_37291	5'guanylate kinase	3955975:3956598 Forward
			SL1344_RS22975	lptF	LPS export ABC transporter permease LptF	STMMW_44251	yjgP					STMMW_38201	STMMW_38201	DNA gyrase subunit B	4061731:4064145 Reverse
			SL1344_RS22980	lptG	LPS export ABC transporter permease LptG	STMMW_44261	yjgQ					STMMW_38221	STMMW_38221	DNA polymerase III beta-subunit	4065395:4066495 Reverse
			SL1344_RS23310	dnaC	DNA replication protein DnaC	STMMW_44891	dnaC					STMMW_38231	STMMW_38231	chromosomal replication initiator protein	4066500:4067900 Reverse
			SL1344_RS23315	dnaT	primosomal protein DnaT	STMMW_44901	dnaT					STMMW_38241	STMMW_38241	50S ribosomal protein L34	4068561:4068701 Forward
												STMMW_38251	STMMW_38251	RNase P, protein component	4068718:4069077 Forward
												STMMW_38271	STMMW_38271	putative membrane protein	4069301:4070947 Forward
												STMMW_38461	STMMW_38461	glucosamine--fructose-6-phosphate aminotransferase	4091911:4093740 Reverse
												STMMW_38471	STMMW_38471	UDP-n-acetylglucosamine pyrophosphorylase	4093929:4095299 Reverse
												STMMW_38491	STMMW_38491	ATP synthase epsilon subunit	4096547:4096966 Reverse
												STMMW_38501	STMMW_38501	ATP synthase beta subunit	4096987:4098369 Reverse
												STMMW_38511	STMMW_38511	ATP synthase gamma subunit	4098396:4099259 Reverse
												STMMW_38521	STMMW_38521	ATP synthase alpha subunit	4099310:4100851 Reverse
												STMMW_38531	STMMW_38531	ATP synthase delta subunit	4100864:4101397 Reverse
												STMMW_38541	STMMW_38541	ATP synthase subunit B	4101412:4101882 Reverse
												STMMW_38551	STMMW_38551	ATP synthase A chain	4102228:4103043 Reverse
												STMMW_38881	STMMW_38881	ATP-dependent DNA helicase	4142637:4144661 Forward
												STMMW_38921	STMMW_38921	transcription termination factor	4148458:4149717 Forward
												STMMW_39031	STMMW_39031	probable 4-alpha-l-fucosyltransferase	4159992:4161350 Forward
												STMMW_39081	STMMW_39081	uroporphyrinogen III synthase	4167186:4167926 Reverse
												STMMW_39091	STMMW_39091	porphobilinogen deaminase	4167923:4168879 Reverse
												STMMW_39181	STMMW_39181	diaminopimelate epimerase	4175133:4175960 Forward
												STMMW_39411	STMMW_39411	ubiquinone/menaquinone biosynthesis methyltransferase UbiE	4200165:4200920 Forward
												STMMW_39421	STMMW_39421	conserved hypothetical protein	4200930:4201535 Forward
												STMMW_39431	STMMW_39431	ubiquinone biosynthesis protein	4201532:4203172 Forward
												STMMW_39491	STMMW_39491	conserved hypothetical protein	4206472:4207950 Forward
												STMMW_39571	STMMW_39571	protoporphyrinogen oxidase	4218010:4218555 Forward
												STMMW_39641	STMMW_39641	DNA polymerase I	4228898:4231684 Forward
												STMMW_39651	STMMW_39651	ATP/GTP-binding protein	4232019:4232618 Reverse
												STMMW_39711	STMMW_39711	glutamine synthetase	4238354:4239763 Reverse
												STMMW_40601	STMMW_40601	primosomal protein replication factor	4326116:4328314 Reverse
												STMMW_40951	STMMW_40951	glutamate racemase	4372753:4373505 Forward
												STMMW_40961	STMMW_40961	UDP-N-acetylenolpyruvoylglucosamine reductase	4379423:4380451 Forward
												STMMW_40971	STMMW_40971	bifunctional protein: biotin operon repressor and biotin-[acetyl-CoA carboxylase] synthetase	4380448:4381410 Forward
												STMMW_40981	STMMW_40981	pantothenate kinase	4381445:4382395 Reverse
												STMMW_41001	STMMW_41001	preprotein translocase SecE subunit	4384723:4385151 Forward
												STMMW_41011	STMMW_41011	transcription antitermination protein	4385153:4385698 Forward
												STMMW_41021	STMMW_41021	50S ribosomal subunit protein L11	4385856:4386284 Forward
												STMMW_41031	STMMW_41031	50S ribosomal subunit protein L1	4386288:4386992 Forward
												STMMW_41041	STMMW_41041	50S ribosomal subunit protein L10	4387412:4387909 Forward
												STMMW_41051	STMMW_41051	50S ribosomal subunit protein L7/L12	4387976:4388341 Forward
												STMMW_41061	STMMW_41061	DNA-directed RNA polymerase, beta-subunit	4388659:4392687 Forward
												STMMW_41071	STMMW_41071	DNA-directed RNA polymerase, beta'-subunit	4392764:4396987 Forward
												STMMW_41201	STMMW_41201	uroporphyrinogen decarboxylase	4406896:4407960 Forward
												STMMW_41461	STMMW_41461	hypothetical protein	4441551:4441841 Reverse
												STMMW_41841	STMMW_41841	4-hydroxybenzoate octaprenyl transferase	4477920:4478792 Forward
												STMMW_41851	STMMW_41851	glycerol-3-phosphate acyltransferase	4478891:4481311 Reverse
												STMMW_41871	STMMW_41871	LexA repressor	4481959:4482567 Forward
												STMMW_41961	STMMW_41961	replicative DNA helicase	4489290:4490705 Forward
												STMMW_42061	STMMW_42061	single-strand DNA-binding protein	4498862:4499515 Forward
												STMMW_42081	STMMW_42081	putative exported protein	4500556:4501188 Forward
												STMMW_42111	STMMW_42111	putative type-I secretion protein	4503879:4505156 Forward
												STMMW_42641	STMMW_42641	putative GerE family regulatory protein	4582585:4582872 Reverse
												STMMW_42651	STMMW_42651	AraC family regulatory protein	4582869:4583744 Reverse
												STMMW_42781	STMMW_42781	GroES protein	4596762:4597055 Forward
												STMMW_42791	STMMW_42791	GroEL protein	4597099:4598745 Forward
												STMMW_42831	STMMW_42831	elongation factor P	4601598:4602164 Forward
												STMMW_42921	STMMW_42921	lysyl-tRNA synthetase	4608083:4609060 Forward
												STMMW_42961	STMMW_42961	phosphatidylserine decarboxylase proenzyme	4614566:4615534 Reverse
												STMMW_42971	STMMW_42971	putative membrane protein	4615626:4616702 Reverse
												STMMW_42981	STMMW_42981	oligoribonuclease	4616785:4617330 Forward
												STMMW_43021	STMMW_43021	conserved hypothetical protein	4621877:4622335 Forward
												STMMW_43351	STMMW_43351	30S ribosomal protein S6	4652501:4652896 Forward
												STMMW_43361	STMMW_43361	primosomal replication protein n	4652903:4653217 Forward
												STMMW_43371	STMMW_43371	30s ribosomal subunit protein S18	4653222:4653449 Forward
												STMMW_43661	STMMW_43661	conserved hypothetical protein	4687448:4687750 Reverse
												STMMW_44211	STMMW_44211	valyl-tRNA synthetase	4739003:4741858 Reverse
												STMMW_44251	STMMW_44251	putative inner membrane protein	4744344:4745444 Forward
												STMMW_44261	STMMW_44261	putative inner membrane protein	4745444:4746526 Forward
												STMMW_44751	STMMW_44751	hypothetical protein	4807901:4808203 Forward
												STMMW_44891	STMMW_44891	probable DNA replication protein	4824770:4825507 Reverse
												STMMW_44901	STMMW_44901	primosomal protein I	4825510:4826049 Reverse
												STMMW_45411	STMMW_45411	global response regulator	4877338:4878054 Reverse
