# Supplementary material for: Genome-wide fitness analysis of Salmonella enterica reveals aroA mutants are attenuated due to iron restriction in vitro
Source: mBio. 2024 Sep 17;15(10):e03319-23. doi: 10.1128/mbio.03319-23 (PMC11481492; doi:10.1128/mbio.03319-23)
Supplement: Table S4 — Mutant fitness comparisons. [file mbio.03319-23-s0005.xlsx]

## Sheet: 220617_SLTm_100r_fitness_compar
Supplemental Table S4. Mutant fitness comparisons
locus_tag	gene_name	function	logFC	logCPM	PValue	q.value	log_2_q	Colour
SL1344_RS02800	fimW	fimbria biosynthesis transcriptional regulator FimW	2.10269	5.66967	7.32318e-05	0.0014561	9.42367	SL3261 enriched 0.01
SL1344_RS06145	cspF	cold shock-like protein CspF	2.31715	6.35689	6.99392e-05	0.00139742	9.48302	SL3261 enriched 0.01
SL1344_RS13510	SL1344_RS13510	hypothetical protein	2.09651	6.10229	0.00010951	0.00201144	8.95755	SL3261 enriched 0.01
SL1344_RS14305	SL1344_RS14305	integrase arm-type DNA-binding domain-containing protein	2.05524	5.75498	4.85541e-05	0.00100953	9.9521	SL3261 enriched 0.01
SL1344_RS00080	SL1344_RS00080	glycoside hydrolase family 108 protein	2.05206	5.43784	6.20513e-06	0.000184175	12.4066	SL3261 enriched 0.001
SL1344_RS01910	SL1344_RS01910	autotransporter outer membrane beta-barrel domain-containing protein	2.0217	8.66746	3.48305e-06	0.000116939	13.062	SL3261 enriched 0.001
SL1344_RS26550	SL1344_RS26550	pseudogene	2.43969	5.75201	1.91298e-05	0.000460915	11.0832	SL3261 enriched 0.001
SL1344_RS02820	SL1344_RS02820	glycosyltransferase family 2 protein	2.09667	6.74116	1.34011e-05	0.00034741	11.4911	SL3261 enriched 0.001
SL1344_RS04350	SL1344_RS04350	LysR family transcriptional regulator	2.06609	6.58613	2.87552e-06	0.000100668	13.2781	SL3261 enriched 0.001
SL1344_RS04880	dpaL	diaminopropionate ammonia-lyase	2.0191	6.27335	2.75302e-05	0.000633504	10.6244	SL3261 enriched 0.001
SL1344_RS06180	SL1344_RS06180	c-type lysozyme inhibitor	2.2529	6.59802	3.46359e-05	0.000766857	10.3488	SL3261 enriched 0.001
SL1344_RS06925	spiA	SPI-2 type III secretion system protein SpiA	2.06786	6.00531	2.26125e-05	0.00053538	10.8671	SL3261 enriched 0.001
SL1344_RS07045	ssaQ	SPI-2 type III secretion system cytoplasmic ring protein SsaQ	2.07593	7.06029	6.18894e-06	0.000184175	12.4066	SL3261 enriched 0.001
SL1344_RS07700	SL1344_RS07700	RidA family protein	2.07985	4.89588	1.63791e-05	0.000414129	11.2376	SL3261 enriched 0.001
SL1344_RS07975	SL1344_RS07975	hypothetical protein	2.2585	5.74817	2.8033e-05	0.00064147	10.6063	SL3261 enriched 0.001
SL1344_RS08130	SL1344_RS08130	DUF1294 domain-containing protein	2.38258	5.11335	6.183e-06	0.000184175	12.4066	SL3261 enriched 0.001
SL1344_RS11350	SL1344_RS11350	YkgJ family cysteine cluster protein	2.01802	5.25882	4.20859e-06	0.000133706	12.8686	SL3261 enriched 0.001
SL1344_RS25690	SL1344_RS25690	pseudogene	2.25924	5.17124	1.78127e-05	0.000436891	11.1604	SL3261 enriched 0.001
SL1344_RS25700	SL1344_RS25700	helix-turn-helix domain-containing protein	2.29042	5.53686	2.90512e-06	0.000100842	13.2756	SL3261 enriched 0.001
SL1344_RS13715	SL1344_RS13715	site-specific integrase	2.05893	6.6683	1.10572e-05	0.000299922	11.7031	SL3261 enriched 0.001
SL1344_RS14905	sicP	chaperone SicP	2.48109	5.37266	1.11299e-05	0.000299922	11.7031	SL3261 enriched 0.001
SL1344_RS14995	invE	type III secretion system gatekeeper InvE	2.08067	7.69058	5.72056e-06	0.000173566	12.4922	SL3261 enriched 0.001
SL1344_RS16565	SL1344_RS16565	multifunctional CCA addition/repair protein	3.16155	4.18887	3.24309e-06	0.000110697	13.1411	SL3261 enriched 0.001
SL1344_RS18815	cueP	copper-binding periplasmic metallochaperone CueP	2.41179	6.75754	5.43343e-06	0.000166367	12.5533	SL3261 enriched 0.001
SL1344_RS19130	rfaL	O-antigen ligase RfaL	2.0422	6.90867	3.89525e-06	0.000128669	12.924	SL3261 enriched 0.001
SL1344_RS19155	waaO	lipopolysaccharide 3-alpha-galactosyltransferase	2.33239	6.31299	5.12614e-06	0.000161513	12.5961	SL3261 enriched 0.001
SL1344_RS26870	SL1344_RS26870	hypothetical protein	2.01841	5.82963	2.1794e-05	0.000519001	10.912	SL3261 enriched 0.001
SL1344_RS23075	SL1344_RS23075	pseudogene	2.15945	4.83568	7.14241e-06	0.000207485	12.2347	SL3261 enriched 0.001
SL1344_RS23465	SL1344_RS23465	DUF1120 domain-containing protein	2.0146	7.15312	1.89194e-05	0.000458545	11.0907	SL3261 enriched 0.001
SL1344_RS00165	SL1344_RS00165	aryl-sulfate sulfotransferase	2.2858	8.48614	3.08367e-07	1.50366e-05	16.0212	SL3261 enriched 0.0001
SL1344_RS26505	SL1344_RS26505	pseudogene	2.11859	4.69182	1.46223e-06	5.75894e-05	14.0838	SL3261 enriched 0.0001
SL1344_RS01570	pagN	adhesin/invasin protein PagN	2.10183	7.45367	1.37177e-07	7.89232e-06	16.9511	SL3261 enriched 0.0001
SL1344_RS26525	SL1344_RS26525	hypothetical protein	2.48633	5.19362	2.34936e-07	1.17353e-05	16.3788	SL3261 enriched 0.0001
SL1344_RS02785	fimZ	fimbria biosynthesis transcriptional regulator FimZ	2.15348	5.44876	1.71692e-06	6.57245e-05	13.8932	SL3261 enriched 0.0001
SL1344_RS02825	SL1344_RS02825	GtrA family protein	2.81295	5.61343	6.34364e-08	4.33059e-06	17.817	SL3261 enriched 0.0001
SL1344_RS02980	fepC	iron-enterobactin ABC transporter ATP-binding protein	2.54115	6.30548	4.17669e-10	5.70258e-08	24.0638	SL3261 enriched 0.0001
SL1344_RS02985	fepG	iron-enterobactin ABC transporter permease	3.27885	7.3247	3.51725e-18	1.3097e-15	49.4397	SL3261 enriched 0.0001
SL1344_RS02990	fepD	Fe(3+)-siderophore ABC transporter permease	3.41057	6.45166	2.2651e-15	7.13679e-13	40.3498	SL3261 enriched 0.0001
SL1344_RS03000	fepB	Fe2+-enterobactin ABC transporter substrate-binding protein	3.7994	6.91572	1.13354e-20	5.15889e-18	57.4276	SL3261 enriched 0.0001
SL1344_RS03745	cydA	cytochrome ubiquinol oxidase subunit I	2.29509	5.94787	4.2534e-08	3.22628e-06	18.2417	SL3261 enriched 0.0001
SL1344_RS03750	cydB	cytochrome d ubiquinol oxidase subunit II	2.31815	5.58167	6.83635e-08	4.37526e-06	17.8022	SL3261 enriched 0.0001
SL1344_RS04645	cydC	cysteine/glutathione ABC transporter ATP-binding protein/permease CydC	2.10061	6.08158	2.2828e-07	1.15437e-05	16.4025	SL3261 enriched 0.0001
SL1344_RS05340	pipA	type III secretion system effector protease PipA	2.33012	7.70979	1.71381e-07	9.23652e-06	16.7242	SL3261 enriched 0.0001
SL1344_RS05365	SL1344_RS05365	YlcI/YnfO family protein	2.75059	5.35211	8.57336e-08	5.24127e-06	17.5417	SL3261 enriched 0.0001
SL1344_RS06140	SL1344_RS06140	ricin-type beta-trefoil lectin domain protein	2.95857	6.29858	5.74589e-08	3.98901e-06	17.9355	SL3261 enriched 0.0001
SL1344_RS07590	SL1344_RS07590	DUF4186 domain-containing protein	2.17772	4.7495	1.20989e-06	4.90666e-05	14.3149	SL3261 enriched 0.0001
SL1344_RS08155	SL1344_RS08155	glycosyltransferase family 39 protein	2.12849	7.06464	2.00064e-06	7.44965e-05	13.7125	SL3261 enriched 0.0001
SL1344_RS08320	SL1344_RS08320	peroxiredoxin	3.54764	5.43687	1.89438e-11	3.527e-09	28.0789	SL3261 enriched 0.0001
SL1344_RS08345	SL1344_RS08345	hypothetical protein	2.17686	9.01965	2.04877e-09	2.26804e-07	22.072	SL3261 enriched 0.0001
SL1344_RS08525	yciH	stress response translation initiation inhibitor YciH	2.27832	5.50072	4.1472e-08	3.20508e-06	18.2512	SL3261 enriched 0.0001
SL1344_RS24840	SL1344_RS24840	NA	3.64887	4.30513	3.40528e-10	4.98144e-08	24.2589	SL3261 enriched 0.0001
SL1344_RS10315	SL1344_RS10315	SEL1-like repeat protein	2.13529	7.45423	7.85521e-07	3.42287e-05	14.8344	SL3261 enriched 0.0001
SL1344_RS10700	ugd	UDP-glucose 6-dehydrogenase	2.51522	7.85898	1.81974e-09	2.07046e-07	22.2035	SL3261 enriched 0.0001
SL1344_RS10715	rfbK	O-antigen biosynthesis phosphomannomutase RfbK	3.338	7.87913	4.49283e-14	1.08251e-11	36.4268	SL3261 enriched 0.0001
SL1344_RS10720	SL1344_RS10720	mannose-1-phosphate guanylyltransferase/mannose-6-phosphate isomerase	2.81907	6.69977	6.77013e-08	4.37526e-06	17.8022	SL3261 enriched 0.0001
SL1344_RS10725	rfbN	O antigen biosynthesis rhamnosyltransferase RfbN	3.15516	6.09691	4.38198e-09	4.48715e-07	21.0877	SL3261 enriched 0.0001
SL1344_RS10750	rfbH	lipopolysaccharide biosynthesis protein RfbH	4.06937	6.56959	1.52529e-13	3.47088e-11	34.7459	SL3261 enriched 0.0001
SL1344_RS10755	rfbG	CDP-glucose 4,6-dehydratase	5.27343	5.1425	1.01759e-16	3.47338e-14	44.7107	SL3261 enriched 0.0001
SL1344_RS10770	rfbC	dTDP-4-dehydrorhamnose 3,5-epimerase	2.05908	7.52833	5.90953e-07	2.69357e-05	15.1801	SL3261 enriched 0.0001
SL1344_RS10775	rfbA	glucose-1-phosphate thymidylyltransferase RfbA	2.2524	6.64352	2.23359e-06	8.02523e-05	13.6051	SL3261 enriched 0.0001
SL1344_RS10905	dcd	dCTP deaminase	6.09409	4.94206	1.32315e-24	9.03268e-22	69.9073	SL3261 enriched 0.0001
SL1344_RS11465	SL1344_RS11465	acyltransferase	2.07081	7.94769	4.88151e-07	2.27212e-05	15.4256	SL3261 enriched 0.0001
SL1344_RS11690	nrdA	ribonucleoside-diphosphate reductase subunit alpha	5.21443	7.94565	2.20764e-50	4.52126e-47	153.954	SL3261 enriched 0.0001
SL1344_RS11695	nrdB	ribonucleotide-diphosphate reductase subunit beta	5.46161	6.44372	9.74561e-28	7.9836e-25	80.0512	SL3261 enriched 0.0001
SL1344_RS12855	SL1344_RS12855	DUF2633 family protein	2.90675	5.89266	6.83256e-08	4.37526e-06	17.8022	SL3261 enriched 0.0001
SL1344_RS25640	SL1344_RS25640	hypothetical protein	2.35238	6.18795	8.36281e-07	3.56813e-05	14.7745	SL3261 enriched 0.0001
SL1344_RS12865	SL1344_RS12865	pseudogene	2.47942	5.87161	7.96978e-07	3.43623e-05	14.8288	SL3261 enriched 0.0001
SL1344_RS12870	guaA	glutamine-hydrolyzing GMP synthase	2.58091	7.44545	2.65021e-14	7.23684e-12	37.0078	SL3261 enriched 0.0001
SL1344_RS13095	SL1344_RS13095	serine hydroxymethyltransferase	2.54013	6.95357	1.22421e-11	2.38779e-09	28.6417	SL3261 enriched 0.0001
SL1344_RS13195	SL1344_RS13195	LysR family transcriptional regulator	2.21393	7.32762	1.1615e-07	6.89496e-06	17.146	SL3261 enriched 0.0001
SL1344_RS13405	SL1344_RS13405	hypothetical protein	2.31729	5.43939	1.81203e-06	6.87229e-05	13.8288	SL3261 enriched 0.0001
SL1344_RS14030	SL1344_RS14030	phosphoribosyltransferase	2.09358	7.4696	1.81889e-07	9.5515e-06	16.6758	SL3261 enriched 0.0001
SL1344_RS14115	SL1344_RS14115	tyrosine-type recombinase/integrase	2.26982	7.04507	7.58169e-07	3.3392e-05	14.8701	SL3261 enriched 0.0001
SL1344_RS14195	SL1344_RS14195	SEC-C domain-containing protein	2.08364	8.0613	1.22738e-08	1.19699e-06	19.6722	SL3261 enriched 0.0001
SL1344_RS25775	SL1344_RS25775	hypothetical protein	2.30729	6.37688	1.97537e-06	7.42305e-05	13.7176	SL3261 enriched 0.0001
SL1344_RS14385	pipB2	SPI-2 type III secretion system effector PipB2	2.64966	9.32671	6.58642e-10	8.70257e-08	23.454	SL3261 enriched 0.0001
SL1344_RS14390	SL1344_RS14390	VirK family antimicrobial peptide resistance protein	3.10919	9.61165	1.29869e-10	2.04594e-08	25.5427	SL3261 enriched 0.0001
SL1344_RS14395	SL1344_RS14395	antimicrobial resistance protein Mig-14	3.28924	8.26502	6.09019e-15	1.78181e-12	39.0298	SL3261 enriched 0.0001
SL1344_RS14840	SL1344_RS14840	transcriptional regulator	2.77412	5.75992	4.34392e-08	3.23503e-06	18.2378	SL3261 enriched 0.0001
SL1344_RS14850	SL1344_RS14850	type III secretion system effector protein OrgC	2.47942	6.81355	1.18125e-06	4.88727e-05	14.3206	SL3261 enriched 0.0001
SL1344_RS14855	orgB	type III secretion system linker protein OrgB	2.06236	7.35125	2.05462e-06	7.58174e-05	13.6871	SL3261 enriched 0.0001
SL1344_RS14885	hilD	transcriptional regulator HilD	2.15698	8.13389	9.7607e-08	5.87938e-06	17.3759	SL3261 enriched 0.0001
SL1344_RS14890	hilA	transcriptional regulator HilA	2.38216	6.81043	1.05173e-06	4.39579e-05	14.4735	SL3261 enriched 0.0001
SL1344_RS14990	invA	type III secretion system export apparatus protein InvA	2.00513	8.66657	1.03147e-06	4.35557e-05	14.4868	SL3261 enriched 0.0001
SL1344_RS15005	invF	type III secretion system transcriptional activator InvF	2.69535	7.5668	1.28525e-09	1.58889e-07	22.5855	SL3261 enriched 0.0001
SL1344_RS15015	SL1344_RS15015	membrane protein	2.22404	8.16028	3.83418e-07	1.84763e-05	15.724	SL3261 enriched 0.0001
SL1344_RS26770	SL1344_RS26770	pseudogene	2.94169	4.9603	4.38476e-11	7.18399e-09	27.0526	SL3261 enriched 0.0001
SL1344_RS16120	SL1344_RS16120	NA	2.64636	5.59608	1.54445e-06	6.02482e-05	14.0187	SL3261 enriched 0.0001
SL1344_RS16130	SL1344_RS16130	itaconate CoA-transferase RipA/Ict	2.15733	8.25552	3.35304e-08	2.64116e-06	18.5304	SL3261 enriched 0.0001
SL1344_RS16200	SL1344_RS16200	polysaccharide deacetylase	2.0554	8.26804	1.26659e-06	5.08621e-05	14.263	SL3261 enriched 0.0001
SL1344_RS16770	tdcA	transcriptional regulator TdcA	2.26658	8.1552	1.20833e-07	7.07044e-06	17.1098	SL3261 enriched 0.0001
SL1344_RS18830	SL1344_RS18830	GNAT family N-acetyltransferase	2.23831	7.85051	3.58792e-10	5.06762e-08	24.2341	SL3261 enriched 0.0001
SL1344_RS19135	SL1344_RS19135	lipopolysaccharide N-acetylglucosaminyltransferase	2.33625	7.00059	4.52899e-07	2.13227e-05	15.5173	SL3261 enriched 0.0001
SL1344_RS19140	waaZ	3-deoxy-D-manno-oct-2-ulosonate III transferase WaaZ	3.24524	7.38812	2.34721e-12	5.06009e-10	30.8801	SL3261 enriched 0.0001
SL1344_RS19160	waaB	lipopolysaccharide 1,6-galactosyltransferase	2.53322	7.31558	1.78945e-07	9.51892e-06	16.6808	SL3261 enriched 0.0001
SL1344_RS21580	SL1344_RS21580	membrane protein	2.07535	8.63493	1.41466e-08	1.31692e-06	19.5344	SL3261 enriched 0.0001
SL1344_RS21585	SL1344_RS21585	glycosyltransferase family 2 protein	2.12142	8.30227	1.52646e-07	8.44916e-06	16.8528	SL3261 enriched 0.0001
SL1344_RS22135	SL1344_RS22135	hypothetical protein	2.93377	6.65361	2.23608e-09	2.41025e-07	21.9843	SL3261 enriched 0.0001
SL1344_RS23095	SL1344_RS23095	DUF1062 domain-containing protein	2.11691	7.85862	5.91848e-07	2.69357e-05	15.1801	SL3261 enriched 0.0001
SL1344_P2_0047A	SL1344_P2_0047A	conserved hypothetical plasmid protein	3.00562	5.66364	8.77137e-12	1.79638e-09	29.0523	SL3261 enriched 0.0001
SL1344_P2_0054A	SL1344_P2_0054A	hypothetical plasmid protein	2.20614	8.42627	2.03918e-08	1.8561e-06	19.0393	SL3261 enriched 0.0001
SL1344_P2_0079	traE	conjugal transfer protein	2.09377	8.64498	2.50241e-08	2.18082e-06	18.8067	SL3261 enriched 0.0001
SL1344_P2_0080	rci	shufflon-specific recombinase	2.14502	8.32194	1.29383e-09	1.58889e-07	22.5855	SL3261 enriched 0.0001
SL1344_P2_0081	shfB	shufflon protein B prime	2.17288	7.32028	4.54287e-08	3.26449e-06	18.2247	SL3261 enriched 0.0001
SL1344_P2_0082	shfB2	shufflon protein B	2.18888	7.06871	2.22638e-07	1.13991e-05	16.4207	SL3261 enriched 0.0001
SL1344_P2_0085	pilV	typeIV prepilin	2.24275	10.2063	2.66607e-08	2.27505e-06	18.7457	SL3261 enriched 0.0001
SL1344_P2_0086	pilU	prepilin peptidase	2.16944	7.9131	1.35769e-09	1.58889e-07	22.5855	SL3261 enriched 0.0001
SL1344_P2_0087	pilT	pilus protein	2.56316	4.94815	4.51922e-07	2.13227e-05	15.5173	SL3261 enriched 0.0001
SL1344_P2_0088	pilS	typeIV prepilin	2.36145	8.49575	3.94285e-11	6.72914e-09	27.1469	SL3261 enriched 0.0001
SL1344_P2_0089	pilR	pilus integral membrane protein	2.14123	8.52716	1.19022e-08	1.18906e-06	19.6817	SL3261 enriched 0.0001
SL1344_P2_0103	traA	conjugal transfer protein	2.06449	7.44311	2.37368e-08	2.1136e-06	18.8519	SL3261 enriched 0.0001
SL1344_P1_0054	parB	plasmid partition protein B	2.25243	5.15332	1.38732e-07	7.89232e-06	16.9511	SL3261 enriched 0.0001
SL1344_P1_0055	parA	plasmid partition protein A	2.34366	5.65483	3.05693e-08	2.5455e-06	18.5836	SL3261 enriched 0.0001
SL1344_P1_0081	SL1344_P1_0081	exported protein	2.02699	7.2975	1.31943e-09	1.58889e-07	22.5855	SL3261 enriched 0.0001
SL1344_RS17590	def	peptide deformylase	-2.13791	3.9888	1.17798e-05	0.000313311	11.6401	SL1344 enriched 0.001
SL1344_RS00615	ftsL	cell division protein FtsL	-3.83759	4.60826	4.34752e-14	1.08251e-11	36.4268	SL1344 enriched 0.0001
SL1344_RS04755	aroA	3-phosphoshikimate 1-carboxyvinyltransferase	-5.10794	6.97221	4.68267e-30	4.79505e-27	87.4305	SL1344 enriched 0.0001
SL1344_RS09690	tyrP	tyrosine transporter TyrP	-4.91615	5.95371	2.69035e-18	1.10197e-15	49.6888	SL1344 enriched 0.0001
SL1344_RS27115	ypfM	protein YpfM	-2.42824	5.20475	1.26814e-08	1.20798e-06	19.659	SL1344 enriched 0.0001
SL1344_RS13270	SL1344_RS13270	hypothetical protein	-2.5229	4.80334	3.27169e-08	2.62762e-06	18.5378	SL1344 enriched 0.0001
SL1344_RS13825	grpE	nucleotide exchange factor GrpE	-2.10249	4.27603	2.41546e-06	8.52908e-05	13.5173	SL1344 enriched 0.0001
SL1344_RS13855	smpB	SsrA-binding protein SmpB	-5.38594	6.02512	1.34245e-23	6.87334e-21	66.9795	SL1344 enriched 0.0001
SL1344_RS17975	rpe	ribulose-phosphate 3-epimerase	-2.19568	5.82692	6.63542e-08	4.37526e-06	17.8022	SL1344 enriched 0.0001
SL1344_RS17980	dam	adenine-specific DNA-methyltransferase	-2.24298	7.13818	1.50314e-10	2.28032e-08	25.3862	SL1344 enriched 0.0001
SL1344_RS18085	feoA	ferrous iron transporter A	-5.10355	6.21635	2.6325e-24	1.54039e-21	69.1372	SL1344 enriched 0.0001
SL1344_RS18090	feoB	Fe(2+) transporter permease subunit FeoB	-5.48611	9.82102	1.38164e-53	5.65918e-50	163.596	SL1344 enriched 0.0001
SL1344_RS18095	feoC	[Fe-S]-dependent transcriptional repressor FeoC	-5.66305	6.53144	1.53021e-30	2.08924e-27	88.6291	SL1344 enriched 0.0001
SL1344_RS18735	SL1344_RS18735	NA	-2.86278	5.58219	2.39477e-11	4.26478e-09	27.8049	SL1344 enriched 0.0001
SL1344_P1_0100	tap	plasmid replication protein	-3.40611	5.50321	4.47205e-08	3.26449e-06	18.2247	SL1344 enriched 0.0001
SL1344_RS00005	thrL	thr operon leader peptide	-1.92809	7.29362	3.06509e-09	3.21913e-07	21.5668	null
SL1344_RS00010	thrA	bifunctional aspartate kinase/homoserine dehydrogenase I	-0.0342553	9.3235	0.909863	0.967883	0.0470962	null
SL1344_RS00015	thrB	homoserine kinase	-0.321021	7.76388	0.289601	0.595185	0.748589	null
SL1344_RS00020	thrC	threonine synthase	-1.16291	8.30159	0.000143031	0.00252524	8.62936	null
SL1344_RS00025	yaaA	peroxide stress protein YaaA	-0.415813	7.49863	0.154282	0.428783	1.22168	null
SL1344_RS00030	SL1344_RS00030	sodium:alanine symporter family protein	-0.250721	8.80095	0.405777	0.697046	0.520675	null
SL1344_RS00035	tal	transaldolase	-0.399975	8.04653	0.148373	0.417738	1.25933	null
SL1344_RS00040	mog	molybdopterin adenylyltransferase	0.239312	7.31864	0.446457	0.72827	0.457455	null
SL1344_RS00045	satP	acetate uptake transporter	-0.528904	7.45926	0.0946893	0.328128	1.60767	null
SL1344_RS00050	msyB	acidic protein MsyB	-0.521174	7.05583	0.116859	0.36098	1.47001	null
SL1344_RS00055	SL1344_RS00055	DUF2541 family protein	-0.42558	6.58743	0.289214	0.594915	0.749244	null
SL1344_RS00060	dnaK	molecular chaperone DnaK	-0.666443	6.06903	0.0817081	0.303154	1.72188	null
SL1344_RS00065	dnaJ	molecular chaperone DnaJ	-0.673786	7.06009	0.0449012	0.203221	2.29888	null
SL1344_RS00070	SL1344_RS00070	LysR family transcriptional regulator	1.53346	5.58222	0.000453024	0.00662709	7.23741	null
SL1344_RS00090	SL1344_RS00090	chitinase	0.716382	7.60585	0.0239997	0.132841	2.91222	null
SL1344_RS00095	SL1344_RS00095	chitinase	-0.318517	8.8952	0.273399	0.577834	0.791273	null
SL1344_RS00100	SL1344_RS00100	winged helix-turn-helix transcriptional regulator	1.30849	6.9811	0.00115531	0.0141258	6.14553	null
SL1344_RS00105	SL1344_RS00105	fimbrial protein BcfA	0.0409679	8.09073	0.894006	0.960107	0.0587335	null
SL1344_RS00110	bcfB	fimbrial biogenesis chaperone BcfB	-0.498584	7.41134	0.11302	0.354736	1.49518	null
SL1344_RS00115	bcfC	fimbrial usher BcfC	-0.146735	8.54045	0.607476	0.831703	0.26586	null
SL1344_RS00120	SL1344_RS00120	fimbrial protein BcfD	-0.234269	6.95277	0.499719	0.762612	0.390979	null
SL1344_RS00125	SL1344_RS00125	fimbrial protein BcfE	-1.21957	5.4375	0.00716427	0.0567599	4.13898	null
SL1344_RS00130	SL1344_RS00130	fimbrial protein BcfF	-0.0474958	6.59793	0.900018	0.963803	0.0531902	null
SL1344_RS00135	bcfG	fimbrial chaperone BcfG	0.0312427	6.43492	0.941213	0.979095	0.0304797	null
SL1344_RS00140	SL1344_RS00140	DsbA family protein	0.245527	6.85982	0.486717	0.750356	0.414352	null
SL1344_RS00170	SL1344_RS00170	bifunctional metallophosphatase/5'-nucleotidase	0.724645	7.43677	0.0839745	0.308208	1.69803	null
SL1344_RS00175	SL1344_RS00175	hypothetical protein	1.3887	5.47398	0.0042506	0.0380973	4.71417	null
SL1344_RS00180	SL1344_RS00180	sulfatase-like hydrolase/transferase	0.251679	7.45129	0.54082	0.78705	0.345472	null
SL1344_RS00185	SL1344_RS00185	anaerobic sulfatase maturase	-0.215235	7.42328	0.542937	0.789166	0.3416	null
SL1344_RS00190	SL1344_RS00190	hypothetical protein	-0.0513476	8.61234	0.885459	0.958214	0.0615802	null
SL1344_RS00195	SL1344_RS00195	aryl-sulfate sulfotransferase	0.269653	8.79271	0.495986	0.759604	0.39668	null
SL1344_RS00200	nhaA	Na+/H+ antiporter NhaA	-0.253081	7.50175	0.389242	0.684392	0.547105	null
SL1344_RS00205	nhaR	transcriptional activator NhaR	-0.860558	6.83711	0.0147888	0.0937694	3.41474	null
SL1344_RS00210	SL1344_RS00210	glycoside hydrolase family 31 protein	-0.13103	8.34578	0.643006	0.851308	0.232246	null
SL1344_RS00215	SL1344_RS00215	MFS transporter	0.32805	7.75911	0.269902	0.573078	0.803196	null
SL1344_RS00225	SL1344_RS00225	YaaY family protein	-0.348211	5.08974	0.398341	0.691065	0.533106	null
SL1344_RS00245	fkpB	FKBP-type peptidyl-prolyl cis-trans isomerase	0.344803	6.08392	0.384939	0.681049	0.55417	null
SL1344_RS00255	SL1344_RS00255	nitrite reductase	0.777744	6.94636	0.0384758	0.183894	2.44306	null
SL1344_RS00260	rihC	ribonucleoside hydrolase RihC	-0.684781	7.32519	0.0243399	0.13346	2.90552	null
SL1344_RS00265	SL1344_RS00265	response regulator	0.22737	7.27337	0.4853	0.749649	0.415713	null
SL1344_RS00270	SL1344_RS00270	sensor histidine kinase	0.462229	8.90686	0.238848	0.540208	0.888414	null
SL1344_RS00275	SL1344_RS00275	oxalacetate decarboxylase subunit beta	0.0379211	8.07713	0.902026	0.96384	0.0531348	null
SL1344_RS00280	oadA	sodium-extruding oxaloacetate decarboxylase subunit alpha	-0.191731	8.13436	0.518347	0.770933	0.375322	null
SL1344_RS00285	SL1344_RS00285	oxaloacetate decarboxylase subunit gamma	-0.986005	4.29275	0.0387231	0.184645	2.43717	null
SL1344_RS00290	citS	citrate/sodium symporter CitS	0.622591	7.22469	0.066801	0.267204	1.90399	null
SL1344_RS00295	citC	[citrate (pro-3S)-lyase] ligase	0.357969	6.43886	0.342309	0.641693	0.640045	null
SL1344_RS00300	citD	citrate lyase acyl carrier protein	-0.959166	5.84897	0.0192183	0.11359	3.13809	null
SL1344_RS00305	citE	citrate (pro-3S)-lyase subunit beta	0.186451	7.3074	0.57301	0.810174	0.303697	null
SL1344_RS00310	citF	citrate lyase subunit alpha	-0.0733125	7.64612	0.808924	0.932028	0.101555	null
SL1344_RS00315	citX	citrate lyase holo-[acyl-carrier protein] synthase	-0.483345	6.6797	0.218493	0.515087	0.957112	null
SL1344_RS00320	citG	triphosphoribosyl-dephospho-CoA synthase CitG	0.024913	7.07826	0.9421	0.979153	0.0303932	null
SL1344_RS00335	carA	glutamine-hydrolyzing carbamoyl-phosphate synthase small subunit	0.630959	7.54546	0.0370228	0.179038	2.48166	null
SL1344_RS00340	carB	carbamoyl-phosphate synthase large subunit	0.238689	9.48782	0.444729	0.72719	0.459597	null
SL1344_RS00345	caiF	carnitine metabolism transcriptional regulator CaiF	0.385754	7.38472	0.210199	0.505563	0.984036	null
SL1344_RS00350	caiE	carnitine operon protein CaiE	-0.295663	6.87783	0.395551	0.688982	0.537462	null
SL1344_RS00355	caiD	crotonobetainyl-CoA hydratase	-0.471264	7.1722	0.147274	0.416579	1.26334	null
SL1344_RS00360	caiC	crotonobetaine/carnitine-CoA ligase	-0.00293955	8.31972	0.993403	0.999229	0.00111307	null
SL1344_RS00365	caiB	pseudogene	0.403536	7.99841	0.145871	0.413771	1.27309	null
SL1344_RS00370	caiA	crotonobetainyl-CoA dehydrogenase	0.303815	7.56685	0.308477	0.613062	0.705896	null
SL1344_RS00375	caiT	L-carnitine/gamma-butyrobetaine antiport BCCT transporter	-0.539694	8.9419	0.0617862	0.254077	1.97666	null
SL1344_RS00385	SL1344_RS00385	electron transfer flavoprotein FixA	-0.422086	7.18587	0.215396	0.511877	0.966132	null
SL1344_RS00390	SL1344_RS00390	electron transfer flavoprotein subunit alpha/FixB family protein	-0.444265	7.6992	0.137679	0.397977	1.32924	null
SL1344_RS00395	SL1344_RS00395	FAD-dependent oxidoreductase	0.206393	7.4628	0.485185	0.749649	0.415713	null
SL1344_RS00405	SL1344_RS00405	MFS transporter	-0.48205	7.47278	0.116023	0.36016	1.47329	null
SL1344_RS00410	SL1344_RS00410	YgdI/YgdR family lipoprotein	0.63146	5.34944	0.183624	0.47118	1.08565	null
SL1344_RS00415	SL1344_RS00415	hypothetical protein	1.66901	7.10463	0.000246003	0.00396705	7.97772	null
SL1344_RS00420	SL1344_RS00420	DUF1471 domain-containing protein	1.5285	5.54693	0.00274063	0.0273129	5.19427	null
SL1344_RS00430	SL1344_RS00430	sulfatase-like hydrolase/transferase	1.08242	7.93767	0.0122663	0.0818288	3.61125	null
SL1344_RS00435	kefF	glutathione-regulated potassium-efflux system oxidoreductase KefF	-0.18166	6.21772	0.648884	0.852669	0.229942	null
SL1344_RS00440	kefC	glutathione-regulated potassium-efflux system protein KefC	-0.332402	7.67992	0.246554	0.548947	0.865262	null
SL1344_RS00450	apaH	bis(5'-nucleosyl)-tetraphosphatase (symmetrical) ApaH	0.285702	6.35206	0.451501	0.732846	0.448418	null
SL1344_RS00455	apaG	Co2+/Mg2+ efflux protein ApaG	0.604006	6.40492	0.111974	0.35444	1.49639	null
SL1344_RS00460	rsmA	16S rRNA (adenine(1518)-N(6)/adenine(1519)-N(6))- dimethyltransferase RsmA	-0.232589	6.9636	0.49522	0.759139	0.397563	null
SL1344_RS00465	pdxA	4-hydroxythreonine-4-phosphate dehydrogenase PdxA	0.532404	7.52477	0.0734078	0.284211	1.81496	null
SL1344_RS00470	surA	peptidylprolyl isomerase SurA	0.464049	7.68725	0.102795	0.340217	1.55547	null
SL1344_RS00480	djlA	co-chaperone DjlA	-0.267217	7.2902	0.386935	0.68314	0.549746	null
SL1344_RS00485	rluA	bifunctional tRNA pseudouridine(32) synthase/23S rRNA pseudouridine(746) synthase RluA	-0.0419895	7.49436	0.892233	0.959407	0.0597851	null
SL1344_RS00490	rapA	RNA polymerase-associated protein RapA	-0.0370343	9.1299	0.900234	0.963803	0.0531902	null
SL1344_RS00495	polB	DNA polymerase II	-0.375309	8.92531	0.204318	0.498475	1.00441	null
SL1344_RS00500	SL1344_RS00500	YdcF family protein	0.00661988	8.48313	0.985959	0.997058	0.00425083	null
SL1344_RS24895	SL1344_RS24895	hypothetical protein	0.0755579	5.34104	0.860987	0.95019	0.073712	null
SL1344_RS00505	SL1344_RS00505	DUF4751 family protein	1.02063	4.9427	0.0174065	0.105529	3.24429	null
SL1344_RS00510	araD	L-ribulose-5-phosphate 4-epimerase	-0.144517	6.69283	0.688943	0.873227	0.195571	null
SL1344_RS00515	araA	L-arabinose isomerase	-0.424486	8.23218	0.153341	0.427269	1.22678	null
SL1344_RS00520	araB	ribulokinase	-0.176762	8.80445	0.57842	0.812206	0.300082	null
SL1344_RS00525	araC	arabinose operon transcriptional regulator AraC	0.401759	7.46593	0.169885	0.450388	1.15076	null
SL1344_RS00530	SL1344_RS00530	DedA family protein	-1.66779	7.07944	1.20875e-06	4.90666e-05	14.3149	null
SL1344_RS00535	thiQ	thiamine ABC transporter ATP-binding protein ThiQ	-0.13092	7.25237	0.6938	0.87442	0.193602	null
SL1344_RS00540	thiP	thiamine/thiamine pyrophosphate ABC transporter permease ThiP	-0.0603185	8.21751	0.842771	0.944231	0.0827882	null
SL1344_RS00545	SL1344_RS00545	thiamine ABC transporter substrate binding subunit	-1.01494	7.3892	0.00103197	0.0127703	6.29107	null
SL1344_RS00550	sgrR	HTH-type transcriptional regulator SgrR	0.104674	8.30361	0.724448	0.890291	0.167652	null
SL1344_RS00560	leuD	3-isopropylmalate dehydratase small subunit	0.666359	6.354	0.0873373	0.316019	1.66192	null
SL1344_RS00565	leuC	3-isopropylmalate dehydratase large subunit	-0.0277474	8.5725	0.930573	0.975027	0.0364862	null
SL1344_RS00570	leuB	3-isopropylmalate dehydrogenase	0.0409415	7.80397	0.890271	0.958956	0.0604641	null
SL1344_RS00575	leuA	2-isopropylmalate synthase	-0.322085	8.82202	0.269095	0.573078	0.803196	null
SL1344_RS00580	leuL	leu operon leader peptide	-0.855947	9.29471	0.00308868	0.0296888	5.07394	null
SL1344_RS00585	leuO	transcriptional regulator LeuO	0.796901	8.04676	0.0308309	0.15825	2.65973	null
SL1344_RS00590	ilvI	acetolactate synthase 3 large subunit	-0.236681	8.83726	0.410581	0.699577	0.515445	null
SL1344_RS00595	ilvN	acetolactate synthase small subunit	-0.21359	7.21884	0.512253	0.768407	0.380058	null
SL1344_RS00600	cra	catabolite repressor/activator	-0.157502	7.21967	0.630981	0.844331	0.244119	null
SL1344_RS00605	mraZ	division/cell wall cluster transcriptional repressor MraZ	0.132146	6.61536	0.722162	0.890152	0.167876	null
SL1344_RS00610	rsmH	16S rRNA (cytosine(1402)-N(4))-methyltransferase RsmH	0.0926585	6.64965	0.797891	0.926087	0.11078	null
SL1344_RS00660	SL1344_RS00660	D-alanine--D-alanine ligase	-0.151324	7.39794	0.612975	0.834959	0.260223	null
SL1344_RS00685	secM	secA regulator SecM	0.0146383	5.06181	0.979767	0.995812	0.00605424	null
SL1344_RS00690	secA	preprotein translocase subunit SecA	-0.0706454	5.14933	0.866654	0.951037	0.0724262	null
SL1344_RS00695	mutT	8-oxo-dGTP diphosphatase MutT	-0.14257	5.34113	0.723387	0.890291	0.167652	null
SL1344_RS00705	yacG	DNA gyrase inhibitor YacG	0.504675	4.85945	0.263774	0.568043	0.815927	null
SL1344_RS00710	zapD	cell division protein ZapD	0.292962	6.57191	0.448169	0.72961	0.454802	null
SL1344_RS00720	SL1344_RS00720	GMP reductase	0.501092	7.94617	0.0790679	0.297394	1.74955	null
SL1344_RS00725	hofC	protein transport protein HofC	0.404421	7.96156	0.161689	0.438885	1.18808	null
SL1344_RS00730	gspE	type II secretion system protein GspE	0.162371	8.34699	0.57177	0.80981	0.304344	null
SL1344_RS00735	ppdD	prepilin peptidase-dependent pilin	-0.206019	7.16989	0.545951	0.790973	0.3383	null
SL1344_RS00740	nadC	carboxylating nicotinate-nucleotide diphosphorylase	0.0253606	7.48983	0.936878	0.977794	0.0323983	null
SL1344_RS00745	ampD	1,6-anhydro-N-acetylmuramyl-L-alanine amidase AmpD	0.40143	7.14072	0.231814	0.530749	0.9139	null
SL1344_RS00750	ampE	beta-lactamase regulator AmpE	0.191847	7.84833	0.532776	0.78279	0.353304	null
SL1344_RS00755	SL1344_RS00755	family 43 glycosylhydrolase	0.206105	7.52964	0.482826	0.749649	0.415713	null
SL1344_RS00760	SL1344_RS00760	MFS transporter	0.16686	7.61004	0.573169	0.810174	0.303697	null
SL1344_RS00765	aroP	aromatic amino acid transporter AroP	-0.299474	8.57818	0.295093	0.600238	0.736393	null
SL1344_RS00770	pdhR	pyruvate dehydrogenase complex transcriptional repressor PdhR	0.292576	7.63812	0.321262	0.624692	0.678782	null
SL1344_RS00775	aceE	pyruvate dehydrogenase (acetyl-transferring), homodimeric type	0.0207503	5.93072	0.964987	0.989721	0.0149067	null
SL1344_RS00790	SL1344_RS00790	outer membrane protein	0.35068	5.37563	0.411101	0.699863	0.514855	null
SL1344_RS00795	SL1344_RS00795	DUF2950 family protein	0.0562267	7.06811	0.877496	0.955128	0.0662337	null
SL1344_RS00800	SL1344_RS00800	pseudogene	0.363248	8.32921	0.247697	0.550796	0.86041	null
SL1344_RS00805	acnB	bifunctional aconitate hydratase 2/2-methylisocitrate dehydratase	0.833427	8.73508	0.00872218	0.0646839	3.95045	null
SL1344_RS00815	SL1344_RS00815	YacL family protein	1.4351	5.88621	0.00205987	0.0215236	5.53794	null
SL1344_RS00820	SL1344_RS00820	2-keto-3-deoxygluconate permease 1	-0.0195312	6.65269	0.962968	0.988493	0.0166969	null
SL1344_RS00825	SL1344_RS00825	D-threonate kinase	0.523387	7.68471	0.0827584	0.305386	1.7113	null
SL1344_RS00830	SL1344_RS00830	D-threonate 4-phosphate dehydrogenase	-0.209649	7.37794	0.51987	0.772637	0.372138	null
SL1344_RS00835	SL1344_RS00835	DeoR/GlpR transcriptional regulator	0.138328	6.92577	0.70571	0.881561	0.181868	null
SL1344_RS00840	speD	adenosylmethionine decarboxylase	0.664176	6.61113	0.0689295	0.272746	1.87437	null
SL1344_RS00845	speE	polyamine aminopropyltransferase	0.0712972	7.09934	0.840823	0.943884	0.0833178	null
SL1344_RS00855	cueO	multicopper oxidase CueO	-0.0530986	8.59196	0.858548	0.95019	0.073712	null
SL1344_RS00860	SL1344_RS00860	pyrroloquinoline quinone-dependent dehydrogenase	-0.132342	8.99977	0.650778	0.854355	0.227092	null
SL1344_RS00865	hpt	hypoxanthine phosphoribosyltransferase	0.32577	6.37202	0.4337	0.717752	0.478444	null
SL1344_RS00875	SL1344_RS00875	ABC transporter ATP-binding protein	0.0992869	6.88865	0.79636	0.925276	0.112044	null
SL1344_RS00880	SL1344_RS00880	ABC transporter permease	-0.338763	6.97335	0.32251	0.626066	0.675613	null
SL1344_RS00885	SL1344_RS00885	fimbrial protein	0.360665	7.68269	0.21455	0.511608	0.96689	null
SL1344_RS00890	SL1344_RS00890	fimbrial outer membrane usher protein	-0.00150101	8.79393	0.996975	1	0	null
SL1344_RS00895	SL1344_RS00895	fimbria/pilus periplasmic chaperone	0.059744	7.20709	0.868547	0.951037	0.0724262	null
SL1344_RS00900	SL1344_RS00900	fimbrial protein	0.37528	7.24411	0.339515	0.639948	0.643973	null
SL1344_RS00905	SL1344_RS00905	PTS sugar transporter subunit IIA	0.641287	7.68084	0.106658	0.344675	1.53669	null
SL1344_RS00910	SL1344_RS00910	polysaccharide deacetylase family protein	0.0391662	7.8163	0.910225	0.967883	0.0470962	null
SL1344_RS00915	panD	aspartate 1-decarboxylase	-0.615612	5.95278	0.18233	0.46911	1.092	null
SL1344_RS00920	panC	pantoate--beta-alanine ligase	-0.190288	6.86934	0.584474	0.816788	0.291967	null
SL1344_RS00925	panB	3-methyl-2-oxobutanoate hydroxymethyltransferase	-0.271204	7.29745	0.376521	0.674052	0.569067	null
SL1344_RS00935	pcnB	polynucleotide adenylyltransferase PcnB	-0.157295	7.47215	0.599613	0.825935	0.2759	null
SL1344_RS00940	gluQRS	tRNA glutamyl-Q(34) synthetase GluQRS	0.148386	8.03879	0.598347	0.825935	0.2759	null
SL1344_RS00945	dksA	RNA polymerase-binding protein DksA	-0.246674	6.49667	0.507146	0.766015	0.384556	null
SL1344_RS00950	sfsA	DNA/RNA nuclease SfsA	-0.0522553	7.70906	0.858966	0.95019	0.073712	null
SL1344_RS00955	thpR	RNA 2',3'-cyclic phosphodiesterase	-0.457419	7.07419	0.168266	0.447957	1.15857	null
SL1344_RS00960	hrpB	ATP-dependent helicase HrpB	-0.0858102	9.61718	0.773573	0.915503	0.127364	null
SL1344_RS00965	mrcB	bifunctional glycosyl transferase/transpeptidase	0.509691	8.79144	0.076749	0.291609	1.77789	null
SL1344_RS00970	fhuA	ferrichrome porin FhuA	0.616225	8.532	0.038124	0.183067	2.44956	null
SL1344_RS00975	fhuC	Fe3+-hydroxamate ABC transporter ATP-binding protein FhuC	-0.0760788	6.78208	0.837303	0.941679	0.0866933	null
SL1344_RS00980	fhuD	Fe(3+)-hydroxamate ABC transporter substrate-binding protein FhuD	0.246874	6.85275	0.50552	0.765815	0.384932	null
SL1344_RS00985	fhuB	Fe(3+)-hydroxamate ABC transporter permease FhuB	-0.30515	7.64135	0.306868	0.611348	0.709933	null
SL1344_RS00990	stfA	fimbrial major subunit StfA	0.722978	6.73996	0.0711662	0.277881	1.84746	null
SL1344_RS00995	SL1344_RS00995	fimbrial biogenesis outer membrane usher protein	0.482373	9.64642	0.0931958	0.325986	1.61712	null
SL1344_RS01000	stfD	fimbrial chaperone StfD	-0.224812	7.62038	0.461992	0.740055	0.434296	null
SL1344_RS01005	SL1344_RS01005	fimbrial protein	0.352863	7.27632	0.258923	0.562163	0.830938	null
SL1344_RS01010	stfF	fimbrial minor subunit StfF	0.681817	5.59035	0.0810579	0.30183	1.72819	null
SL1344_RS01015	SL1344_RS01015	fimbrial protein	0.6253	6.41038	0.0974909	0.330792	1.596	null
SL1344_RS01020	SL1344_RS01020	DUF2544 domain-containing protein	0.43496	7.31157	0.160909	0.437929	1.19123	null
SL1344_RS01025	hemL	glutamate-1-semialdehyde 2,1-aminomutase	1.54581	4.4509	0.00123398	0.014693	6.08873	null
SL1344_RS01030	clcA	H(+)/Cl(-) exchange transporter ClcA	0.070404	8.04644	0.811261	0.932028	0.101555	null
SL1344_RS01040	SL1344_RS01040	TRIC cation channel family protein	-0.273948	7.21617	0.40128	0.694399	0.526163	null
SL1344_RS01045	btuF	vitamin B12 ABC transporter substrate-binding protein BtuF	0.266513	6.679	0.467405	0.74206	0.430392	null
SL1344_RS01050	mtnN	5'-methylthioadenosine/S-adenosylhomocysteine nucleosidase	1.37774	4.67276	0.00445526	0.0394994	4.66203	null
SL1344_RS01055	dgt	dGTPase	0.961614	9.24432	0.00195058	0.0207757	5.58896	null
SL1344_RS01060	degP	serine endoprotease DegP	0.342131	8.67547	0.231309	0.530185	0.915433	null
SL1344_RS01065	cdaR	DNA-binding transcriptional regulator CdaR	0.177601	7.73042	0.538583	0.785346	0.348599	null
SL1344_RS01070	SL1344_RS01070	DUF3461 family protein	-0.514981	5.81692	0.183504	0.47118	1.08565	null
SL1344_RS01075	SL1344_RS01075	MHS family MFS transporter	-0.749025	7.91238	0.0119461	0.080662	3.63197	null
SL1344_RS01085	glnD	bifunctional uridylyltransferase/uridylyl-removing protein GlnD	0.59539	6.10665	0.136519	0.396161	1.33584	null
SL1344_RS01130	rseP	sigma E protease regulator RseP	-1.42446	5.66634	0.0012286	0.0146716	6.09083	null
SL1344_RS01140	skp	molecular chaperone Skp	0.955853	5.6432	0.0175479	0.1057	3.24195	null
SL1344_RS01165	rnhB	ribonuclease HII	0.342015	6.20905	0.377111	0.674814	0.567439	null
SL1344_RS01180	SL1344_RS01180	chitinase	0.247025	8.04772	0.368726	0.664217	0.590274	null
SL1344_RS01185	ldcC	lysine decarboxylase LdcC	-0.125754	8.06031	0.674333	0.869121	0.20237	null
SL1344_RS01190	SL1344_RS01190	VOC family protein	-0.100278	6.34758	0.793761	0.924008	0.114023	null
SL1344_RS01200	rof	Rho-binding antiterminator	-0.5652	5.26861	0.167238	0.446839	1.16217	null
SL1344_RS01210	SL1344_RS01210	YaeQ family protein	0.842081	6.32873	0.0286624	0.150321	2.73388	null
SL1344_RS01215	arfB	aminoacyl-tRNA hydrolase	-0.140931	5.93247	0.718614	0.888452	0.170634	null
SL1344_RS01220	nlpE	envelope stress response activation lipoprotein NlpE	-0.641757	8.05631	0.0216797	0.122697	3.02683	null
SL1344_RS01230	tsaA	tRNA (N6-threonylcarbamoyladenosine(37)-N6)-methyltransferase TrmO	-0.261028	7.43759	0.378859	0.676464	0.563916	null
SL1344_RS01235	rcsF	Rcs stress response system protein RcsF	-0.321825	7.42984	0.274938	0.579499	0.787123	null
SL1344_RS01240	metQ	methionine ABC transporter substrate-binding lipoprotein MetQ	0.123568	7.62755	0.686792	0.872822	0.196241	null
SL1344_RS01245	metI	methionine ABC transporter permease MetI	-0.381739	7.62097	0.197568	0.490763	1.0269	null
SL1344_RS01250	metN	methionine ABC transporter ATP-binding protein MetN	-0.747053	8.13165	0.00852728	0.0638507	3.96915	null
SL1344_RS01255	gmhB	D-glycero-beta-D-manno-heptose 1,7-bisphosphate 7-phosphatase	0.526515	5.34731	0.194059	0.487097	1.03772	null
SL1344_RS01260	SL1344_RS01260	NA	-0.607871	8.69008	0.0786028	0.296219	1.75526	null
SL1344_RS01275	SL1344_RS01275	NA	-0.473283	9.67666	0.171428	0.453014	1.14237	null
SL1344_RS01290	dkgB	2,5-didehydrogluconate reductase DkgB	0.520825	5.39746	0.269987	0.573078	0.803196	null
SL1344_RS01295	SL1344_RS01295	LysR family transcriptional regulator	-0.190331	6.28779	0.647033	0.852669	0.229942	null
SL1344_RS01300	SL1344_RS01300	MFS transporter	0.20544	7.59797	0.486742	0.750356	0.414352	null
SL1344_RS01305	SL1344_RS01305	endonuclease/exonuclease/phosphatase family protein	-0.583956	7.15124	0.0742239	0.285667	1.8076	null
SL1344_RS01310	SL1344_RS01310	class I SAM-dependent methyltransferase	-0.710887	6.62233	0.0519019	0.22568	2.14765	null
SL1344_RS01315	mltD	murein transglycosylase D	0.0699749	7.58702	0.825243	0.937901	0.0924922	null
SL1344_RS01320	gloB	hydroxyacylglutathione hydrolase	0.156562	5.24973	0.721356	0.890152	0.167876	null
SL1344_RS01325	SL1344_RS01325	class I SAM-dependent methyltransferase	-0.491656	5.99687	0.257364	0.559832	0.836935	null
SL1344_RS01345	SL1344_RS01345	ImpA family type VI secretion system protein	-0.0471046	7.54397	0.878007	0.955197	0.0661294	null
SL1344_RS01350	tssG	type VI secretion system baseplate subunit TssG	0.185972	7.56965	0.53669	0.784606	0.349959	null
SL1344_RS01355	tssF	type VI secretion system baseplate subunit TssF	-0.050225	8.20778	0.86059	0.95019	0.073712	null
SL1344_RS01360	tssE	type VI secretion system baseplate subunit TssE	0.643016	5.97168	0.106452	0.344675	1.53669	null
SL1344_RS01365	SL1344_RS01365	hypothetical protein	-0.318068	6.72096	0.382131	0.678754	0.559039	null
SL1344_RS01370	tagK	type VI secretion system-associated protein TagK	0.868505	7.30883	0.00526735	0.0446688	4.48459	null
SL1344_RS01380	tssH	type VI secretion system ATPase TssH	0.262653	8.55066	0.381383	0.678408	0.559774	null
SL1344_RS01385	tssB	type VI secretion system contractile sheath small subunit	0.817303	5.69051	0.0364759	0.177441	2.49459	null
SL1344_RS01390	tssC	type VI secretion system contractile sheath large subunit	0.133243	7.63756	0.645717	0.852384	0.230424	null
SL1344_RS01395	SL1344_RS01395	hypothetical protein	1.2919	5.55738	0.00335417	0.0315148	4.98783	null
SL1344_RS01400	SL1344_RS01400	type VI secretion system tube protein Hcp	0.642407	6.46415	0.130209	0.384523	1.37886	null
SL1344_RS01415	SL1344_RS01415	type VI secretion system tube protein Hcp	1.1709	5.80184	0.00788387	0.0604725	4.04758	null
SL1344_RS01420	tssJ	type VI secretion system lipoprotein TssJ	-0.221861	6.01652	0.565015	0.803855	0.314992	null
SL1344_RS01425	tssK	type VI secretion system baseplate subunit TssK	-0.164813	7.37254	0.596381	0.824706	0.278049	null
SL1344_RS01430	tssL	type VI secretion system protein TssL, long form	-0.0559985	7.68822	0.860357	0.95019	0.073712	null
SL1344_RS01435	SL1344_RS01435	membrane protein	1.99612	6.8843	1.94643e-07	1.00919e-05	16.5964	null
SL1344_RS01445	tssM	type VI secretion system membrane subunit TssM	-0.226683	9.57362	0.475354	0.745165	0.424369	null
SL1344_RS01450	SL1344_RS01450	DUF2094 domain-containing protein	0.848678	7.02241	0.0191958	0.11359	3.13809	null
SL1344_RS01455	SL1344_RS01455	DUF2195 family protein	0.973727	6.51063	0.0143532	0.0922705	3.43799	null
SL1344_RS01460	SL1344_RS01460	DUF2778 domain-containing protein	1.66272	7.05652	1.65702e-05	0.000416389	11.2298	null
SL1344_RS01465	SL1344_RS01465	type VI secretion system tip protein VgrG	-0.14636	7.95881	0.623726	0.840112	0.251346	null
SL1344_RS01470	SL1344_RS01470	DcrB-related protein	0.664754	6.00239	0.0822868	0.303936	1.71816	null
SL1344_RS01475	SL1344_RS01475	PAAR domain-containing protein	-0.0782689	9.48269	0.804039	0.930323	0.104197	null
SL1344_RS01485	SL1344_RS01485	pseudogene	1.12487	7.58878	0.0001225	0.0022104	8.82147	null
SL1344_RS01500	SL1344_RS01500	SymE family type I addiction module toxin	1.38178	5.31395	0.00185843	0.0202021	5.62935	null
SL1344_RS24945	SL1344_RS24945	type I toxin-antitoxin system SymE family toxin	1.68812	6.19705	0.000148701	0.00261408	8.57948	null
SL1344_RS26520	SL1344_RS26520	pseudogene	1.6545	5.99758	0.00484374	0.0422743	4.56408	null
SL1344_RS01525	SL1344_RS01525	Saf-pilin pilus formation protein SafA	1.28241	5.78104	0.00755498	0.0585005	4.09541	null
SL1344_RS01530	papD	pili assembly chaperone PapD	1.80362	6.34829	0.000700083	0.00925013	6.75631	null
SL1344_RS01535	SL1344_RS01535	fimbrial biogenesis outer membrane usher protein	-0.0267305	8.71092	0.930207	0.975027	0.0364862	null
SL1344_RS01540	SL1344_RS01540	pilin structural protein SafD	1.8144	5.93286	3.54361e-05	0.000776184	10.3313	null
SL1344_RS01545	SL1344_RS01545	polysaccharide deacetylase family protein	0.950224	7.19287	0.0275545	0.145068	2.7852	null
SL1344_RS01575	SL1344_RS01575	Spy/CpxP family protein refolding chaperone	1.69556	6.82881	9.80896e-05	0.001843	9.08373	null
SL1344_RS01580	SL1344_RS01580	amidohydrolase	0.0993346	6.57976	0.794956	0.924768	0.112837	null
SL1344_RS01585	fadE	acyl-CoA dehydrogenase FadE	0.200546	8.95627	0.488803	0.752401	0.410427	null
SL1344_RS01595	SL1344_RS01595	class II glutamine amidotransferase	-0.439784	7.45447	0.290071	0.595853	0.746971	null
SL1344_RS01600	SL1344_RS01600	murein L,D-transpeptidase	0.0300963	6.61846	0.946853	0.981574	0.0268308	null
SL1344_RS01605	dinB	DNA polymerase IV	0.316668	8.68905	0.325725	0.628405	0.670234	null
SL1344_RS01610	SL1344_RS01610	pseudogene	-0.048228	8.27886	0.864427	0.950777	0.0728205	null
SL1344_RS01615	SL1344_RS01615	peptide chain release factor H	0.0911498	6.6223	0.812402	0.93227	0.10118	null
SL1344_RS01620	pepD	cytosol nonspecific dipeptidase	-0.496423	8.26434	0.0771846	0.29246	1.77369	null
SL1344_RS01625	gpt	xanthine phosphoribosyltransferase	0.312151	6.42666	0.408166	0.697774	0.519168	null
SL1344_RS01630	frsA	esterase FrsA	0.133965	7.67692	0.639125	0.848851	0.236417	null
SL1344_RS01635	crl	sigma factor-binding protein Crl	0.477866	6.20254	0.250809	0.554569	0.850561	null
SL1344_RS01640	phoE	phosphoporin PhoE	0.190999	7.45934	0.567797	0.806414	0.310408	null
SL1344_RS01645	proB	glutamate 5-kinase	-0.0224005	7.13849	0.947975	0.981826	0.0264614	null
SL1344_RS01650	proA	glutamate-5-semialdehyde dehydrogenase	0.122976	7.28246	0.697957	0.875467	0.191876	null
SL1344_RS01660	SL1344_RS01660	pseudogene	0.520507	6.94939	0.133689	0.392256	1.35013	null
SL1344_RS24950	SL1344_RS24950	pseudogene	-0.293427	6.48246	0.436665	0.720805	0.47232	null
SL1344_RS01680	SL1344_RS01680	MFS transporter	1.61935	6.50704	0.000240101	0.0039026	8.00135	null
SL1344_RS01685	leuC	pseudogene	0.641107	7.41531	0.0809761	0.3018	1.72834	null
SL1344_RS01690	leuD	3-isopropylmalate dehydratase small subunit	-0.414337	5.1925	0.412741	0.700617	0.513303	null
SL1344_RS01695	SL1344_RS01695	fumarylacetoacetate hydrolase family protein	0.088269	5.91588	0.860477	0.95019	0.073712	null
SL1344_RS01700	SL1344_RS01700	alpha/beta hydrolase	0.289429	5.93142	0.616839	0.83739	0.256029	null
SL1344_RS01705	SL1344_RS01705	LysR family transcriptional regulator	1.43452	6.55727	0.0142114	0.0918138	3.44515	null
SL1344_RS01720	SL1344_RS01720	fimbrial assembly chaperone	0.192412	6.96938	0.61058	0.832414	0.264626	null
SL1344_RS01725	stbD	fimbrial usher protein StbD	0.435835	8.5714	0.143363	0.40864	1.2911	null
SL1344_RS01730	SL1344_RS01730	fimbrial outer membrane usher protein	-0.198454	8.45974	0.480799	0.748942	0.417074	null
SL1344_RS01735	SL1344_RS01735	fimbrial biogenesis chaperone StbB	1.71232	5.89088	0.00116472	0.0141616	6.14187	null
SL1344_RS01740	SL1344_RS01740	type 1 fimbrial protein	1.39925	5.93048	0.00340713	0.031935	4.96872	null
SL1344_RS01755	SL1344_RS01755	EAL domain-containing protein	1.72852	8.31093	0.000114272	0.00207816	8.91048	null
SL1344_RS01760	SL1344_RS01760	transcriptional regulator	1.71844	6.33863	0.000421435	0.00627708	7.31569	null
SL1344_RS01780	SL1344_RS01780	membrane protein	1.59141	5.80311	0.000846073	0.0108297	6.52886	null
SL1344_RS01785	SL1344_RS01785	DUF4156 domain-containing protein	1.04369	6.01683	0.0133814	0.0879778	3.50672	null
SL1344_RS01790	mdsC	multidrug efflux transporter outer membrane subunit MdsC	-0.119842	8.12032	0.673647	0.868916	0.202712	null
SL1344_RS01795	mdsB	multidrug efflux RND transporter permease subunit MdsB	0.00652821	9.10312	0.982934	0.995926	0.00588887	null
SL1344_RS01800	mdsA	multidrug efflux RND transporter periplasmic adaptor subunit MdsA	0.0277474	8.00627	0.927938	0.974822	0.0367886	null
SL1344_RS01805	golT	gold/copper-translocating P-type ATPase GolT	0.256949	9.00996	0.392449	0.686661	0.542331	null
SL1344_RS01810	golS	Au(I) sensor transcriptional regulator GolS	0.463184	6.58177	0.223902	0.520338	0.942479	null
SL1344_RS01825	SL1344_RS01825	MFS transporter	-0.159578	7.13627	0.624658	0.840815	0.250139	null
SL1344_RS01830	SL1344_RS01830	site-specific DNA-methyltransferase	1.32884	8.06515	0.00304526	0.0294184	5.08714	null
SL1344_RS01835	SL1344_RS01835	type III restriction-modification system endonuclease	0.24284	9.40254	0.537765	0.784991	0.349252	null
SL1344_RS01840	SL1344_RS01840	hypothetical protein	-0.0816938	5.50556	0.849574	0.947157	0.0783239	null
SL1344_RS01845	SL1344_RS01845	cytochrome ubiquinol oxidase subunit I	0.209934	8.30351	0.473415	0.74438	0.425889	null
SL1344_RS01850	cydB	cytochrome d ubiquinol oxidase subunit II	-0.580753	7.39875	0.0583209	0.243757	2.03648	null
SL1344_RS01860	SL1344_RS01860	helix-turn-helix domain-containing protein	-0.2419	7.5158	0.419623	0.707536	0.499124	null
SL1344_RS01865	foxA	ferrioxamine B receptor FoxA	-0.0308615	8.37817	0.913767	0.969635	0.0444867	null
SL1344_RS01870	SL1344_RS01870	LysE family transporter	-0.628023	6.42653	0.103754	0.342448	1.54604	null
SL1344_RS01875	SL1344_RS01875	DUF1471 domain-containing protein	-0.0712958	5.04342	0.877046	0.955058	0.0663398	null
SL1344_RS01880	prpR	propionate catabolism operon regulatory protein PrpR	0.12192	7.99455	0.662184	0.862318	0.213709	null
SL1344_RS01885	prpB	methylisocitrate lyase	0.268004	7.15728	0.441691	0.723479	0.466977	null
SL1344_RS01890	prpC	2-methylcitrate synthase	-0.00729504	7.13045	0.987593	0.997312	0.00388365	null
SL1344_RS01895	SL1344_RS01895	bifunctional 2-methylcitrate dehydratase/aconitate hydratase	0.0964045	7.47442	0.752025	0.903047	0.147127	null
SL1344_RS01900	prpE	propionate--CoA ligase	0.2997	7.63638	0.327042	0.628405	0.670234	null
SL1344_RS01915	iprA	hydrogen peroxide resistance inhibitor IprA	1.41704	7.09602	0.00125431	0.0148918	6.06934	null
SL1344_RS01920	ampH	D-alanyl-D-alanine- carboxypeptidase/endopeptidase AmpH	0.512394	8.4272	0.15095	0.422908	1.24158	null
SL1344_RS01925	sbmA	peptide antibiotic transporter SbmA	-0.445249	7.62979	0.132124	0.388778	1.36298	null
SL1344_RS01930	yaiW	surface-exposed outer membrane lipoprotein YaiW	-0.203038	7.66773	0.485635	0.749649	0.415713	null
SL1344_RS01935	SL1344_RS01935	DUF2755 family protein	0.131127	5.56043	0.746511	0.901126	0.150199	null
SL1344_RS01940	SL1344_RS01940	DUF2754 family protein	-0.452014	4.90797	0.278515	0.583315	0.777654	null
SL1344_RS01945	ddlA	D-alanine--D-alanine ligase	0.40934	7.50107	0.168448	0.447957	1.15857	null
SL1344_RS01950	SL1344_RS01950	extensin family protein	0.0897725	6.74848	0.806301	0.93143	0.102481	null
SL1344_RS01955	SL1344_RS01955	multidrug efflux MFS transporter	0.335915	7.6601	0.241758	0.544089	0.878085	null
SL1344_RS01960	iraP	anti-adapter protein IraP	1.32956	7.4164	3.04482e-05	0.000692865	10.4951	null
SL1344_RS01965	psiF	phosphate starvation-inducible protein PsiF	0.12227	5.52257	0.777262	0.917754	0.123821	null
SL1344_RS01970	adrA	diguanylate cyclase AdrA	0.109091	7.75221	0.715849	0.887445	0.17227	null
SL1344_RS01975	proC	pyrroline-5-carboxylate reductase	0.887104	6.58525	0.0190476	0.113235	3.14261	null
SL1344_RS01980	SL1344_RS01980	YaiI/YqxD family protein	-0.114074	6.2385	0.784252	0.919638	0.120862	null
SL1344_RS01985	aroL	shikimate kinase AroL	-0.186293	7.43227	0.53178	0.78267	0.353523	null
SL1344_RS01990	SL1344_RS01990	hypothetical protein	0.801725	4.72373	0.049316	0.217202	2.20289	null
SL1344_RS01995	SL1344_RS01995	AroM family protein	0.758099	6.63165	0.0365642	0.177449	2.49453	null
SL1344_RS02000	ppnP	pyrimidine/purine nucleoside phosphorylase	-0.296823	6.75492	0.433202	0.717507	0.478935	null
SL1344_RS02005	rdgC	recombination-associated protein RdgC	-0.223313	6.95048	0.515605	0.769837	0.377374	null
SL1344_RS02010	mak	fructokinase	0.260177	7.67079	0.393319	0.687009	0.541599	null
SL1344_RS02015	araJ	MFS transporter AraJ	-0.0334486	7.56769	0.913327	0.969583	0.044563	null
SL1344_RS02020	sbcC	exonuclease subunit SbcC	0.0207535	9.42388	0.948696	0.981826	0.0264614	null
SL1344_RS02025	sbcD	exonuclease subunit SbcD	-0.0483243	7.97134	0.869194	0.951421	0.071844	null
SL1344_RS02035	phoB	phosphate response regulator transcription factor PhoB	0.100331	7.43092	0.737716	0.897975	0.155253	null
SL1344_RS02040	phoR	phosphate regulon sensor histidine kinase PhoR	-0.174883	8.28149	0.536927	0.784606	0.349959	null
SL1344_RS02045	brnQ	branched-chain amino acid transporter carrier protein BrnQ	0.278726	8.59516	0.337367	0.638391	0.647487	null
SL1344_RS02050	proY	proline-specific permease ProY	0.025699	8.24743	0.928519	0.974933	0.0366252	null
SL1344_RS02055	malZ	maltodextrin glucosidase	0.22265	8.58426	0.458196	0.737987	0.438333	null
SL1344_RS02060	SL1344_RS02060	peroxiredoxin	-0.350034	7.41726	0.237344	0.53799	0.894347	null
SL1344_RS02065	acpH	ACP phosphodiesterase	-0.0477141	5.93025	0.90863	0.967883	0.0470962	null
SL1344_RS02070	queA	tRNA preQ1(34) S-adenosylmethionine ribosyltransferase-isomerase QueA	-0.39402	7.71592	0.178374	0.463886	1.10816	null
SL1344_RS02075	tgt	tRNA guanosine(34) transglycosylase Tgt	0.0424168	7.86774	0.883039	0.956947	0.0634897	null
SL1344_RS02095	SL1344_RS02095	VOC family protein	0.697438	5.46278	0.0937353	0.327036	1.61248	null
SL1344_RS02100	SL1344_RS02100	YafY family transcriptional regulator	0.128372	6.04016	0.765379	0.910012	0.136043	null
SL1344_RS02115	SL1344_RS02115	nucleoside-specific channel-forming protein Tsx	0.43207	6.64359	0.25147	0.555034	0.849352	null
SL1344_RS02120	SL1344_RS02120	DUF3251 domain-containing protein	0.370673	6.49771	0.333491	0.634453	0.656414	null
SL1344_RS02125	nrdR	transcriptional regulator NrdR	-0.0510271	5.363	0.90963	0.967883	0.0470962	null
SL1344_RS02145	thiL	thiamine-phosphate kinase	1.33909	4.32178	0.00312176	0.029856	5.06584	null
SL1344_RS02150	pgpA	phosphatidylglycerophosphatase A	-0.743476	6.0626	0.0523727	0.226592	2.14183	null
SL1344_RS02155	SL1344_RS02155	aldo/keto reductase	-0.197291	6.90913	0.585121	0.817134	0.291355	null
SL1344_RS02175	thiI	tRNA 4-thiouridine(8) synthase ThiI	-0.0349802	7.69874	0.907272	0.967402	0.0478126	null
SL1344_RS02180	phnV	2-aminoethylphosphonate ABC transport system, membrane component PhnV	0.00825327	7.69035	0.981059	0.995926	0.00588887	null
SL1344_RS02185	phnU	2-aminoethylphosphonate ABC transporter permease subunit	-0.156346	7.31135	0.643405	0.851498	0.231925	null
SL1344_RS02190	phnT	2-aminoethylphosphonate ABC transport system ATP-binding subunit PhnT	-0.029176	7.84216	0.926562	0.973877	0.038188	null
SL1344_RS02195	phnS	2-aminoethylphosphonate ABC transporter substrate-binding protein	0.0969748	7.86656	0.747796	0.90167	0.149329	null
SL1344_RS02200	phnR	phosphonate utilization transcriptional regulator PhnR	-0.289506	7.47245	0.345488	0.643574	0.635822	null
SL1344_RS02205	phnW	2-aminoethylphosphonate--pyruvate transaminase	-0.34249	7.58583	0.273035	0.577362	0.792451	null
SL1344_RS02210	SL1344_RS02210	phosphonoacetaldehyde hydrolase	-0.191501	6.93418	0.587024	0.818954	0.288146	null
SL1344_RS02215	yajL	protein deglycase YajL	-0.0252559	6.62349	0.953568	0.984456	0.0226017	null
SL1344_RS02220	panE	2-dehydropantoate 2-reductase	0.221228	7.4207	0.4541	0.733725	0.446689	null
SL1344_RS02225	SL1344_RS02225	YajQ family cyclic di-GMP-binding protein	-0.273171	5.81274	0.484796	0.749649	0.415713	null
SL1344_RS02230	SL1344_RS02230	MFS transporter	0.18301	7.57085	0.533008	0.78279	0.353304	null
SL1344_RS02235	SL1344_RS02235	SEL1-like repeat protein	1.30652	7.44009	0.00190219	0.0205036	5.60798	null
SL1344_RS02240	SL1344_RS02240	sel1 repeat family protein	1.64905	6.48734	0.00018381	0.0031119	8.32799	null
SL1344_RS02245	cyoE	heme o synthase	0.495365	7.11048	0.145549	0.413771	1.27309	null
SL1344_RS02250	SL1344_RS02250	cytochrome o ubiquinol oxidase subunit IV	0.390991	5.55105	0.339539	0.639948	0.643973	null
SL1344_RS02255	SL1344_RS02255	cytochrome o ubiquinol oxidase subunit III	0.0327391	6.65768	0.933295	0.976778	0.0338978	null
SL1344_RS02260	cyoB	cytochrome o ubiquinol oxidase subunit I	0.194807	8.51806	0.499541	0.762612	0.390979	null
SL1344_RS02265	cyoA	cytochrome o ubiquinol oxidase subunit II	0.690549	8.25121	0.0447883	0.202983	2.30057	null
SL1344_RS02270	ampG	muropeptide MFS transporter AmpG	-0.131808	8.63152	0.64641	0.852486	0.230252	null
SL1344_RS02275	SL1344_RS02275	lipoprotein	-0.350577	7.43907	0.23879	0.540208	0.888414	null
SL1344_RS02280	bolA	transcriptional regulator BolA	0.49827	6.10588	0.223319	0.520315	0.942544	null
SL1344_RS02285	tig	trigger factor	-0.331954	8.32579	0.250883	0.554569	0.850561	null
SL1344_RS02295	clpX	ATP-dependent protease ATP-binding subunit ClpX	1.33858	4.67813	0.00139567	0.0161487	5.95244	null
SL1344_RS02300	lon	endopeptidase La	-1.16762	6.60777	0.00174307	0.0193712	5.68994	null
SL1344_RS02305	hupB	DNA-binding protein HU-beta	-0.0960664	6.07106	0.805577	0.931347	0.102609	null
SL1344_RS02310	ppiD	peptidylprolyl isomerase	0.263534	8.23991	0.346438	0.64442	0.633928	null
SL1344_RS02315	SL1344_RS02315	helix-hairpin-helix domain-containing protein	-0.637563	5.65197	0.115695	0.360096	1.47355	null
SL1344_RS02320	fadM	long-chain acyl-CoA thioesterase FadM	-0.577287	4.79288	0.1584	0.436241	1.1968	null
SL1344_RS02325	queC	7-cyano-7-deazaguanine synthase QueC	0.292595	6.55192	0.430264	0.714665	0.484662	null
SL1344_RS02330	SL1344_RS02330	SgrR family transcriptional regulator	0.200261	8.29326	0.491325	0.754946	0.405555	null
SL1344_RS02335	cof	HMP-PP phosphatase	0.393721	7.01665	0.241265	0.543392	0.879936	null
SL1344_RS02340	SL1344_RS02340	PLP-dependent cysteine synthase family protein	0.401736	7.482	0.171211	0.452731	1.14327	null
SL1344_RS02345	decR	DNA-binding transcriptional regulator DecR	0.663826	6.25461	0.0855798	0.312142	1.67973	null
SL1344_RS02350	SL1344_RS02350	SmdA family multidrug ABC transporter permease/ATP-binding protein	0.127052	8.09269	0.654249	0.856989	0.222652	null
SL1344_RS02355	SL1344_RS02355	SmdB family multidrug efflux ABC transporter permease/ATP-binding protein	-0.114655	8.15617	0.680522	0.870053	0.200825	null
SL1344_RS02360	glnK	P-II family nitrogen regulator	0.748708	5.16596	0.076518	0.2912	1.77992	null
SL1344_RS02365	amtB	ammonium transporter AmtB	0.291678	7.84991	0.321891	0.625161	0.6777	null
SL1344_RS02370	tesB	acyl-CoA thioesterase II	0.139434	6.16714	0.725107	0.890408	0.167461	null
SL1344_RS02375	SL1344_RS02375	YbaY family lipoprotein	-0.227191	6.9762	0.507186	0.766015	0.384556	null
SL1344_RS02380	SL1344_RS02380	MGMT family protein	-0.0403056	4.97813	0.93519	0.977315	0.0331044	null
SL1344_RS02385	SL1344_RS02385	EAL domain-containing protein	-0.124754	7.41953	0.681049	0.870055	0.200821	null
SL1344_RS02400	SL1344_RS02400	membrane protein	1.17983	5.67657	0.00744087	0.0581638	4.10374	null
SL1344_RS02405	maa	maltose O-acetyltransferase	0.972038	8.30808	0.0333538	0.168455	2.56956	null
SL1344_RS02410	hha	hemolysin expression modulator Hha	1.44695	6.91837	0.00176715	0.0195101	5.67963	null
SL1344_RS02415	tomB	Hha toxicity modulator TomB	1.60593	7.45765	0.000160142	0.00277941	8.491	null
SL1344_RS02420	SL1344_RS02420	multidrug efflux RND transporter permease subunit	0.489978	9.95123	0.0990893	0.334031	1.58195	null
SL1344_RS02425	acrA	multidrug efflux RND transporter periplasmic adaptor subunit AcrA	0.500516	8.74694	0.0883247	0.317628	1.65459	null
SL1344_RS02430	acrR	multidrug efflux transporter transcriptional repressor AcrR	0.669219	7.9814	0.024372	0.13346	2.90552	null
SL1344_RS02435	mscK	mechanosensitive channel MscK	0.180337	9.74375	0.532203	0.78279	0.353304	null
SL1344_RS02440	SL1344_RS02440	Rpn family recombination-promoting nuclease/putative transposase	-0.487485	7.34004	0.106343	0.344675	1.53669	null
SL1344_RS02450	priC	primosomal replication protein N''	-0.169765	7.00989	0.61782	0.83739	0.256029	null
SL1344_RS02455	SL1344_RS02455	DUF454 family protein	-0.0860098	6.57386	0.823048	0.937226	0.0935306	null
SL1344_RS02460	apt	adenine phosphoribosyltransferase	0.0846445	6.63052	0.821528	0.937027	0.0938382	null
SL1344_RS02470	SL1344_RS02470	YbaB/EbfC family nucleoid-associated protein	-1.02052	6.15251	0.0147136	0.0935821	3.41762	null
SL1344_RS02475	recR	recombination protein RecR	-0.00534555	7.2731	0.990255	0.998522	0.00213334	null
SL1344_RS02480	htpG	molecular chaperone HtpG	-0.779351	9.12654	0.00747607	0.0583276	4.09968	null
SL1344_RS02495	aes	acetyl esterase	0.00845314	7.47988	0.980202	0.995926	0.00588887	null
SL1344_RS02500	gsk	inosine/guanosine kinase	0.435032	7.81212	0.129502	0.383121	1.38413	null
SL1344_RS02505	SL1344_RS02505	Kef family K(+) transporter	0.154339	8.24711	0.589667	0.819849	0.28657	null
SL1344_RS02510	SL1344_RS02510	MFS transporter	0.222652	7.76442	0.43278	0.717098	0.479758	null
SL1344_RS02515	SL1344_RS02515	bifunctional UDP-sugar hydrolase/5'-nucleotidase	-0.343805	8.39128	0.227225	0.525233	0.928972	null
SL1344_RS02520	ybaK	Cys-tRNA(Pro)/Cys-tRNA(Cys) deacylase YbaK	-0.225614	5.32702	0.575745	0.810482	0.303148	null
SL1344_RS02525	SL1344_RS02525	TraB/GumN family protein	0.0170357	7.14899	0.960422	0.987492	0.0181585	null
SL1344_RS02530	SL1344_RS02530	DUF1311 domain-containing protein	1.16042	6.03002	0.00346661	0.0324184	4.94704	null
SL1344_RS02535	copA	copper-exporting P-type ATPase CopA	-0.0800236	9.04365	0.788623	0.922124	0.116967	null
SL1344_RS02540	cueR	Cu(I)-responsive transcriptional regulator	0.260869	5.97551	0.506771	0.766015	0.384556	null
SL1344_RS02545	SL1344_RS02545	NfeD family protein	-0.311165	7.11128	0.360661	0.656623	0.606862	null
SL1344_RS02550	SL1344_RS02550	SPFH/Band 7/PHB domain protein	0.132481	7.00504	0.694004	0.87442	0.193602	null
SL1344_RS02555	fetA	iron ABC transporter ATP-binding protein FetA	0.3337	8.06685	0.286107	0.590375	0.760297	null
SL1344_RS02560	fetB	iron export ABC transporter permease subunit FetB	0.0740549	8.06341	0.796852	0.925276	0.112044	null
SL1344_RS02565	cnoX	chaperedoxin	-0.692295	8.42851	0.015612	0.0976769	3.35584	null
SL1344_RS02570	SL1344_RS02570	SDR family oxidoreductase	0.546684	7.31311	0.0723036	0.281517	1.82871	null
SL1344_RS02575	tesA	multifunctional acyl-CoA thioesterase I/protease I/lysophospholipase L1	-0.228174	6.82675	0.51785	0.770473	0.376183	null
SL1344_RS02580	SL1344_RS02580	ABC transporter ATP-binding protein	0.527724	7.36447	0.0842633	0.308991	1.69437	null
SL1344_RS02585	SL1344_RS02585	ABC transporter permease	-0.110009	8.99212	0.717607	0.888012	0.171349	null
SL1344_RS02590	SL1344_RS02590	porin	0.450396	7.40365	0.182208	0.46911	1.092	null
SL1344_RS02595	SL1344_RS02595	metal ABC transporter substrate-binding protein	-0.337756	6.59863	0.357578	0.656215	0.607761	null
SL1344_RS02600	sfbB	virulence-associated ABC transporter ATP-binding protein SfbB	-0.308937	7.28095	0.324453	0.628012	0.671135	null
SL1344_RS02605	SL1344_RS02605	ABC transporter permease	-0.275979	6.87511	0.425717	0.712246	0.489552	null
SL1344_RS02610	mnmH	tRNA 2-selenouridine(34) synthase MnmH	-0.361673	7.29261	0.242774	0.545477	0.874411	null
SL1344_RS02615	allS	HTH-type transcriptional activator AllS	-0.321429	7.0008	0.338894	0.639387	0.64524	null
SL1344_RS02620	allA	ureidoglycolate lyase	-0.206788	5.2107	0.628457	0.843485	0.245566	null
SL1344_RS02625	allR	HTH-type transcriptional repressor AllR	-0.612111	6.96395	0.102752	0.340217	1.55547	null
SL1344_RS02630	gcl	glyoxylate carboligase	0.190039	8.33095	0.535802	0.784361	0.35041	null
SL1344_RS02635	hyi	hydroxypyruvate isomerase	0.463349	6.8784	0.253206	0.556958	0.84436	null
SL1344_RS02640	glxR	2-hydroxy-3-oxopropionate reductase	-0.0255322	7.05492	0.956196	0.98525	0.0214389	null
SL1344_RS02645	SL1344_RS02645	MFS transporter	1.00821	7.72114	0.0097676	0.0698221	3.84017	null
SL1344_RS02650	SL1344_RS02650	putative allantoin permease	0.550685	5.25737	0.209743	0.505358	0.984624	null
SL1344_RS02655	allB	allantoinase AllB	-0.305787	7.76727	0.294934	0.600238	0.736393	null
SL1344_RS02660	SL1344_RS02660	uracil/xanthine transporter	0.290445	8.24788	0.297184	0.60142	0.733556	null
SL1344_RS02665	glxK	glycerate 3-kinase	0.572966	7.23199	0.0760274	0.289952	1.78612	null
SL1344_RS02670	allE	(S)-ureidoglycine aminohydrolase	-0.0230205	7.73077	0.940868	0.979095	0.0304797	null
SL1344_RS02675	allC	allantoate deiminase	-0.364274	8.15316	0.189449	0.479595	1.06011	null
SL1344_RS02680	allD	ureidoglycolate dehydrogenase	-0.0240209	7.99729	0.933376	0.976778	0.0338978	null
SL1344_RS02685	SL1344_RS02685	acyl-CoA synthetase FdrA	0.379171	7.66168	0.21188	0.50871	0.975084	null
SL1344_RS02690	SL1344_RS02690	DUF1116 domain-containing protein	-0.0560194	7.49694	0.859309	0.95019	0.073712	null
SL1344_RS02695	SL1344_RS02695	DUF2877 domain-containing protein	-0.635564	6.9238	0.0695142	0.274042	1.86753	null
SL1344_RS02700	SL1344_RS02700	carbamate kinase	-0.0616744	6.92672	0.865901	0.951037	0.0724262	null
SL1344_RS02705	purK	5-(carboxyamino)imidazole ribonucleotide synthase	-0.464192	7.6184	0.144	0.41017	1.28571	null
SL1344_RS02710	purE	5-(carboxyamino)imidazole ribonucleotide mutase	-0.0293902	6.47292	0.946799	0.981574	0.0268308	null
SL1344_RS02730	SL1344_RS02730	DUF2145 domain-containing protein	0.25483	6.83984	0.466139	0.741912	0.430681	null
SL1344_RS02735	SL1344_RS02735	STM0539 family protein	-0.603161	5.98352	0.116336	0.36072	1.47105	null
SL1344_RS02740	SL1344_RS02740	metal-dependent hydrolase	1.05135	6.21381	0.00890269	0.0655853	3.93048	null
SL1344_RS02745	ybcJ	ribosome-associated protein YbcJ	0.639884	4.83533	0.122353	0.371004	1.43049	null
SL1344_RS02755	fimA	type 1 fimbrial protein subunit FimA	0.817452	7.15245	0.0143722	0.0922705	3.43799	null
SL1344_RS02760	fimI	type 1 fimbrial protein subunit FimI	-0.430488	7.01263	0.202035	0.496267	1.01081	null
SL1344_RS02765	fimC	type 1 fimbria chaperone FimC	0.381235	7.24312	0.232839	0.531314	0.912363	null
SL1344_RS02770	SL1344_RS02770	fimbrial biogenesis usher protein	-0.111396	8.97748	0.720327	0.889765	0.168504	null
SL1344_RS02775	fimH	type 1 fimbrin D-mannose specific adhesin FimH	-0.253493	7.06683	0.446955	0.728793	0.456419	null
SL1344_RS02780	sfmF	fimbria assembly protein	1.45065	6.65001	0.000528267	0.00741672	7.075	null
SL1344_RS02790	fimY	fimbria biosynthesis regulator FimY	1.6373	5.86812	0.000790511	0.0102466	6.60871	null
SL1344_RS02835	SL1344_RS02835	pseudogene	0.804265	6.09286	0.0822912	0.303936	1.71816	null
SL1344_RS02840	SL1344_RS02840	pseudogene	-0.320834	4.74581	0.456626	0.736645	0.440959	null
SL1344_RS02845	SL1344_RS02845	AraC family transcriptional regulator	-0.11593	7.30256	0.717307	0.888012	0.171349	null
SL1344_RS02850	SL1344_RS02850	pyridine nucleotide-disulfide oxidoreductase	0.224052	7.46275	0.4542	0.733725	0.446689	null
SL1344_RS02860	SL1344_RS02860	YkgB family protein	0.532366	7.21535	0.13626	0.396161	1.33584	null
SL1344_RS02865	SL1344_RS02865	DNA repair ATPase	-0.515222	7.74451	0.0736592	0.28463	1.81284	null
SL1344_RS02870	pheP	phenylalanine transporter	-0.445721	7.45857	0.140154	0.402569	1.31269	null
SL1344_RS02875	SL1344_RS02875	mechanosensitive ion channel family protein	-0.169961	8.78736	0.613284	0.834959	0.260223	null
SL1344_RS02880	SL1344_RS02880	autotransporter domain-containing esterase	-0.295717	8.59982	0.297993	0.601804	0.732636	null
SL1344_RS02885	SL1344_RS02885	sigma-54-dependent transcriptional regulator	0.0482266	8.7737	0.868611	0.951037	0.0724262	null
SL1344_RS02890	SL1344_RS02890	SIS domain-containing protein	0.527992	7.52319	0.0757185	0.289043	1.79064	null
SL1344_RS02895	SL1344_RS02895	SIS domain-containing protein	0.0284034	7.74203	0.922243	0.972525	0.0401928	null
SL1344_RS02900	SL1344_RS02900	PTS system mannose/fructose/sorbose family transporter subunit IID	0.184789	7.07675	0.581975	0.814629	0.295784	null
SL1344_RS02905	SL1344_RS02905	PTS mannose/fructose/sorbose/N-acetylgalactosamine transporter subunit IIC	-0.904915	7.03911	0.0104672	0.0739046	3.75819	null
SL1344_RS02910	SL1344_RS02910	PTS system mannose/fructose/N-acetylgalactosamine-transporter subunit IIB	-0.933215	6.19073	0.018795	0.112222	3.15557	null
SL1344_RS02915	SL1344_RS02915	PTS sugar transporter subunit IIA	-0.289707	6.31057	0.465757	0.741912	0.430681	null
SL1344_RS02920	nfsB	oxygen-insensitive NAD(P)H nitroreductase	-0.373984	6.92086	0.276456	0.580468	0.784712	null
SL1344_RS02925	SL1344_RS02925	MmcQ/YjbR family DNA-binding protein	0.548181	5.35274	0.17048	0.451089	1.14852	null
SL1344_RS02930	SL1344_RS02930	TetR/AcrR family transcriptional regulator	0.0364427	5.92617	0.930751	0.975027	0.0364862	null
SL1344_RS02935	SL1344_RS02935	RamA family antibiotic efflux transcriptional regulator	-0.543889	5.99392	0.163908	0.441979	1.17795	null
SL1344_RS02945	SL1344_RS02945	glutamate--cysteine ligase	-0.132629	7.69569	0.646964	0.852669	0.229942	null
SL1344_RS02950	entD	enterobactin synthase subunit EntD	0.0687062	7.18559	0.833822	0.940605	0.0883398	null
SL1344_RS02955	SL1344_RS02955	TonB-dependent siderophore receptor	0.0483975	8.8861	0.868195	0.951037	0.0724262	null
SL1344_RS02960	fes	enterochelin esterase	-0.183025	8.11161	0.550055	0.79358	0.333552	null
SL1344_RS02965	SL1344_RS02965	MbtH family protein	0.679946	5.42818	0.100419	0.335768	1.57446	null
SL1344_RS02970	entF	enterobactin non-ribosomal peptide synthetase EntF	0.271781	9.17608	0.368919	0.664217	0.590274	null
SL1344_RS02975	fepE	LPS O-antigen length regulator	0.227041	9.28438	0.481437	0.748942	0.417074	null
SL1344_RS02995	entS	enterobactin transporter EntS	0.688058	7.81662	0.0252435	0.136679	2.87114	null
SL1344_RS03005	entC	isochorismate synthase EntC	0.554333	8.0272	0.05997	0.248118	2.0109	null
SL1344_RS03010	entE	(2,3-dihydroxybenzoyl)adenylate synthase EntE	0.609933	8.3651	0.0355714	0.175121	2.51358	null
SL1344_RS03015	SL1344_RS03015	isochorismatase	0.4713	7.67314	0.115631	0.360096	1.47355	null
SL1344_RS03020	entA	2,3-dihydro-2,3-dihydroxybenzoate dehydrogenase EntA	0.439351	7.46231	0.171802	0.45313	1.142	null
SL1344_RS03025	entH	proofreading thioesterase EntH	-0.0647177	7.1642	0.851597	0.947627	0.0776089	null
SL1344_RS03030	cstA	carbon starvation protein CstA	-0.0480769	8.70557	0.874512	0.954183	0.0676626	null
SL1344_RS03040	SL1344_RS03040	oxidoreductase	0.0273749	7.85308	0.929009	0.975027	0.0364862	null
SL1344_RS03045	SL1344_RS03045	pyridoxal phosphate-dependent aminotransferase	-0.478174	7.63061	0.113875	0.356056	1.48983	null
SL1344_RS03050	SL1344_RS03050	ParB-like nuclease domain-containing protein	-0.856826	6.31161	0.0397468	0.187561	2.41457	null
SL1344_RS03055	SL1344_RS03055	phosphoadenosine phosphosulfate reductase	0.319475	7.50818	0.418533	0.706374	0.501496	null
SL1344_RS03060	SL1344_RS03060	LysR family transcriptional regulator	0.883803	6.87181	0.0529749	0.227477	2.13621	null
SL1344_RS03065	dsbG	thiol:disulfide interchange protein DsbG	-0.590679	6.07934	0.182287	0.46911	1.092	null
SL1344_RS03070	ahpC	alkyl hydroperoxide reductase subunit C	-0.574408	7.75371	0.0412597	0.192922	2.37391	null
SL1344_RS03075	ahpF	alkyl hydroperoxide reductase subunit F	-0.803599	8.80934	0.00615116	0.0499904	4.32221	null
SL1344_RS03085	SL1344_RS03085	molybdopterin-dependent oxidoreductase	0.248049	8.19967	0.371045	0.666579	0.585152	null
SL1344_RS03090	SL1344_RS03090	4Fe-4S dicluster domain-containing protein	0.0472165	6.69819	0.897571	0.962926	0.054503	null
SL1344_RS03095	SL1344_RS03095	dimethyl sulfoxide reductase anchor subunit family protein	0.148433	7.26432	0.645603	0.852384	0.230424	null
SL1344_RS03100	uspG	universal stress protein UspG	-0.339651	6.26242	0.396131	0.688982	0.537462	null
SL1344_RS03105	SL1344_RS03105	glutathione-dependent formaldehyde dehydrogenase	-0.0705054	7.45613	0.814582	0.932997	0.100056	null
SL1344_RS03110	rnk	nucleoside diphosphate kinase regulator	0.190489	6.55962	0.617006	0.83739	0.256029	null
SL1344_RS03115	rna	ribonuclease I	0.298854	7.03134	0.376213	0.673796	0.569617	null
SL1344_RS03120	citT	citrate/succinate antiporter CitT	0.52305	8.29265	0.0627438	0.25623	1.96449	null
SL1344_RS03125	citG	triphosphoribosyl-dephospho-CoA synthase CitG	-0.466513	7.44661	0.147981	0.417445	1.26034	null
SL1344_RS03130	citX	citrate lyase holo-[acyl-carrier protein] synthase	-0.212814	7.37171	0.499943	0.762668	0.390872	null
SL1344_RS03135	citF	citrate lyase subunit alpha	0.310567	8.19994	0.295535	0.600238	0.736393	null
SL1344_RS03140	citE	citrate (pro-3S)-lyase subunit beta	-0.474538	7.44085	0.135578	0.39525	1.33916	null
SL1344_RS03145	citD	citrate lyase acyl carrier protein	-1.19759	5.5253	0.00439518	0.0391362	4.67535	null
SL1344_RS03150	citC	[citrate (pro-3S)-lyase] ligase	0.654506	7.94089	0.027142	0.144382	2.79204	null
SL1344_RS03155	dpiB	sensor histidine kinase DpiB	0.276409	8.08547	0.314319	0.618553	0.693031	null
SL1344_RS03160	dpiA	two-component response regulator DpiA	-0.171448	7.69543	0.548029	0.791735	0.33691	null
SL1344_RS03165	dcuC	anaerobic C4-dicarboxylate transporter DcuC	0.752417	8.38939	0.0112716	0.0773693	3.69209	null
SL1344_RS03170	pagP	lipid IV(A) palmitoyltransferase PagP	1.03453	7.43892	0.00532327	0.0449569	4.47531	null
SL1344_RS03175	cspE	transcription antiterminator/RNA stability regulator CspE	-1.82081	6.24745	7.79002e-06	0.000222644	12.133	null
SL1344_RS03185	SL1344_RS03185	deaminated glutathione amidase	0.129328	6.58964	0.724344	0.890291	0.167652	null
SL1344_RS03200	SL1344_RS03200	YbeF family transcriptional regulator	1.00844	8.0555	0.00773117	0.0597488	4.06495	null
SL1344_RS03215	dacA	D-alanyl-D-alanine carboxypeptidase DacA	-0.181572	7.33357	0.568642	0.806865	0.3096	null
SL1344_RS03220	rlpA	endolytic peptidoglycan transglycosylase RlpA	-0.144315	7.67769	0.618537	0.837814	0.255298	null
SL1344_RS03235	rlmH	23S rRNA (pseudouridine(1915)-N(3))-methyltransferase RlmH	-0.976768	6.2973	0.0124253	0.082486	3.59971	null
SL1344_RS03240	rsfS	ribosome silencing factor	0.335669	6.03967	0.38807	0.683695	0.548576	null
SL1344_RS03250	SL1344_RS03250	adenosylcobalamin/alpha-ribazole phosphatase	-0.157218	7.35994	0.616621	0.83739	0.256029	null
SL1344_RS03255	SL1344_RS03255	threonine-phosphate decarboxylase	-0.265654	8.1284	0.358034	0.656473	0.607193	null
SL1344_RS03280	SL1344_RS03280	UxaA family hydrolase	-0.0960067	6.26533	0.809552	0.932028	0.101555	null
SL1344_RS03285	SL1344_RS03285	UxaA family hydrolase	0.21432	9.38928	0.457502	0.737511	0.439264	null
SL1344_RS03290	SL1344_RS03290	2-keto-3-deoxygluconate permease	0.151702	8.62219	0.601388	0.827507	0.273156	null
SL1344_RS03295	SL1344_RS03295	sigma-54-dependent transcriptional regulator	0.274912	9.16375	0.359571	0.656622	0.606865	null
SL1344_RS03300	SL1344_RS03300	zinc ribbon-containing protein	-0.467223	6.45635	0.235351	0.535257	0.901697	null
SL1344_RS03305	SL1344_RS03305	sel1 repeat family protein	0.994494	8.59855	0.0018356	0.0201032	5.63643	null
SL1344_RS03310	SL1344_RS03310	DUF1266 domain-containing protein	0.796178	7.11213	0.0204618	0.118546	3.07649	null
SL1344_RS03315	SL1344_RS03315	J domain-containing protein	0.0309283	8.1198	0.913048	0.969583	0.044563	null
SL1344_RS03320	SL1344_RS03320	pseudogene	0.266458	7.49338	0.364644	0.661461	0.596271	null
SL1344_RS03325	SL1344_RS03325	J domain-containing protein	0.122079	8.37124	0.673102	0.868864	0.202798	null
SL1344_RS03330	SL1344_RS03330	molecular chaperone HscC	0.144458	8.3661	0.608489	0.831703	0.26586	null
SL1344_RS03335	SL1344_RS03335	hypothetical protein	0.125266	7.38269	0.68143	0.870055	0.200821	null
SL1344_RS03340	rihA	pyrimidine-specific ribonucleoside hydrolase RihA	-0.302286	7.46579	0.340694	0.639948	0.643973	null
SL1344_RS03345	gltL	glutamate/aspartate ABC transporter ATP-binding protein GltL	0.246726	7.10954	0.471548	0.744015	0.426597	null
SL1344_RS03350	gltK	glutamate/aspartate ABC transporter permease GltK	-0.0876905	6.88206	0.802068	0.928998	0.106253	null
SL1344_RS03355	gltJ	glutamate/aspartate ABC transporter permease GltJ	0.0498751	7.42106	0.86773	0.951037	0.0724262	null
SL1344_RS03360	SL1344_RS03360	amino acid ABC transporter substrate-binding protein	0.0880408	6.61863	0.809401	0.932028	0.101555	null
SL1344_RS03370	corC	CNNM family magnesium/cobalt transport protein CorC	-0.0304983	7.74166	0.916001	0.971179	0.0421903	null
SL1344_RS03380	SL1344_RS03380	PhoH family protein	-0.360866	7.3986	0.261943	0.565698	0.821896	null
SL1344_RS03385	miaB	tRNA (N6-isopentenyl adenosine(37)-C2)-methylthiotransferase MiaB	-0.339334	8.5849	0.24046	0.542658	0.881886	null
SL1344_RS03395	SL1344_RS03395	membrane protein	0.36721	5.67759	0.388266	0.683695	0.548576	null
SL1344_RS03435	asnB	asparagine synthase B	-0.257585	9.2085	0.378341	0.676284	0.564299	null
SL1344_RS03440	nagD	ribonucleotide monophosphatase NagD	0.152313	7.28148	0.630555	0.844331	0.244119	null
SL1344_RS03445	nagC	DNA-binding transcriptional regulator NagC	-0.321501	8.1885	0.253565	0.556958	0.84436	null
SL1344_RS03450	nagA	N-acetylglucosamine-6-phosphate deacetylase	-0.097432	7.75563	0.730938	0.892376	0.164277	null
SL1344_RS03455	nagB	glucosamine-6-phosphate deaminase	-0.271092	7.23974	0.39644	0.689227	0.536949	null
SL1344_RS03460	nagE	PTS N-acetyl glucosamine transporter subunit IIABC	-0.373571	9.06388	0.199948	0.493365	1.01927	null
SL1344_RS03470	chiP	chitoporin	-0.20668	8.4203	0.473799	0.744412	0.425827	null
SL1344_RS03475	SL1344_RS03475	lipoprotein	0.365408	5.89536	0.360938	0.656623	0.606862	null
SL1344_RS03480	tcuC	tricarballylate/proton symporter TcuC	-0.3086	7.74104	0.302417	0.607503	0.719036	null
SL1344_RS03485	tcuB	tricarballylate utilization protein TcuB	-0.00505821	7.57211	0.990848	0.99865	0.0019495	null
SL1344_RS03490	tcuA	FAD-dependent tricarballylate dehydrogenase TcuA	-0.171912	7.90173	0.553817	0.797341	0.326731	null
SL1344_RS03495	tcuR	tricarballylate utilization LysR family transcriptional regulator TcuR	-0.416617	7.24048	0.201568	0.496167	1.0111	null
SL1344_RS03500	fur	ferric iron uptake transcriptional regulator	-0.00733243	5.51195	0.992857	0.999229	0.00111307	null
SL1344_RS03510	ybfE	LexA regulated protein	0.465389	5.98154	0.227574	0.525448	0.92838	null
SL1344_RS03515	ybfF	esterase	-0.0762819	7.20343	0.819641	0.936339	0.0948976	null
SL1344_RS03520	seqA	replication initiation negative regulator SeqA	-0.211469	6.37774	0.576598	0.810482	0.303148	null
SL1344_RS03525	pgm	alpha-D-glucose phosphate-specific phosphoglucomutase	-0.533156	7.67971	0.0724337	0.281756	1.82748	null
SL1344_RS03530	SL1344_RS03530	pyridoxamine 5'-phosphate oxidase family protein	-0.26116	6.30984	0.492596	0.755967	0.403606	null
SL1344_RS03535	potE	putrescine-ornithine antiporter	0.237363	8.17151	0.403044	0.695957	0.522931	null
SL1344_RS03540	speF	ornithine decarboxylase SpeF	0.276457	9.08293	0.334431	0.634942	0.655304	null
SL1344_RS03550	kdpE	two-component system response regulator KdpE	0.484922	7.40434	0.101274	0.336975	1.56928	null
SL1344_RS03555	kdpD	two-component system sensor histidine kinase KdpD	-0.116399	9.29616	0.711194	0.88301	0.179498	null
SL1344_RS03560	kdpC	potassium-transporting ATPase subunit KdpC	-0.380967	7.00908	0.281733	0.587566	0.767178	null
SL1344_RS03565	kdpB	potassium-transporting ATPase subunit KdpB	0.0680303	8.81992	0.824977	0.937901	0.0924922	null
SL1344_RS03570	kdpA	potassium-transporting ATPase subunit KdpA	0.0834644	8.94792	0.791714	0.923141	0.115378	null
SL1344_RS03580	SL1344_RS03580	YbfA family protein	-1.1796	5.40522	0.00327942	0.0310219	5.01057	null
SL1344_RS03585	phrB	deoxyribodipyrimidine photo-lyase	-1.13671	7.5394	0.000161892	0.00279792	8.48143	null
SL1344_RS03590	SL1344_RS03590	MFS transporter	0.216949	8.49073	0.457887	0.737807	0.438685	null
SL1344_RS03595	ybgI	radiation resistance protein YbgI	0.288864	7.13323	0.429497	0.714549	0.484894	null
SL1344_RS03600	pxpB	5-oxoprolinase subunit PxpB	-0.329234	6.83143	0.388148	0.683695	0.548576	null
SL1344_RS03605	SL1344_RS03605	biotin-dependent carboxyltransferase family protein	0.134186	7.64465	0.662899	0.862771	0.21295	null
SL1344_RS03610	pxpA	5-oxoprolinase subunit PxpA	0.383192	7.12197	0.242563	0.545477	0.874411	null
SL1344_RS03615	SL1344_RS03615	hypothetical protein	0.945696	5.11403	0.0224964	0.126226	2.98592	null
SL1344_RS03620	SL1344_RS03620	tyrosine-type recombinase/integrase	0.853172	6.40285	0.0445409	0.202485	2.30411	null
SL1344_RS03625	SL1344_RS03625	membrane protein	0.122961	6.03686	0.7584	0.905922	0.142541	null
SL1344_RS03630	SL1344_RS03630	hypothetical protein	0.159849	6.60187	0.689296	0.873227	0.195571	null
SL1344_RS03675	SL1344_RS03675	hypothetical protein	1.24869	5.0759	0.0116176	0.0794421	3.65395	null
SL1344_RS03680	nei	endonuclease VIII	0.243301	7.09261	0.47946	0.747855	0.419169	null
SL1344_RS03685	SL1344_RS03685	AbrB family transcriptional regulator	0.26787	7.67884	0.354419	0.652156	0.616712	null
SL1344_RS03690	SL1344_RS03690	citrate synthase	-0.48085	7.84168	0.0918736	0.32385	1.6266	null
SL1344_RS27370	SL1344_RS27370	hypothetical protein	0.452272	5.29243	0.261905	0.565698	0.821896	null
SL1344_RS03700	sdhC	succinate dehydrogenase cytochrome b556 subunit	1.03898	5.12189	0.0166786	0.102467	3.28677	null
SL1344_RS03705	sdhD	succinate dehydrogenase membrane anchor subunit	0.887047	5.26031	0.0365428	0.177449	2.49453	null
SL1344_RS03710	sdhA	succinate dehydrogenase flavoprotein subunit	0.183841	8.33596	0.532881	0.78279	0.353304	null
SL1344_RS03715	sdhB	succinate dehydrogenase iron-sulfur subunit SdhB	1.39432	6.11597	0.000481	0.00693724	7.17142	null
SL1344_RS03720	sucA	2-oxoglutarate dehydrogenase E1 component	0.846191	7.04096	0.0112598	0.0773693	3.69209	null
SL1344_RS03725	odhB	2-oxoglutarate dehydrogenase complex dihydrolipoyllysine-residue succinyltransferase	0.479183	5.73542	0.23911	0.540208	0.888414	null
SL1344_RS03730	sucC	ADP-forming succinate--CoA ligase subunit beta	0.357679	7.12528	0.316479	0.620535	0.688415	null
SL1344_RS03735	sucD	succinate--CoA ligase subunit alpha	0.889999	6.73205	0.0138163	0.0896448	3.47964	null
SL1344_RS03765	ybgE	cyd operon protein YbgE	0.333643	5.35374	0.419754	0.707536	0.499124	null
SL1344_RS03770	ybgC	tol-pal system-associated acyl-CoA thioesterase	0.23419	5.79645	0.546976	0.791321	0.337664	null
SL1344_RS03775	tolQ	Tol-Pal system protein TolQ	0.0592058	5.96023	0.889738	0.958956	0.0604641	null
SL1344_RS03780	tolR	colicin uptake protein TolR	0.949064	5.50877	0.018311	0.109491	3.19111	null
SL1344_RS03785	tolA	cell envelope integrity protein TolA	-0.0854264	6.79462	0.818917	0.936167	0.0951623	null
SL1344_RS03790	tolB	Tol-Pal system protein TolB	0.292622	8.25457	0.305961	0.610732	0.711389	null
SL1344_RS03795	pal	peptidoglycan-associated lipoprotein Pal	0.683788	6.98907	0.0427327	0.1967	2.34593	null
SL1344_RS03800	cpoB	cell division protein CpoB	0.0404641	6.78352	0.911726	0.968473	0.0462166	null
SL1344_RS03830	nadA	quinolinate synthase NadA	0.102239	7.37873	0.745632	0.90101	0.150385	null
SL1344_RS03835	SL1344_RS03835	nicotinamide riboside transporter PnuC	0.969922	6.15347	0.011777	0.080264	3.6391	null
SL1344_RS03840	zitB	CDF family zinc transporter ZitB	0.20507	6.87226	0.55697	0.800482	0.321059	null
SL1344_RS03845	SL1344_RS03845	YbgS-like family protein	-0.596975	6.36254	0.114159	0.356671	1.48733	null
SL1344_RS03850	aroG	3-deoxy-7-phosphoheptulonate synthase AroG	1.0077	7.54697	0.0010481	0.0129307	6.27305	null
SL1344_RS03880	SL1344_RS03880	oxaloacetate decarboxylase subunit gamma	0.445782	4.95862	0.350477	0.648106	0.625697	null
SL1344_RS03885	oadA	sodium-extruding oxaloacetate decarboxylase subunit alpha	-0.158996	8.12888	0.598043	0.825889	0.275981	null
SL1344_RS03890	SL1344_RS03890	oxalacetate decarboxylase subunit beta	0.0266868	8.15356	0.932655	0.976522	0.0342755	null
SL1344_RS03895	SL1344_RS03895	triphosphoribosyl-dephospho-CoA synthase	-0.721309	7.01238	0.0417688	0.194194	2.36443	null
SL1344_RS03900	SL1344_RS03900	iron ABC transporter permease	-0.0420242	7.66398	0.88958	0.958956	0.0604641	null
SL1344_RS03905	SL1344_RS03905	ABC transporter ATP-binding protein	0.323004	7.20529	0.337888	0.638666	0.646866	null
SL1344_RS03910	gpmA	2,3-diphosphoglycerate-dependent phosphoglycerate mutase	-0.862592	7.11169	0.00937601	0.0679719	3.87892	null
SL1344_RS03915	galM	galactose-1-epimerase	0.0406837	7.75974	0.886948	0.95856	0.0610599	null
SL1344_RS03920	galK	galactokinase	-0.115141	8.10284	0.702582	0.879516	0.185219	null
SL1344_RS03925	galT	galactose-1-phosphate uridylyltransferase	-0.515465	7.42592	0.122063	0.370857	1.43107	null
SL1344_RS03930	galE	UDP-glucose 4-epimerase GalE	-0.409736	6.75746	0.256551	0.559817	0.836973	null
SL1344_RS03935	SL1344_RS03935	DUF2167 domain-containing protein	0.603673	7.8793	0.0342208	0.171277	2.5456	null
SL1344_RS03940	modF	molybdate ABC transporter ATP-binding protein ModF	-0.410475	9.14189	0.150759	0.422661	1.24243	null
SL1344_RS03945	modE	molybdenum-dependent transcriptional regulator	0.0274345	7.60922	0.930524	0.975027	0.0364862	null
SL1344_RS03955	modA	molybdate ABC transporter substrate-binding protein	-0.0799151	7.36634	0.794524	0.924537	0.113196	null
SL1344_RS03960	modB	molybdate ABC transporter permease subunit	0.0136083	7.37553	0.968019	0.990756	0.0133987	null
SL1344_RS03965	modC	molybdenum ABC transporter ATP-binding protein ModC	-0.385521	7.86533	0.19532	0.489451	1.03076	null
SL1344_RS03970	SL1344_RS03970	pyridoxal phosphatase	-0.338008	7.9354	0.246055	0.548633	0.866086	null
SL1344_RS03975	pgl	6-phosphogluconolactonase	-0.0334879	8.03438	0.910063	0.967883	0.0470962	null
SL1344_RS03980	SL1344_RS03980	putative acyl-CoA thioester hydrolase	-0.495477	8.53948	0.0996392	0.334974	1.57788	null
SL1344_RS03985	SL1344_RS03985	imidazolonepropionase	-0.182209	8.47505	0.546727	0.791306	0.337693	null
SL1344_RS03990	SL1344_RS03990	formimidoylglutamase	0.0186662	7.99129	0.954342	0.984631	0.0223451	null
SL1344_RS03995	SL1344_RS03995	histidine utilization repressor	-0.257285	7.75046	0.401104	0.694389	0.526185	null
SL1344_RS04000	hutU	urocanate hydratase	0.0577313	8.69058	0.854911	0.94846	0.0763408	null
SL1344_RS04005	hutH	histidine ammonia-lyase	-0.665908	8.53534	0.0429764	0.197566	2.33959	null
SL1344_RS04010	SL1344_RS04010	kinase inhibitor	-0.428434	7.35901	0.168419	0.447957	1.15857	null
SL1344_RS04015	bioA	adenosylmethionine--8-amino-7-oxononanoate transaminase	-0.224052	8.49648	0.481208	0.748942	0.417074	null
SL1344_RS04020	bioB	biotin synthase BioB	-0.362201	8.36513	0.229253	0.527836	0.92184	null
SL1344_RS04025	bioF	8-amino-7-oxononanoate synthase	-0.770442	8.58798	0.0189201	0.112641	3.1502	null
SL1344_RS04030	bioC	malonyl-ACP O-methyltransferase BioC	-0.110867	7.77652	0.728611	0.891465	0.165749	null
SL1344_RS04035	bioD	ATP-dependent dethiobiotin synthetase BioD	-0.585967	7.62693	0.0610702	0.251653	1.99049	null
SL1344_RS04040	uvrB	excinuclease ABC subunit B	-0.307607	9.03354	0.284172	0.58816	0.765719	null
SL1344_RS04050	slrP	SPI-1 type III secretion system effector E3 ubiquitin transferase SlrP	1.16121	9.34331	0.00140527	0.016214	5.94661	null
SL1344_RS04055	yvcK	uridine diphosphate-N-acetylglucosamine-binding protein YvcK	0.0633201	6.68226	0.86771	0.951037	0.0724262	null
SL1344_RS04060	moaA	GTP 3',8-cyclase MoaA	-0.548775	7.71238	0.0538642	0.229602	2.12279	null
SL1344_RS04065	moaB	molybdenum cofactor biosynthesis protein B	0.00941294	6.65773	0.986046	0.997058	0.00425083	null
SL1344_RS04070	moaC	cyclic pyranopterin monophosphate synthase MoaC	0.618442	6.50601	0.105843	0.344675	1.53669	null
SL1344_RS04075	moaD	molybdopterin synthase sulfur carrier subunit	0.379247	4.83404	0.382888	0.678921	0.558685	null
SL1344_RS04080	moaE	molybdopterin synthase catalytic subunit MoaE	-0.465351	6.35557	0.24827	0.551472	0.85864	null
SL1344_RS04085	SL1344_RS04085	Bax inhibitor-1/YccA family protein	1.73624	7.85554	9.58568e-06	0.000268924	11.8605	null
SL1344_RS04095	SL1344_RS04095	membrane protein	1.9706	4.7249	1.26511e-05	0.000330058	11.565	null
SL1344_RS04100	SL1344_RS04100	membrane protein	1.47352	7.26052	6.78592e-05	0.00136922	9.51243	null
SL1344_RS04105	SL1344_RS04105	UPF0104 family protein	0.401823	7.34441	0.18644	0.474275	1.0762	null
SL1344_RS04110	clsB	cardiolipin synthase ClsB	-0.213542	7.84642	0.470156	0.743536	0.427525	null
SL1344_RS04115	SL1344_RS04115	endonuclease/exonuclease/phosphatase family protein	-0.0254744	7.21988	0.944947	0.980868	0.0278693	null
SL1344_RS04120	SL1344_RS04120	YbhQ family protein	0.2519	7.10711	0.452651	0.733208	0.447706	null
SL1344_RS04125	SL1344_RS04125	ABC transporter permease	-0.386199	7.34255	0.195855	0.489509	1.03059	null
SL1344_RS04130	SL1344_RS04130	ABC transporter permease	-0.474968	7.84971	0.0957737	0.330488	1.59733	null
SL1344_RS04135	SL1344_RS04135	ABC transporter ATP-binding protein	-0.72615	8.7867	0.017646	0.10598	3.23814	null
SL1344_RS04140	hlyD	secretion protein HlyD	-0.652571	8.48087	0.0296237	0.154179	2.69733	null
SL1344_RS04145	cecR	transcriptional regulator CecR	-0.046503	7.58313	0.875317	0.954552	0.0671042	null
SL1344_RS04150	rhlE	ATP-dependent RNA helicase RhlE	-0.0709652	8.68924	0.81238	0.93227	0.10118	null
SL1344_RS04155	dinG	ATP-dependent DNA helicase DinG	0.0642042	9.10727	0.82888	0.938873	0.0909987	null
SL1344_RS04160	ybiB	DNA-binding protein YbiB	-0.116438	8.14169	0.694455	0.87442	0.193602	null
SL1344_RS04165	SL1344_RS04165	DUF1471 domain-containing protein	-0.817704	4.81451	0.0438208	0.199877	2.32281	null
SL1344_RS04180	rlmF	23S rRNA (adenine(1618)-N(6))-methyltransferase RlmF	-0.302807	7.28016	0.339735	0.639948	0.643973	null
SL1344_RS04185	ybiO	mechanosensitive channel protein	0.0448774	8.33195	0.87973	0.956309	0.0644511	null
SL1344_RS04190	glnQ	glutamine ABC transporter ATP-binding protein GlnQ	-0.149872	6.59921	0.685314	0.872296	0.197111	null
SL1344_RS04195	glnP	glutamine ABC transporter permease GlnP	-0.18252	6.90962	0.595275	0.82401	0.279267	null
SL1344_RS04200	glnH	glutamine ABC transporter substrate-binding protein GlnH	0.178365	6.57918	0.645364	0.852384	0.230424	null
SL1344_RS04205	dps	DNA starvation/stationary phase protection protein Dps	1.12555	7.78765	0.00144597	0.0165902	5.91353	null
SL1344_RS04210	rhtA	threonine/homoserine exporter RhtA	-0.385422	8.58548	0.174651	0.457985	1.12663	null
SL1344_RS04215	ompX	outer membrane protein OmpX	-0.097729	6.97862	0.805606	0.931347	0.102609	null
SL1344_RS04220	SL1344_RS04220	phosphoethanolamine transferase	-0.0292183	7.93078	0.92061	0.972111	0.0408073	null
SL1344_RS25090	mntS	manganase accumulation protein MntS	-0.698557	5.72722	0.0845239	0.309208	1.69335	null
SL1344_RS04225	mntR	manganese-binding transcriptional regulator MntR	-0.212108	6.23961	0.58838	0.819222	0.287673	null
SL1344_RS04230	SL1344_RS04230	anion transporter	-0.370354	7.83004	0.20961	0.505334	0.98469	null
SL1344_RS04235	ldtB	L,D-transpeptidase	0.480845	8.1592	0.0933146	0.326042	1.61687	null
SL1344_RS04240	SL1344_RS04240	ABC-F family ATPase	0.287835	8.39247	0.308681	0.613171	0.705638	null
SL1344_RS04245	SL1344_RS04245	DUF4261 domain-containing protein	0.762178	6.28962	0.0690198	0.272746	1.87437	null
SL1344_RS04250	SL1344_RS04250	pseudogene	1.04148	7.42598	0.00264926	0.0265925	5.23284	null
SL1344_RS04255	SL1344_RS04255	DUF1479 domain-containing protein	0.00924831	8.21663	0.975717	0.994658	0.00772702	null
SL1344_RS04260	SL1344_RS04260	HAD family hydrolase	0.486746	7.4067	0.108721	0.347518	1.52484	null
SL1344_RS04265	SL1344_RS04265	glycyl radical protein	-0.0713499	9.07401	0.811429	0.932028	0.101555	null
SL1344_RS04270	SL1344_RS04270	glycyl-radical enzyme activating protein	0.0709373	7.63352	0.812933	0.93227	0.10118	null
SL1344_RS04275	moeB	molybdopterin-synthase adenylyltransferase MoeB	0.228009	7.55068	0.468317	0.74206	0.430392	null
SL1344_RS04280	moeA	molybdopterin molybdotransferase MoeA	-0.246034	8.22648	0.39041	0.685729	0.54429	null
SL1344_RS04285	iaaA	beta-aspartyl-peptidase	-0.590628	8.20881	0.0394886	0.187205	2.41731	null
SL1344_RS04290	gsiA	glutathione ABC transporter ATP-binding protein GsiA	-0.283116	8.60568	0.328785	0.629596	0.667503	null
SL1344_RS04295	gsiB	glutathione ABC transporter substrate-binding protein GsiB	-0.18503	8.59751	0.521697	0.773668	0.370214	null
SL1344_RS04300	gsiC	glutathione ABC transporter permease GsiC	0.473638	7.06007	0.167387	0.446947	1.16182	null
SL1344_RS04305	gsiD	glutathione ABC transporter permease GsiD	-0.5052	6.97633	0.158585	0.436241	1.1968	null
SL1344_RS04310	rimO	30S ribosomal protein S12 methylthiotransferase RimO	-0.115731	7.54085	0.705491	0.881561	0.181868	null
SL1344_RS04330	SL1344_RS04330	FAD-binding protein	1.36339	5.1712	0.00379602	0.0347065	4.84865	null
SL1344_RS04340	SL1344_RS04340	acyl-CoA/acyl-ACP dehydrogenase	1.7778	6.65674	0.000534355	0.00744462	7.06959	null
SL1344_RS04345	SL1344_RS04345	electron transfer flavoprotein-ubiquinone oxidoreductase	1.87969	6.1844	0.000364729	0.00553307	7.4977	null
SL1344_RS04355	SL1344_RS04355	GntP family permease	1.64015	7.12052	3.06491e-05	0.000693583	10.4936	null
SL1344_RS04360	SL1344_RS04360	pseudogene	-0.147103	5.7564	0.709074	0.882228	0.180777	null
SL1344_RS04365	SL1344_RS04365	glutathione S-transferase family protein	0.12241	6.46729	0.742533	0.900353	0.151437	null
SL1344_RS04370	dacC	serine-type D-Ala-D-Ala carboxypeptidase	0.392634	7.22957	0.225507	0.521852	0.938287	null
SL1344_RS04375	deoR	DNA-binding transcriptional repressor DeoR	0.337555	6.90211	0.327267	0.628405	0.670234	null
SL1344_RS04380	ybjG	undecaprenyl-diphosphate phosphatase	-0.0268906	7.04739	0.940423	0.979095	0.0304797	null
SL1344_RS04385	SL1344_RS04385	MFS transporter	-0.195679	7.69034	0.508417	0.7669	0.38289	null
SL1344_RS04390	SL1344_RS04390	HAD family hydrolase	-0.103472	6.74747	0.78423	0.919638	0.120862	null
SL1344_RS04395	SL1344_RS04395	MFS transporter	-0.537818	7.75164	0.0568426	0.239534	2.0617	null
SL1344_RS04400	SL1344_RS04400	TetR/AcrR family transcriptional regulator	-0.169668	6.62147	0.642025	0.851047	0.23269	null
SL1344_RS04405	SL1344_RS04405	aspartate:alanine antiporter	-0.121354	8.89878	0.676408	0.86947	0.201792	null
SL1344_RS04410	SL1344_RS04410	inner membrane protein YbjM	-0.11188	6.96339	0.766198	0.910418	0.135399	null
SL1344_RS04415	SL1344_RS04415	GrxA family glutaredoxin	-1.55182	5.551	0.000498431	0.00713837	7.13019	null
SL1344_RS04420	SL1344_RS04420	YbjC family protein	-0.442432	6.12929	0.251525	0.555034	0.849352	null
SL1344_RS04425	nfsA	pseudogene	-0.20067	7.45697	0.503916	0.765479	0.385566	null
SL1344_RS04430	rimK	30S ribosomal protein S6--L-glutamate ligase	0.168999	7.54373	0.561261	0.802099	0.318148	null
SL1344_RS04435	SL1344_RS04435	YbjN domain-containing protein	-0.0459395	5.59261	0.916408	0.971179	0.0421903	null
SL1344_RS04440	potF	spermidine/putrescine ABC transporter substrate-binding protein PotF	-0.219356	7.20305	0.547889	0.791735	0.33691	null
SL1344_RS04445	potG	putrescine ABC transporter ATP-binding subunit PotG	0.0623153	7.83522	0.832595	0.940516	0.0884763	null
SL1344_RS04450	potH	putrescine ABC transporter permease PotH	0.188946	7.41576	0.522317	0.773848	0.369878	null
SL1344_RS04455	potI	putrescine ABC transporter permease PotI	0.0333149	7.23732	0.920441	0.972111	0.0408073	null
SL1344_RS04460	SL1344_RS04460	YbjO family protein	0.00623102	7.06932	0.987816	0.997312	0.00388365	null
SL1344_RS04465	rlmC	23S rRNA (uracil(747)-C(5))-methyltransferase RlmC	0.0579768	7.62747	0.846617	0.946179	0.0798153	null
SL1344_RS04470	SL1344_RS04470	PTS sugar transporter subunit IIC	1.1111	6.97911	0.00521821	0.044344	4.49512	null
SL1344_RS04475	SL1344_RS04475	PTS sugar transporter subunit IIB	1.98901	5.65005	1.83212e-05	0.000446688	11.1284	null
SL1344_RS04480	SL1344_RS04480	sulfatase-like hydrolase/transferase	-0.685525	7.47252	0.0618443	0.254077	1.97666	null
SL1344_RS04485	artJ	ABC transporter substrate-binding protein ArtJ	1.23204	5.7469	0.00276434	0.0274588	5.18659	null
SL1344_RS04490	artM	arginine ABC transporter permease ArtM	0.43583	6.94885	0.294302	0.600238	0.736393	null
SL1344_RS04495	artQ	arginine ABC transporter permease ArtQ	0.471868	7.16796	0.145826	0.413771	1.27309	null
SL1344_RS04500	artJ	arginine ABC transporter substrate-binding protein	0.480724	7.40559	0.104346	0.343817	1.54029	null
SL1344_RS04505	artP	arginine ABC transporter ATP-binding protein ArtP	0.415057	7.21941	0.195703	0.489509	1.03059	null
SL1344_RS04510	SL1344_RS04510	lipoprotein	0.722313	6.63801	0.0491687	0.216787	2.20565	null
SL1344_RS04515	SL1344_RS04515	heavy metal-binding domain-containing protein	-0.0838807	6.57083	0.828505	0.938873	0.0909987	null
SL1344_RS04520	SL1344_RS04520	N-acetylmuramoyl-L-alanine amidase	-0.24289	7.21887	0.496497	0.759675	0.396545	null
SL1344_RS04525	SL1344_RS04525	NAD(P)-dependent oxidoreductase	-0.118111	7.54244	0.69243	0.87402	0.194262	null
SL1344_RS04530	SL1344_RS04530	SDR family oxidoreductase	-0.449507	8.06953	0.126188	0.376998	1.40737	null
SL1344_RS04535	ltaE	low-specificity L-threonine aldolase	-0.175925	7.77032	0.557594	0.800877	0.320347	null
SL1344_RS04540	poxB	ubiquinone-dependent pyruvate dehydrogenase	-0.121778	8.58292	0.686058	0.8727	0.196442	null
SL1344_RS04545	hcr	NADH oxidoreductase	-0.52883	7.86033	0.0692312	0.27319	1.87202	null
SL1344_RS04550	hcp	hydroxylamine reductase	-0.308936	8.89722	0.313237	0.617727	0.694959	null
SL1344_RS04555	SL1344_RS04555	lysine exporter LysO family protein	-0.0946192	8.6438	0.739299	0.8991	0.153447	null
SL1344_RS04560	SL1344_RS04560	ATP-dependent endonuclease	-0.0925183	8.64481	0.751543	0.902733	0.147629	null
SL1344_RS04565	SL1344_RS04565	VirK/YbjX family protein	0.100297	10.229	0.735916	0.896316	0.15792	null
SL1344_RS04570	macA	macrolide transporter subunit MacA	-0.291741	8.58717	0.313795	0.618451	0.693268	null
SL1344_RS04575	macB	macrolide ABC transporter ATP-binding protein/permease MacB	-0.22021	8.72406	0.445152	0.727422	0.459135	null
SL1344_RS04580	cspD	cold shock-like protein CspD	-0.320402	5.06814	0.441753	0.723479	0.466977	null
SL1344_RS04585	clpS	ATP-dependent Clp protease adapter ClpS	-0.368905	5.49895	0.353561	0.651162	0.618911	null
SL1344_RS04590	clpA	ATP-dependent Clp protease ATP-binding subunit ClpA	-0.310946	9.04915	0.274436	0.57911	0.788091	null
SL1344_RS04595	tnpA	IS200/IS605-like element IS200F family transposase	0.806017	6.68058	0.0382647	0.183187	2.44861	null
SL1344_RS26565	SL1344_RS26565	IS3-like element ISSen1 family transposase	0.664468	7.23098	0.048175	0.214018	2.22419	null
SL1344_RS04615	SL1344_RS04615	hydrolase	-0.386762	6.4995	0.307475	0.611962	0.708486	null
SL1344_RS04620	SL1344_RS04620	pirin family protein	-0.0964852	7.34719	0.753699	0.903733	0.146032	null
SL1344_RS04625	SL1344_RS04625	LysR family transcriptional regulator	0.743546	7.82271	0.0129246	0.085248	3.55219	null
SL1344_RS04640	aat	leucyl/phenylalanyl-tRNA--protein transferase	0.639255	6.9484	0.0653076	0.263974	1.92153	null
SL1344_RS04650	cydD	cysteine/glutathione ABC transporter permease/ATP-binding protein CydD	1.7749	6.02829	1.25538e-05	0.000329619	11.5669	null
SL1344_RS04655	trxB	thioredoxin-disulfide reductase	-1.20896	7.10627	0.000283815	0.00450583	7.79399	null
SL1344_RS04660	lrp	leucine-responsive transcriptional regulator Lrp	-0.162378	6.56479	0.683975	0.871403	0.198589	null
SL1344_RS04665	ftsK	DNA translocase FtsK	0.24889	7.26328	0.429	0.714432	0.485131	null
SL1344_RS04675	rarA	replication-associated recombination protein RarA	0.0876098	8.1438	0.755181	0.904597	0.144652	null
SL1344_RS04685	dmsA	dimethylsulfoxide reductase subunit A	-0.112016	7.76061	0.694399	0.87442	0.193602	null
SL1344_RS04690	dmsB	dimethylsulfoxide reductase subunit B	0.353528	6.12286	0.35886	0.656473	0.607193	null
SL1344_RS04695	SL1344_RS04695	dimethyl sulfoxide reductase anchor subunit	0.613421	7.00534	0.0706635	0.276974	1.85218	null
SL1344_RS04705	SL1344_RS04705	MFS transporter	0.62044	6.42	0.181202	0.468467	1.09398	null
SL1344_RS04710	SL1344_RS04710	amino acid permease	0.496513	6.66929	0.269449	0.573078	0.803196	null
SL1344_RS04715	pflA	pyruvate formate lyase 1-activating protein	0.050894	6.29585	0.92917	0.975027	0.0364862	null
SL1344_RS04730	pflB	formate C-acetyltransferase	-0.576591	8.7146	0.176504	0.460407	1.11902	null
SL1344_RS04735	focA	formate transporter FocA	0.945087	8.4974	0.028925	0.151311	2.72441	null
SL1344_RS04740	SL1344_RS04740	30S ribosomal protein S12 methylthiotransferase accessory protein YcaO	-0.163236	9.08102	0.623645	0.840112	0.251346	null
SL1344_RS04745	SL1344_RS04745	DUF421 domain-containing protein	-0.260434	7.18335	0.420964	0.708155	0.497863	null
SL1344_RS04750	serC	3-phosphoserine/phosphohydroxythreonine transaminase	-0.908143	7.85396	0.00217236	0.0225634	5.46987	null
SL1344_RS04760	SL1344_RS04760	M48 family metallopeptidase	-0.527917	7.25198	0.0984105	0.332582	1.58822	null
SL1344_RS04775	ihfB	integration host factor subunit beta	-0.718062	5.12209	0.0916747	0.323707	1.62724	null
SL1344_RS04780	SL1344_RS04780	ComEC family protein	0.175925	8.78644	0.541864	0.787887	0.34394	null
SL1344_RS04795	SL1344_RS04795	winged helix-turn-helix domain-containing protein	-0.760738	8.03283	0.00598993	0.0492398	4.34403	null
SL1344_RS04810	SL1344_RS04810	YcbJ family phosphotransferase	0.745959	7.60101	0.0121633	0.0813408	3.61988	null
SL1344_RS04815	elyC	envelope biogenesis factor ElyC	-0.361886	7.37412	0.253496	0.556958	0.84436	null
SL1344_RS04820	cmoM	tRNA uridine 5-oxyacetic acid(34) methyltransferase CmoM	-0.341485	7.46417	0.245439	0.547559	0.868913	null
SL1344_RS04840	ldtD	L,D-transpeptidase	-0.161237	8.59859	0.5793	0.812608	0.299369	null
SL1344_RS04845	SL1344_RS04845	YcbK family protein	-0.843804	6.29483	0.0304886	0.157083	2.6704	null
SL1344_RS04850	SL1344_RS04850	MBL fold metallo-hydrolase	-0.318518	6.34302	0.4036	0.696062	0.522713	null
SL1344_RS04855	aspC	aspartate transaminase	-0.518233	7.0195	0.129282	0.382949	1.38478	null
SL1344_RS04860	ompF	porin OmpF	0.304067	6.38488	0.485085	0.749649	0.415713	null
SL1344_RS04885	SL1344_RS04885	sodium:alanine symporter family protein	1.18941	5.71805	0.0056625	0.0472546	4.4034	null
SL1344_RS04890	pncB	nicotinate phosphoribosyltransferase	-0.132694	6.91592	0.711605	0.88318	0.179221	null
SL1344_RS04895	SL1344_RS04895	DUF3596 domain-containing protein	0.976162	6.52763	0.0252602	0.136679	2.87114	null
SL1344_RS04905	SL1344_RS04905	DUF4060 family protein	-0.094203	5.5357	0.832149	0.940516	0.0884763	null
SL1344_RS04910	SL1344_RS04910	recombinase RecT	-0.0645075	8.00564	0.827181	0.938691	0.0912782	null
SL1344_RS04915	SL1344_RS04915	PD-(D/E)XK nuclease-like domain-containing protein	-0.0865316	9.10195	0.762284	0.908441	0.138536	null
SL1344_RS04920	SL1344_RS04920	hypothetical protein	1.70752	5.69402	0.000699496	0.00925013	6.75631	null
SL1344_RS04925	SL1344_RS04925	hypothetical protein	1.36973	5.01418	0.00481871	0.0422643	4.56442	null
SL1344_RS04935	SL1344_RS04935	helix-turn-helix domain-containing protein	-0.649529	5.06305	0.14161	0.405335	1.30281	null
SL1344_RS04945	SL1344_RS04945	replication protein	0.0657106	7.61463	0.850903	0.947607	0.0776391	null
SL1344_RS04950	SL1344_RS04950	ATP-binding protein	0.408124	6.57407	0.297346	0.60142	0.733556	null
SL1344_RS04955	SL1344_RS04955	DUF977 family protein	-0.209236	5.61635	0.616621	0.83739	0.256029	null
SL1344_RS04960	SL1344_RS04960	ead/Ea22-like family protein	0.442174	6.37741	0.26559	0.569985	0.811004	null
SL1344_RS04965	SL1344_RS04965	hypothetical protein	1.0538	6.13174	0.0116384	0.0794514	3.65378	null
SL1344_RS04970	SL1344_RS04970	DinI family protein	0.306455	7.06669	0.420986	0.708155	0.497863	null
SL1344_RS04975	SL1344_RS04975	hypothetical protein	0.0170153	7.47647	0.960756	0.987517	0.0181222	null
SL1344_RS04980	SL1344_RS04980	DUF1367 family protein	0.036592	6.87208	0.925	0.973276	0.0390787	null
SL1344_RS04990	SL1344_RS04990	recombination protein NinG	0.279797	6.68075	0.4639	0.740704	0.433031	null
SL1344_RS05000	SL1344_RS05000	antitermination protein	1.06435	7.60528	0.00247443	0.0251495	5.31333	null
SL1344_RS05005	SL1344_RS05005	hypothetical protein	-0.301772	5.78479	0.512579	0.768463	0.379952	null
SL1344_RS05015	SL1344_RS05015	hypothetical protein	0.175356	6.76516	0.722095	0.890152	0.167876	null
SL1344_RS05020	gtgA	type III secretion system effector protease GtgA	1.17458	7.75195	0.000576676	0.00793598	6.97738	null
SL1344_RS05025	SL1344_RS05025	phage holin, lambda family	0.907486	6.40131	0.0399398	0.188255	2.40924	null
SL1344_RS05030	SL1344_RS05030	lysozyme	0.274494	6.46625	0.461833	0.740055	0.434296	null
SL1344_RS05035	SL1344_RS05035	lysis protein	-0.49955	6.08055	0.244106	0.546306	0.87222	null
SL1344_RS05040	SL1344_RS05040	DUF1441 family protein	-0.0690556	5.83995	0.865006	0.951037	0.0724262	null
SL1344_RS05045	SL1344_RS05045	phage terminase large subunit family protein	-0.279268	8.7248	0.332976	0.634062	0.657303	null
SL1344_RS05050	SL1344_RS05050	hypothetical protein	0.199267	5.21471	0.626605	0.842329	0.247545	null
SL1344_RS05055	SL1344_RS05055	phage portal protein	-0.144948	8.21597	0.606207	0.830999	0.267082	null
SL1344_RS05060	SL1344_RS05060	Clp protease ClpP	0.349117	8.44922	0.251174	0.554913	0.849666	null
SL1344_RS05065	SL1344_RS05065	DUF2190 family protein	-1.37771	6.02823	0.000605668	0.00821463	6.92759	null
SL1344_RS05070	SL1344_RS05070	ATP-binding protein	-0.0361198	6.07405	0.936973	0.977794	0.0323983	null
SL1344_RS05075	SL1344_RS05075	phage tail protein	-0.0476697	6.29278	0.915888	0.971179	0.0421903	null
SL1344_RS05080	SL1344_RS05080	tail protein	0.599329	6.95531	0.121382	0.369652	1.43576	null
SL1344_RS05085	SL1344_RS05085	phage tail protein	0.323472	6.6297	0.436524	0.720805	0.47232	null
SL1344_RS05090	SL1344_RS05090	phage minor tail protein G	-0.371765	6.18535	0.404179	0.696181	0.522467	null
SL1344_RS05095	SL1344_RS05095	phage tail assembly protein T	-0.0994172	5.61305	0.813165	0.93227	0.10118	null
SL1344_RS05100	SL1344_RS05100	phage tail tape measure protein	-0.311806	9.35733	0.284067	0.58816	0.765719	null
SL1344_RS05105	SL1344_RS05105	phage tail protein	0.0662324	5.78818	0.874016	0.954183	0.0676626	null
SL1344_RS05110	SL1344_RS05110	Ail/Lom family outer membrane beta-barrel protein	0.850525	6.272	0.0455801	0.205341	2.28391	null
SL1344_RS05115	SL1344_RS05115	superoxide dismutase [Cu-Zn]	1.64043	6.25317	0.000134142	0.00239932	8.70316	null
SL1344_RS05120	SL1344_RS05120	phage minor tail protein L	0.155307	6.66357	0.668304	0.864958	0.209298	null
SL1344_RS05125	SL1344_RS05125	phage tail protein	0.175059	7.34949	0.558625	0.801332	0.319528	null
SL1344_RS05130	SL1344_RS05130	tail assembly protein	-0.202104	7.18051	0.558931	0.801332	0.319528	null
SL1344_RS26990	SL1344_RS26990	host specificity protein J	-0.116456	9.47403	0.684995	0.87216	0.197335	null
SL1344_RS05145	SL1344_RS05145	prophage tail fiber N-terminal domain-containing protein	-0.122081	8.88255	0.691267	0.873627	0.19491	null
SL1344_RS05150	SL1344_RS05150	tail fiber assembly protein	0.31612	6.8127	0.471069	0.743831	0.426953	null
SL1344_RS05160	sseI	SPI-2 type III secretion system effector SseI	1.41884	6.87224	0.00130919	0.0153213	6.02832	null
SL1344_RS05170	SL1344_RS05170	SOS response-associated peptidase	0.416499	6.22289	0.400365	0.693401	0.528238	null
SL1344_RS05190	pepN	aminopeptidase N	-0.476393	8.61689	0.0966637	0.330505	1.59726	null
SL1344_RS05195	pyrD	quinone-dependent dihydroorotate dehydrogenase	1.19432	7.7312	0.000591991	0.00810968	6.94614	null
SL1344_RS05200	zapC	cell division protein ZapC	-0.459614	6.91829	0.186248	0.474275	1.0762	null
SL1344_RS05205	SL1344_RS05205	MOSC domain-containing protein	-0.86967	6.88344	0.013533	0.088477	3.49855	null
SL1344_RS05210	rlmKL	bifunctional 23S rRNA (guanine(2069)-N(7))-methyltransferase RlmK/23S rRNA (guanine(2445)-N(2))-methyltransferase RlmL	0.260999	8.20436	0.358779	0.656473	0.607193	null
SL1344_RS05215	SL1344_RS05215	ABC transporter ATP-binding protein	0.273496	7.28505	0.384461	0.680533	0.555263	null
SL1344_RS05220	pqiA	membrane integrity-associated transporter subunit PqiA	-0.545683	6.82703	0.123269	0.372257	1.42563	null
SL1344_RS05225	pqiB	intermembrane transport protein PqiB	-0.00656452	6.85223	0.987748	0.997312	0.00388365	null
SL1344_RS05230	pqiC	membrane integrity-associated transporter subunit PqiC	1.12189	5.60813	0.0149608	0.0945673	3.40252	null
SL1344_RS05245	SL1344_RS05245	Lon protease family protein	-0.465574	8.07783	0.100071	0.335108	1.5773	null
SL1344_RS05255	ompA	porin OmpA	-0.554634	7.51644	0.0903099	0.320734	1.64055	null
SL1344_RS05260	sulA	cell division inhibitor SulA	0.0922943	6.15647	0.849513	0.947157	0.0783239	null
SL1344_RS05265	SL1344_RS05265	TfoX/Sxy family DNA transformation protein	0.155683	6.36193	0.706936	0.881733	0.181586	null
SL1344_RS05270	yccS	TIGR01666 family membrane protein	-0.442518	8.97681	0.123583	0.372476	1.42478	null
SL1344_RS05275	SL1344_RS05275	YccF domain-containing protein	-0.953336	6.21918	0.0135437	0.088477	3.49855	null
SL1344_RS05280	helD	DNA helicase IV	0.174023	8.38282	0.544107	0.790101	0.339891	null
SL1344_RS05285	mgsA	methylglyoxal synthase	-0.388665	6.37902	0.303564	0.608318	0.717102	null
SL1344_RS05290	SL1344_RS05290	DUF2057 family protein	-0.0490274	5.3886	0.910936	0.967942	0.0470077	null
SL1344_RS05295	SL1344_RS05295	CoA-binding protein	0.0919879	5.95741	0.822838	0.937226	0.0935306	null
SL1344_RS05300	hspQ	heat shock protein HspQ	-0.629695	6.89875	0.067666	0.269421	1.89207	null
SL1344_RS05305	rlmI	23S rRNA (cytosine(1962)-C(5))-methyltransferase RlmI	-0.53903	7.04705	0.108769	0.347518	1.52484	null
SL1344_RS05310	SL1344_RS05310	YbhB/YbcL family Raf kinase inhibitor-like protein	-0.301969	6.37401	0.429078	0.714432	0.485131	null
SL1344_RS05315	SL1344_RS05315	helix-turn-helix domain-containing protein	-0.201737	7.15683	0.539516	0.786426	0.346618	null
SL1344_RS05320	yccX	acylphosphatase	-0.161057	5.39464	0.686666	0.872822	0.196241	null
SL1344_RS05330	yccA	FtsH protease modulator YccA	0.145361	7.44378	0.635841	0.84641	0.240571	null
SL1344_RS05360	sopB	SPI-1 type III secretion system effector inositol phosphate phosphatase SopB	1.47832	7.14412	0.00484355	0.0422743	4.56408	null
SL1344_RS05375	SL1344_RS05375	C69 family dipeptidase	1.20126	8.23347	0.00454416	0.0401139	4.63975	null
SL1344_RS05380	SL1344_RS05380	heavy metal sensor histidine kinase	-0.156945	8.35946	0.599607	0.825935	0.2759	null
SL1344_RS05385	hprR	response regulator transcription factor HprR	-0.0766681	6.28597	0.85469	0.94846	0.0763408	null
SL1344_RS05390	hiuH	hydroxyisourate hydrolase	-0.309747	6.6472	0.407251	0.697564	0.519603	null
SL1344_RS05395	SL1344_RS05395	4-hydroxyphenylacetate 3-monooxygenase reductase subunit	-0.968862	6.18322	0.0173279	0.105304	3.24737	null
SL1344_RS05400	hpaB	4-hydroxyphenylacetate 3-monooxygenase, oxygenase component	-0.222806	7.65994	0.440544	0.723479	0.466977	null
SL1344_RS05405	hpaR	homoprotocatechuate degradation operon regulator HpaR	0.0664005	5.23644	0.883821	0.956947	0.0634897	null
SL1344_RS05410	SL1344_RS05410	4-hydroxyphenylacetate degradation bifunctional isomerase/decarboxylase	-0.468984	7.52301	0.127894	0.380156	1.39534	null
SL1344_RS05415	hpaE	5-carboxymethyl-2-hydroxymuconate semialdehyde dehydrogenase	-0.326446	7.78012	0.262977	0.566924	0.818773	null
SL1344_RS05420	hpaD	3,4-dihydroxyphenylacetate 2,3-dioxygenase	-0.201316	7.39149	0.503868	0.765479	0.385566	null
SL1344_RS05425	SL1344_RS05425	5-carboxymethyl-2-hydroxymuconate Delta-isomerase	-0.825812	5.50405	0.042436	0.195741	2.35298	null
SL1344_RS05430	hpaH	2-oxo-hepta-3-ene-1,7-dioic acid hydratase	-1.22289	7.24637	0.000346744	0.00533934	7.54912	null
SL1344_RS05435	hpaI	4-hydroxy-2-oxoheptanedioate aldolase	-0.252397	7.0626	0.4723	0.744266	0.426109	null
SL1344_RS05440	hpaX	4-hydroxyphenylacetate permease	-0.753251	7.45805	0.0112272	0.0773693	3.69209	null
SL1344_RS05445	hpaA	4-hydroxyphenylacetate catabolism regulatory protein HpaA	-0.816812	6.27201	0.0462014	0.206766	2.27393	null
SL1344_RS05450	SL1344_RS05450	MBL fold metallo-hydrolase	-0.187774	6.32198	0.660513	0.861337	0.21535	null
SL1344_RS05460	cbpM	chaperone modulator CbpM	0.0441143	7.1812	0.910187	0.967883	0.0470962	null
SL1344_RS05465	cbpA	curved DNA-binding protein	-0.26645	7.31128	0.382875	0.678921	0.558685	null
SL1344_RS05470	SL1344_RS05470	copper resistance protein	-0.378237	6.14482	0.342641	0.642021	0.639307	null
SL1344_RS05475	SL1344_RS05475	thioredoxin family protein	-0.479201	7.94844	0.0962545	0.330505	1.59726	null
SL1344_RS05480	SL1344_RS05480	DsbA family protein	0.00109972	6.33425	1	1	0	null
SL1344_RS05485	SL1344_RS05485	protein disulfide oxidoreductase	0.079223	5.99518	0.847018	0.946368	0.0795273	null
SL1344_RS05490	agp	bifunctional glucose-1-phosphatase/inositol phosphatase	-0.479042	7.73033	0.107813	0.34656	1.52882	null
SL1344_RS05495	SL1344_RS05495	YccJ family protein	-0.241614	5.14056	0.562997	0.802099	0.318148	null
SL1344_RS05500	wrbA	NAD(P)H:quinone oxidoreductase	-0.155375	7.6381	0.596138	0.824647	0.278151	null
SL1344_RS05510	rutR	HTH-type transcriptional regulator RutR	0.0902633	5.80914	0.826809	0.938639	0.091358	null
SL1344_RS05515	SL1344_RS05515	lysozyme inhibitor LprI family protein	0.207848	6.68498	0.571738	0.80981	0.304344	null
SL1344_RS05520	putA	trifunctional transcriptional regulator/proline dehydrogenase/L-glutamate gamma-semialdehyde dehydrogenase	-0.345302	8.97247	0.271648	0.57532	0.797564	null
SL1344_RS05525	putP	sodium/proline symporter PutP	-0.492391	7.77647	0.088832	0.318613	1.65012	null
SL1344_RS05535	phoH	phosphate starvation-inducible protein PhoH	-0.142965	6.23891	0.780323	0.918316	0.122937	null
SL1344_RS05540	SL1344_RS05540	MurR/RpiR family transcriptional regulator	0.567587	6.00742	0.309483	0.613798	0.704163	null
SL1344_RS05545	SL1344_RS05545	sodium:solute symporter	1.85236	7.31146	0.000132139	0.00237386	8.71855	null
SL1344_RS05550	SL1344_RS05550	N-acetylmannosamine-6-phosphate 2-epimerase	1.23163	6.75514	0.0347381	0.17275	2.53325	null
SL1344_RS05565	SL1344_RS05565	MFS transporter	1.24799	6.28986	0.0148266	0.0938639	3.41329	null
SL1344_RS05570	SL1344_RS05570	Gfo/Idh/MocA family oxidoreductase	0.840662	6.70935	0.0524257	0.226592	2.14183	null
SL1344_RS05590	ghrA	glyoxylate/hydroxypyruvate reductase GhrA	-0.62558	6.4734	0.107094	0.3451	1.53491	null
SL1344_RS05595	SL1344_RS05595	phosphatase	-0.442407	6.092	0.265318	0.56987	0.811296	null
SL1344_RS05600	SL1344_RS05600	molecular chaperone	-1.49817	6.0945	0.000244787	0.00396303	7.97918	null
SL1344_RS05605	SL1344_RS05605	DUF1097 domain-containing protein	-0.530352	5.6094	0.29294	0.599342	0.73855	null
SL1344_RS05610	csgG	curli production assembly/transport protein CsgG	0.593203	6.26399	0.214835	0.511608	0.96689	null
SL1344_RS05635	csgA	curlin major subunit CsgA	0.515527	7.51816	0.288168	0.593133	0.753571	null
SL1344_RS05640	csgC	curli assembly protein CsgC	0.50984	6.78597	0.264823	0.569114	0.81321	null
SL1344_RS05645	SL1344_RS05645	type 1 fimbrial protein	-0.275253	5.70762	0.505557	0.765815	0.384932	null
SL1344_RS05650	ymdB	O-acetyl-ADP-ribose deacetylase	-0.760883	5.96796	0.0483216	0.214437	2.22138	null
SL1344_RS05655	SL1344_RS05655	phospholipase D family protein	-0.115447	7.12303	0.733866	0.894884	0.160227	null
SL1344_RS05660	mdoC	glucans biosynthesis protein MdoC	0.825978	8.12913	0.0208922	0.120106	3.05762	null
SL1344_RS05665	mdoG	glucans biosynthesis protein MdoG	-0.441069	7.20729	0.173367	0.455784	1.13358	null
SL1344_RS05670	mdoH	glucans biosynthesis glucosyltransferase MdoH	-0.0963264	8.57667	0.742765	0.900353	0.151437	null
SL1344_RS05675	SL1344_RS05675	YceK/YidQ family lipoprotein	-0.0125703	5.12871	0.990163	0.998522	0.00213334	null
SL1344_RS05685	mdtG	multidrug efflux MFS transporter MdtG	-0.00363526	6.52449	0.996025	1	0	null
SL1344_RS05695	SL1344_RS05695	rhodanese-related sulfurtransferase	-0.431133	6.06548	0.283268	0.58816	0.765719	null
SL1344_RS05700	SL1344_RS05700	YceI family protein	-0.835352	6.02243	0.0297648	0.15452	2.69413	null
SL1344_RS05705	SL1344_RS05705	cytochrome b	0.593122	7.09784	0.0751394	0.287821	1.79676	null
SL1344_RS05715	solA	N-methyl-L-tryptophan oxidase	-0.72036	7.7353	0.0118032	0.0803089	3.6383	null
SL1344_RS05720	bssS	biofilm formation regulator BssS	-0.918979	7.33251	0.00241202	0.0246375	5.343	null
SL1344_RS05730	pyrC	dihydroorotase	0.249296	7.3214	0.41606	0.703045	0.508312	null
SL1344_RS05735	SL1344_RS05735	lipoprotein	-0.320832	5.77448	0.42254	0.709665	0.494789	null
SL1344_RS05740	grxB	glutaredoxin 2	0.208584	6.21103	0.61782	0.83739	0.256029	null
SL1344_RS05745	mdtH	multidrug efflux MFS transporter MdtH	-0.0592033	7.76053	0.843261	0.944231	0.0827882	null
SL1344_RS05750	rimJ	ribosomal protein S5-alanine N-acetyltransferase	0.12507	6.18249	0.751136	0.902733	0.147629	null
SL1344_RS05755	SL1344_RS05755	YceH family protein	-0.0927745	6.47822	0.80831	0.932028	0.101555	null
SL1344_RS05760	SL1344_RS05760	Gfo/Idh/MocA family oxidoreductase	0.198053	7.51673	0.533557	0.783035	0.352851	null
SL1344_RS05770	flgN	flagella biosynthesis chaperone FlgN	-0.473906	6.68541	0.195374	0.489451	1.03076	null
SL1344_RS05775	flgM	anti-sigma-28 factor FlgM	-0.713091	5.46883	0.0744568	0.286093	1.80544	null
SL1344_RS05780	flgA	flagellar basal body P-ring formation protein FlgA	-0.268199	6.57176	0.476889	0.746118	0.422524	null
SL1344_RS05785	flgB	flagellar basal body rod protein FlgB	0.212871	5.80275	0.591123	0.820788	0.284918	null
SL1344_RS05790	flgC	flagellar basal body rod protein FlgC	-0.492166	5.71569	0.208204	0.50432	0.987588	null
SL1344_RS05795	flgD	flagellar hook assembly protein FlgD	-0.105016	7.13282	0.771658	0.914254	0.129333	null
SL1344_RS05800	flgE	flagellar hook protein FlgE	0.0473408	7.70541	0.87187	0.952315	0.0704895	null
SL1344_RS05805	SL1344_RS05805	flagellar basal body rod protein FlgF	0.32193	7.31796	0.330196	0.631117	0.664021	null
SL1344_RS05810	flgG	flagellar basal-body rod protein FlgG	0.273784	7.27974	0.419343	0.707425	0.499352	null
SL1344_RS05815	flgH	flagellar basal body L-ring protein FlgH	0.36836	6.2519	0.347535	0.64555	0.631399	null
SL1344_RS05820	SL1344_RS05820	flagellar basal body P-ring protein FlgI	0.137024	7.5989	0.647301	0.852669	0.229942	null
SL1344_RS05825	flgJ	flagellar assembly peptidoglycan hydrolase FlgJ	0.170206	6.53488	0.647739	0.852669	0.229942	null
SL1344_RS05830	flgK	flagellar hook-associated protein FlgK	0.0413891	7.874	0.887585	0.958956	0.0604641	null
SL1344_RS05835	flgL	flagellar hook-associated protein FlgL	0.344158	6.26886	0.393044	0.686913	0.541802	null
SL1344_RS05840	rne	ribonuclease E	0.629114	6.21008	0.109132	0.348134	1.52228	null
SL1344_RS05850	rluC	23S rRNA pseudouridine(955/2504/2580) synthase RluC	-0.00816537	7.13487	0.983273	0.995926	0.00588887	null
SL1344_RS05855	SL1344_RS05855	DUF3053 domain-containing protein	0.352595	6.75999	0.333716	0.634587	0.656109	null
SL1344_RS05860	SL1344_RS05860	hypothetical protein	0.563073	4.93342	0.168317	0.447957	1.15857	null
SL1344_RS05865	maf	septum formation inhibitor Maf	0.544379	6.38495	0.166281	0.444865	1.16856	null
SL1344_RS05870	yceD	23S rRNA accumulation protein YceD	-0.425768	6.55541	0.246476	0.548947	0.865262	null
SL1344_RS05880	plsX	phosphate acyltransferase PlsX	-0.50029	7.06669	0.134727	0.394172	1.3431	null
SL1344_RS05905	fabF	beta-ketoacyl-ACP synthase II	1.67649	6.41994	1.45006e-05	0.000372906	11.3889	null
SL1344_RS05910	pabC	aminodeoxychorismate lyase	-0.299076	6.34594	0.440738	0.723479	0.466977	null
SL1344_RS05915	yceG	cell division protein YceG	-0.541361	6.82928	0.122649	0.371353	1.42914	null
SL1344_RS05930	SL1344_RS05930	metal-dependent hydrolase	0.392394	6.74816	0.275583	0.579757	0.78648	null
SL1344_RS05935	ptsG	PTS glucose transporter subunit IIBC	-0.314277	7.92996	0.266031	0.570505	0.809688	null
SL1344_RS05940	fhuE	ferric-rhodotorulic acid/ferric-coprogen receptor FhuE	0.232222	8.25127	0.421337	0.708455	0.497252	null
SL1344_RS05945	hinT	purine nucleoside phosphoramidase	0.67805	4.79517	0.0990977	0.334031	1.58195	null
SL1344_RS05950	SL1344_RS05950	YcfL family protein	0.848804	5.89964	0.0334622	0.168794	2.56666	null
SL1344_RS05955	lpoB	penicillin-binding protein activator LpoB	-0.158437	5.97793	0.697649	0.875467	0.191876	null
SL1344_RS05960	thiK	thiamine kinase	0.316029	7.11924	0.343358	0.642122	0.639081	null
SL1344_RS05965	nagZ	beta-N-acetylhexosaminidase	-0.0262031	6.94976	0.941566	0.979095	0.0304797	null
SL1344_RS05970	SL1344_RS05970	alpha/beta hydrolase	-0.156809	4.95868	0.716697	0.887717	0.171828	null
SL1344_RS05975	ndh	NADH-quinone dehydrogenase	-0.0893574	6.81793	0.808278	0.932028	0.101555	null
SL1344_RS05980	SL1344_RS05980	glycine zipper 2TM domain-containing protein	-0.057004	6.17171	0.893427	0.95992	0.0590133	null
SL1344_RS05985	comR	TetR family copper-responsive transcriptional repressor ComR	-0.931005	5.95557	0.0191113	0.113347	3.14118	null
SL1344_RS05995	SL1344_RS05995	L,D-transpeptidase family protein	-0.0828938	6.17685	0.833809	0.940605	0.0883398	null
SL1344_RS06000	mfd	transcription-repair coupling factor	0.177939	8.46916	0.562274	0.802099	0.318148	null
SL1344_RS06020	nagK	N-acetylglucosamine kinase	0.323233	5.92445	0.404064	0.696181	0.522467	null
SL1344_RS06025	cobB	NAD-dependent protein deacylase	0.816678	5.55786	0.0421267	0.195193	2.35702	null
SL1344_RS06030	potD	spermidine/putrescine ABC transporter substrate-binding protein PotD	-0.269298	5.76678	0.50262	0.765146	0.386193	null
SL1344_RS06035	potC	spermidine/putrescine ABC transporter permease PotC	0.502812	5.78134	0.197802	0.490763	1.0269	null
SL1344_RS06045	potB	spermidine/putrescine ABC transporter permease PotB	1.32584	6.54715	0.00964061	0.0692771	3.85148	null
SL1344_RS06050	potA	spermidine/putrescine ABC transporter ATP-binding protein PotA	0.0208605	5.46124	0.965074	0.989721	0.0149067	null
SL1344_RS06055	pepT	peptidase T	-0.541914	6.39081	0.204693	0.498765	1.00357	null
SL1344_RS06060	tnpA	IS200/IS605-like element IS200F family transposase	0.875699	6.72159	0.0200282	0.117026	3.09509	null
SL1344_RS06065	SL1344_RS06065	hypothetical protein	0.593621	6.78438	0.15184	0.424652	1.23565	null
SL1344_RS06070	SL1344_RS06070	cupin domain-containing protein	-0.364732	6.6636	0.311238	0.615562	0.700024	null
SL1344_RS06075	phoQ	two-component system sensor histidine kinase PhoQ	-0.188235	6.88478	0.594595	0.82381	0.279616	null
SL1344_RS06080	phoP	two-component system response regulator PhoP	-0.286557	6.27405	0.487749	0.751343	0.412457	null
SL1344_RS06090	hflD	high frequency lysogenization protein HflD	0.00903069	5.44208	0.992049	0.999123	0.00126643	null
SL1344_RS06100	SL1344_RS06100	NUDIX hydrolase	0.425441	5.14553	0.289324	0.594915	0.749244	null
SL1344_RS06110	rluE	23S rRNA pseudouridine(2457) synthase RluE	0.0785298	6.57097	0.839114	0.942939	0.0847636	null
SL1344_RS06115	icd	NADP-dependent isocitrate dehydrogenase	1.77275	6.63502	1.25154e-05	0.000329619	11.5669	null
SL1344_RS06205	SL1344_RS06205	Hsp20 family protein	-0.00501817	5.45694	0.993434	0.999229	0.00111307	null
SL1344_RS06215	SL1344_RS06215	exo-alpha-sialidase	0.933297	6.79433	0.064958	0.262913	1.92734	null
SL1344_RS06220	SL1344_RS06220	cytochrome b	0.936127	5.80081	0.0415321	0.193655	2.36844	null
SL1344_RS06225	SL1344_RS06225	TRL-like family protein	1.93124	5.98699	4.14104e-05	0.000888046	10.1371	null
SL1344_RS06230	SL1344_RS06230	ABC transporter substrate-binding protein	-0.342973	7.23011	0.280468	0.586121	0.770731	null
SL1344_RS06235	SL1344_RS06235	ABC transporter permease	0.555908	6.23642	0.156205	0.432307	1.20987	null
SL1344_RS06240	SL1344_RS06240	ABC transporter permease	0.51526	6.41521	0.181485	0.468703	1.09325	null
SL1344_RS06245	SL1344_RS06245	ATP-binding cassette domain-containing protein	-0.280179	6.19701	0.468305	0.74206	0.430392	null
SL1344_RS06250	SL1344_RS06250	ATP-binding cassette domain-containing protein	-0.485365	5.82828	0.224966	0.521484	0.939305	null
SL1344_RS06255	SL1344_RS06255	mechanosensitive ion channel family protein	0.420655	5.65552	0.32767	0.628405	0.670234	null
SL1344_RS06270	zinT	metal-binding protein ZinT	0.493898	5.65879	0.22956	0.527948	0.921531	null
SL1344_RS06275	aadA	cryptic aminoglycoside nucleotidyltransferase ANT(3'')/ANT(9)	-0.279305	5.72471	0.522385	0.773848	0.369878	null
SL1344_RS06285	SL1344_RS06285	MerR family transcriptional regulator	0.718276	6.17809	0.158432	0.436241	1.1968	null
SL1344_RS06300	SL1344_RS06300	chorismate mutase	1.532	5.51848	0.0066988	0.0534482	4.22571	null
SL1344_RS06345	SL1344_RS06345	DUF488 domain-containing protein	-0.721137	5.13074	0.0746613	0.28661	1.80284	null
SL1344_RS06350	SL1344_RS06350	CynX/NimT family MFS transporter	-0.156639	6.32483	0.690773	0.873563	0.195016	null
SL1344_RS06355	SL1344_RS06355	helix-turn-helix transcriptional regulator	0.733498	5.9111	0.0580208	0.242751	2.04245	null
SL1344_RS06360	SL1344_RS06360	DUF441 domain-containing protein	-0.796587	5.15149	0.05738	0.240808	2.05405	null
SL1344_RS06370	SL1344_RS06370	YbaK/prolyl-tRNA synthetase associated domain-containing protein	0.398291	6.35048	0.298987	0.602412	0.731178	null
SL1344_RS06375	SL1344_RS06375	GGDEF domain-containing protein	0.522178	7.0652	0.235315	0.535257	0.901697	null
SL1344_RS06380	SL1344_RS06380	YeaH/YhbH family protein	0.0395955	6.70168	0.925125	0.973276	0.0390787	null
SL1344_RS06385	yeaG	protein kinase YeaG	-0.232624	6.81124	0.587809	0.819222	0.287673	null
SL1344_RS06390	SL1344_RS06390	MipA/OmpV family protein	0.519851	5.72911	0.281313	0.587288	0.76786	null
SL1344_RS06395	SL1344_RS06395	anaerobic sulfatase maturase	-0.339416	5.61035	0.442429	0.724297	0.465348	null
SL1344_RS06400	SL1344_RS06400	aldo/keto reductase	-0.324061	6.41532	0.399438	0.692382	0.530359	null
SL1344_RS06405	SL1344_RS06405	D-hexose-6-phosphate mutarotase	-0.534249	6.30515	0.164247	0.442022	1.17781	null
SL1344_RS06415	msrB	peptide-methionine (R)-S-oxide reductase MsrB	-1.56255	5.02505	0.000170819	0.00291531	8.42214	null
SL1344_RS06420	SL1344_RS06420	YeaC family protein	-0.537494	5.10754	0.18343	0.47118	1.08565	null
SL1344_RS06425	pncA	bifunctional nicotinamidase/pyrazinamidase	0.0488167	6.78458	0.899927	0.963803	0.0531902	null
SL1344_RS06430	ansA	asparaginase	-0.423263	7.01618	0.209416	0.505334	0.98469	null
SL1344_RS06435	sppA	signal peptide peptidase SppA	-0.236715	7.80895	0.405104	0.697046	0.520675	null
SL1344_RS06440	SL1344_RS06440	NAD(P)H nitroreductase	-0.491309	5.74771	0.218686	0.515087	0.957112	null
SL1344_RS06445	selD	selenide, water dikinase SelD	0.0519146	7.16637	0.882901	0.956947	0.0634897	null
SL1344_RS06450	topB	DNA topoisomerase III	-0.850907	7.38354	0.00518155	0.0442159	4.49929	null
SL1344_RS06455	gdhA	NADP-specific glutamate dehydrogenase	0.339574	6.98544	0.314594	0.618553	0.693031	null
SL1344_RS06460	SL1344_RS06460	YnjH family protein	0.431181	4.65565	0.309589	0.613798	0.704163	null
SL1344_RS06465	SL1344_RS06465	pyrimidine (deoxy)nucleoside triphosphate diphosphatase	-0.399068	5.31917	0.337603	0.638422	0.647419	null
SL1344_RS06470	xthA	exodeoxyribonuclease III	-0.355507	5.97999	0.37244	0.668792	0.58037	null
SL1344_RS06475	SL1344_RS06475	aspartate aminotransferase family protein	0.205855	6.95471	0.550732	0.793798	0.333156	null
SL1344_RS06480	astA	arginine N-succinyltransferase	-0.596944	6.58884	0.107112	0.3451	1.53491	null
SL1344_RS06485	astD	succinylglutamate-semialdehyde dehydrogenase	-0.538	7.3135	0.0906036	0.321031	1.63921	null
SL1344_RS06490	astB	N-succinylarginine dihydrolase	-0.624572	6.67873	0.0873112	0.316019	1.66192	null
SL1344_RS06495	astE	succinylglutamate desuccinylase	0.324685	6.46022	0.387195	0.683142	0.549743	null
SL1344_RS06500	spy	ATP-independent periplasmic protein-refolding chaperone	0.110669	6.97934	0.769404	0.912414	0.13224	null
SL1344_RS06505	cho	excinuclease Cho	0.281863	6.46127	0.451588	0.732846	0.448418	null
SL1344_RS06520	chbB	PTS N,N'-diacetylchitobiose transporter subunit IIB	0.564439	5.94646	0.200553	0.494264	1.01665	null
SL1344_RS06525	chbC	PTS N,N'-diacetylchitobiose transporter subunit IIC	-0.562363	7.45579	0.107877	0.34656	1.52882	null
SL1344_RS06530	chbA	PTS N,N'-diacetylchitobiose transporter subunit IIA	0.979314	5.21432	0.0195123	0.114996	3.12034	null
SL1344_RS06535	chbR	transcriptional regulator ChbR	1.34857	5.9544	0.00365965	0.0337611	4.8885	null
SL1344_RS06540	SL1344_RS06540	6-phospho-beta-glucosidase	0.640967	6.33171	0.15688	0.433884	1.20462	null
SL1344_RS06545	chbG	chitin disaccharide deacetylase	0.362754	6.10967	0.343894	0.642122	0.639081	null
SL1344_RS06550	katE	catalase HPII	-0.596916	7.03845	0.0845358	0.309208	1.69335	null
SL1344_RS06560	tcyP	cystine/sulfocysteine:cation symporter	-0.423931	7.85855	0.133168	0.39129	1.35369	null
SL1344_RS06565	SL1344_RS06565	metal-dependent hydrolase	-0.260048	5.65126	0.516317	0.769837	0.377374	null
SL1344_RS06570	hxpB	hexitol phosphatase HxpB	-0.319123	6.34947	0.405564	0.697046	0.520675	null
SL1344_RS06580	SL1344_RS06580	fructosamine kinase family protein	-0.698136	6.23727	0.0775358	0.292977	1.77114	null
SL1344_RS06590	pfkB	6-phosphofructokinase II	0.270165	6.55019	0.462741	0.740675	0.433087	null
SL1344_RS06595	SL1344_RS06595	YdiY family protein	0.753316	6.8433	0.140251	0.402569	1.31269	null
SL1344_RS06600	SL1344_RS06600	lipid A deacylase LpxR family protein	1.38377	6.28375	0.00138433	0.0160629	5.96013	null
SL1344_RS06610	SL1344_RS06610	DNA/RNA non-specific endonuclease	0.450609	6.52935	0.303565	0.608318	0.717102	null
SL1344_RS06660	btuC	vitamin B12 ABC transporter permease BtuC	-0.30326	6.91515	0.385085	0.681049	0.55417	null
SL1344_RS06665	SL1344_RS06665	glutathione peroxidase	-1.40598	4.78424	0.000671705	0.00896189	6.80198	null
SL1344_RS06670	btuD	vitamin B12 ABC transporter ATP-binding protein BtuD	0.548989	5.527	0.179067	0.464804	1.10531	null
SL1344_RS06675	SL1344_RS06675	lipoprotein	1.33785	6.0435	0.0030209	0.0293213	5.09191	null
SL1344_RS06680	ydiV	anti-FlhDC factor YdiV	0.607731	6.43424	0.127685	0.37981	1.39665	null
SL1344_RS06685	SL1344_RS06685	YdiU family protein	-0.522712	6.9328	0.123921	0.373097	1.42238	null
SL1344_RS06695	aroH	3-deoxy-7-phosphoheptulonate synthase AroH	0.165155	6.49535	0.66319	0.862771	0.21295	null
SL1344_RS06700	ppsR	posphoenolpyruvate synthetase regulatory kinase/phosphorylase PpsR	-0.89881	5.81496	0.0241311	0.133209	2.90824	null
SL1344_RS06705	ppsA	phosphoenolpyruvate synthase	-0.568874	8.16783	0.0479345	0.213181	2.22985	null
SL1344_RS06710	fadK	medium-chain fatty-acid--CoA ligase	-0.50382	7.18023	0.126395	0.377068	1.4071	null
SL1344_RS06715	SL1344_RS06715	ferredoxin family protein	-0.400386	4.89648	0.325967	0.628405	0.670234	null
SL1344_RS06720	SL1344_RS06720	FAD-dependent oxidoreductase	-0.414959	7.18361	0.202087	0.496267	1.01081	null
SL1344_RS06725	SL1344_RS06725	electron transfer flavoprotein subunit alpha	-0.367104	6.25087	0.34389	0.642122	0.639081	null
SL1344_RS06730	SL1344_RS06730	electron transfer flavoprotein	-0.493015	5.73788	0.213611	0.511368	0.967567	null
SL1344_RS06735	SL1344_RS06735	AraC family transcriptional regulator	1.37712	5.09252	0.00298077	0.029139	5.1009	null
SL1344_RS06740	SL1344_RS06740	acyl-CoA dehydrogenase	0.0938427	7.02895	0.829765	0.938873	0.0909987	null
SL1344_RS06745	SL1344_RS06745	acyl CoA:acetate/3-ketoacid CoA transferase	-0.430842	6.89118	0.325204	0.628405	0.670234	null
SL1344_RS06750	aroD	type I 3-dehydroquinate dehydratase	1.43404	5.92443	0.00574151	0.0477023	4.3898	null
SL1344_RS06755	ydiB	quinate/shikimate dehydrogenase	0.856605	6.52714	0.112671	0.354736	1.49518	null
SL1344_RS06760	SL1344_RS06760	pseudogene	1.28251	5.93013	0.00825224	0.062479	4.00048	null
SL1344_RS06765	SL1344_RS06765	MFS transporter	1.56195	6.92681	0.000493652	0.00709473	7.13904	null
SL1344_RS06775	ydiK	AI-2E family transporter YdiK	-0.868909	7.23972	0.00629829	0.0509838	4.29382	null
SL1344_RS06780	SL1344_RS06780	FAD-binding oxidoreductase	-0.122751	8.49865	0.671507	0.868019	0.204201	null
SL1344_RS06785	menI	1,4-dihydroxy-2-naphthoyl-CoA hydrolase	0.233491	5.37117	0.564362	0.803205	0.316159	null
SL1344_RS06795	SL1344_RS06795	L-cystine transporter	0.497781	7.59678	0.12066	0.368001	1.44222	null
SL1344_RS06800	sufA	Fe-S cluster assembly scaffold SufA	-1.57471	5.16147	0.000238979	0.00389984	8.00237	null
SL1344_RS06805	sufB	Fe-S cluster assembly protein SufB	-0.294043	7.03861	0.389489	0.684405	0.547079	null
SL1344_RS06810	sufC	Fe-S cluster assembly ATPase SufC	-0.589997	5.50371	0.137383	0.397508	1.33095	null
SL1344_RS06815	sufD	Fe-S cluster assembly protein SufD	-0.355282	7.58026	0.228377	0.526719	0.924895	null
SL1344_RS06820	sufS	cysteine desulfurase SufS	-0.220308	7.54014	0.464912	0.741254	0.431961	null
SL1344_RS06830	SL1344_RS06830	L,D-transpeptidase family protein	-0.56925	6.86916	0.106543	0.344675	1.53669	null
SL1344_RS06845	pykF	pyruvate kinase PykF	-0.271278	6.4295	0.475123	0.745165	0.424369	null
SL1344_RS06850	SL1344_RS06850	APC family permease	-0.582817	7.79819	0.0405269	0.190147	2.39481	null
SL1344_RS06855	SL1344_RS06855	proline iminopeptidase-family hydrolase	-0.133715	7.78208	0.683127	0.870835	0.199528	null
SL1344_RS06865	SL1344_RS06865	DeoR family transcriptional regulator	0.228938	6.26219	0.580943	0.814075	0.296766	null
SL1344_RS06870	ttrA	tetrathionate reductase subunit TtrA	-0.582553	8.72155	0.050896	0.222487	2.16821	null
SL1344_RS06875	ttrC	tetrathionate reductase subunit TtrC	0.128973	7.12642	0.705874	0.881561	0.181868	null
SL1344_RS06880	ttrB	tetrathionate reductase subunit TtrB	-0.238443	6.57233	0.529937	0.780799	0.356977	null
SL1344_RS06885	ttrS	two-component system sensor histidine kinase TtrS	-0.532481	7.85694	0.0838531	0.308038	1.69882	null
SL1344_RS06890	ttrR	two-component system response regulator TtrR	0.87397	5.60658	0.0324872	0.16592	2.59144	null
SL1344_RS06900	SL1344_RS06900	DUF523 and DUF1722 domain-containing protein	-0.656095	7.0371	0.0512231	0.223202	2.16358	null
SL1344_RS06905	SL1344_RS06905	MerR family transcriptional regulator	0.154473	6.87874	0.680844	0.870055	0.200821	null
SL1344_RS06910	SL1344_RS06910	two component system response regulator	1.52539	6.20938	0.00178751	0.0196818	5.667	null
SL1344_RS06915	SL1344_RS06915	two component system sensor kinase	1.18769	6.57574	0.0111042	0.0768293	3.7022	null
SL1344_RS06930	ssaD	SctD family type III secretion system inner membrane ring subunit SsaD	0.438523	5.73011	0.31862	0.62234	0.684225	null
SL1344_RS06945	sseB	SPI-2 type III secretion system translocon protein SseB	1.14049	5.711	0.0128072	0.0847467	3.5607	null
SL1344_RS06955	sseC	SPI-2 type III secretion system translocon protein SseC	0.899014	6.34862	0.0968749	0.330666	1.59655	null
SL1344_RS06960	sseD	SPI-2 type III secretion system translocon protein SseD	1.35369	6.6264	0.00910429	0.0664436	3.91172	null
SL1344_RS06970	sscB	SycD/LcrH family type III secretion system chaperone SscB	1.01544	5.5792	0.0817094	0.303154	1.72188	null
SL1344_RS06975	sseF	type III secretion systems effector SseF	1.19155	6.81912	0.024902	0.135891	2.87947	null
SL1344_RS06980	sseG	pathogenicity island 2 effector protein SseG	1.71731	6.37519	0.00151173	0.0172963	5.8534	null
SL1344_RS07010	ssaK	SPI-2 type III secretion system apparatus protein SsaK	1.48479	5.26706	0.00201241	0.0211355	5.56419	null
SL1344_RS07015	ssaL	SPI-2 type III secretion system apparatus protein SsaL	1.63017	6.36759	0.00116823	0.0141616	6.14187	null
SL1344_RS07025	ssaV	SPI-2 type III secretion system apparatus protein SsaV	1.23491	7.84696	0.00443846	0.0394359	4.66435	null
SL1344_RS07030	ssaN	SctN family type III secretion system ATPase SsaN	0.0955288	6.94486	0.818691	0.936167	0.0951623	null
SL1344_RS07040	ssaP	SPI-2 type III secretion system apparatus protein SsaP	1.06152	6.07684	0.0357359	0.175719	2.50865	null
SL1344_RS07065	ssaU	SPI-2 type III secretion system apparatus protein SsaU	1.53249	5.12464	0.00127709	0.0150748	6.05172	null
SL1344_RS07080	mdtK	multidrug efflux MATE transporter MdtK	-0.373525	7.05455	0.285901	0.590247	0.76061	null
SL1344_RS07090	cfa	cyclopropane fatty acyl phospholipid synthase	-0.661965	6.53859	0.0966661	0.330505	1.59726	null
SL1344_RS07095	SL1344_RS07095	Bcr/CflA family multidrug efflux MFS transporter	-0.45792	7.21956	0.149495	0.420256	1.25066	null
SL1344_RS07100	SL1344_RS07100	LysR family transcriptional regulator	0.0690189	7.02893	0.847974	0.947085	0.0784342	null
SL1344_RS07105	purR	HTH-type transcriptional repressor PurR	0.260592	6.86667	0.467107	0.74206	0.430392	null
SL1344_RS07110	sodB	superoxide dismutase [Fe]	-1.02696	6.20131	0.0080725	0.061459	4.02423	null
SL1344_RS07115	SL1344_RS07115	C40 family peptidase	-0.338269	5.90674	0.438519	0.722225	0.46948	null
SL1344_RS07125	rnt	ribonuclease T	0.383685	5.46572	0.344542	0.642644	0.637909	null
SL1344_RS07130	gloA	lactoylglutathione lyase	-0.70191	5.36587	0.0795808	0.298391	1.74472	null
SL1344_RS07135	SL1344_RS07135	alkene reductase	-0.57342	7.6502	0.0529634	0.227477	2.13621	null
SL1344_RS07140	SL1344_RS07140	TetR/AcrR family transcriptional regulator	-0.810701	6.83919	0.0216218	0.122697	3.02683	null
SL1344_RS07150	SL1344_RS07150	aldo/keto reductase family oxidoreductase	-0.237796	6.76337	0.505467	0.765815	0.384932	null
SL1344_RS07155	sodC	superoxide dismutase [Cu-Zn] SodC2	-0.353466	6.31311	0.357586	0.656215	0.607761	null
SL1344_RS07160	SL1344_RS07160	FUSC family protein	-0.288149	8.56504	0.31919	0.62234	0.684225	null
SL1344_RS07165	SL1344_RS07165	HlyD family secretion protein	-0.230936	6.5505	0.562928	0.802099	0.318148	null
SL1344_RS07180	slyB	outer membrane lipoprotein SlyB	-0.148071	6.87558	0.672137	0.868203	0.203896	null
SL1344_RS07185	anmK	anhydro-N-acetylmuramic acid kinase	-0.33025	7.71156	0.268384	0.573078	0.803196	null
SL1344_RS07190	mliC	C-type lysozyme inhibitor	0.803206	5.13521	0.0501901	0.219853	2.18539	null
SL1344_RS07205	pdxY	pyridoxal kinase PdxY	-0.4469	7.22901	0.161963	0.439337	1.1866	null
SL1344_RS07210	gstA	glutathione transferase GstA	0.197468	6.24599	0.607818	0.831703	0.26586	null
SL1344_RS07215	dtpA	dipeptide/tripeptide permease DtpA	0.465809	7.93513	0.105989	0.344675	1.53669	null
SL1344_RS07220	nth	endonuclease III	0.282455	6.24252	0.490873	0.754946	0.405555	null
SL1344_RS07225	SL1344_RS07225	electron transport complex subunit E	-0.150039	6.85346	0.676366	0.86947	0.201792	null
SL1344_RS07230	rsxG	electron transport complex subunit RsxG	-0.950663	5.90945	0.017182	0.104728	3.25528	null
SL1344_RS07235	rsxD	electron transport complex subunit RsxD	0.178203	6.83845	0.613377	0.834959	0.260223	null
SL1344_RS07240	rsxC	electron transport complex subunit RsxC	-0.769864	8.53631	0.0145256	0.092964	3.42718	null
SL1344_RS07245	rsxB	electron transport complex subunit RsxB	0.0585941	6.25531	0.883285	0.956947	0.0634897	null
SL1344_RS07250	rsxA	electron transport complex subunit RsxA	-0.492545	6.21426	0.243381	0.546241	0.872391	null
SL1344_RS07255	SL1344_RS07255	DUF2569 domain-containing protein	0.755786	5.9236	0.0657173	0.264477	1.91878	null
SL1344_RS07260	ydgT	transcription modulator YdgT	-0.448988	5.26958	0.321368	0.624692	0.678782	null
SL1344_RS07270	SL1344_RS07270	oxidoreductase	-0.205025	6.89874	0.564273	0.803205	0.316159	null
SL1344_RS07275	add	adenosine deaminase	0.127962	7.34077	0.686793	0.872822	0.196241	null
SL1344_RS27030	SL1344_RS27030	pseudogene	0.13013	4.8451	0.762505	0.908441	0.138536	null
SL1344_RS07280	SL1344_RS07280	pseudogene	-0.131107	5.08771	0.764284	0.909737	0.136478	null
SL1344_RS07285	SL1344_RS07285	YdgA family protein	-0.24435	7.55219	0.403369	0.695957	0.522931	null
SL1344_RS07290	manA	mannose-6-phosphate isomerase	-0.628971	7.52098	0.0313031	0.160473	2.6396	null
SL1344_RS07295	fumB	class I fumarate hydratase	-0.106986	8.29422	0.712762	0.88401	0.177866	null
SL1344_RS07300	fumC	class II fumarate hydratase	-0.560332	7.73572	0.0620774	0.254779	1.97268	null
SL1344_RS07305	SL1344_RS07305	DNA replication terminus site-binding protein	-0.656434	6.35557	0.0846816	0.309417	1.69238	null
SL1344_RS07310	rstB	two-component system sensor histidine kinase RstB	0.232646	7.35698	0.446267	0.728252	0.457491	null
SL1344_RS07315	SL1344_RS07315	amidohydrolase	-0.56869	8.14435	0.0573437	0.240808	2.05405	null
SL1344_RS07320	ompC	porin OmpC	0.896309	7.98453	0.0107814	0.0753596	3.73006	null
SL1344_RS07330	rstA	two-component system response regulator RstA	-0.110516	7.29611	0.722041	0.890152	0.167876	null
SL1344_RS07335	SL1344_RS07335	GlpM family protein	0.376605	6.80653	0.294731	0.600238	0.736393	null
SL1344_RS07340	SL1344_RS07340	amino acid permease	-0.126004	7.80895	0.658548	0.85987	0.217809	null
SL1344_RS07345	SL1344_RS07345	DUF1471 domain-containing protein	-0.560533	7.62726	0.0567524	0.2394	2.0625	null
SL1344_RS07350	pntA	Re/Si-specific NAD(P)(+) transhydrogenase subunit alpha	-0.23157	8.16349	0.414298	0.70134	0.511815	null
SL1344_RS07355	pntB	Re/Si-specific NAD(P)(+) transhydrogenase subunit beta	-0.43258	7.76093	0.120404	0.367543	1.44401	null
SL1344_RS07360	SL1344_RS07360	AI-2E family transporter	0.798437	7.97956	0.0176835	0.106049	3.23719	null
SL1344_RS07365	mdtJ	multidrug/spermidine efflux SMR transporter subunit MdtJ	0.286531	7.30569	0.424578	0.711317	0.491436	null
SL1344_RS07370	mdtI	multidrug/spermidine efflux SMR transporter subunit MdtI	0.837871	5.34884	0.0358731	0.175889	2.50727	null
SL1344_RS07375	SL1344_RS07375	serine protease	-0.151289	6.89305	0.6647	0.863773	0.211277	null
SL1344_RS07380	SL1344_RS07380	acid resistance repetitive basic protein Asr	0.199968	5.01847	0.619003	0.837928	0.255103	null
SL1344_RS07385	SL1344_RS07385	MFS transporter	-0.530399	7.30088	0.0913585	0.322868	1.63098	null
SL1344_RS07390	SL1344_RS07390	LysR family transcriptional regulator	-0.561614	7.21114	0.086331	0.313764	1.67225	null
SL1344_RS07395	SL1344_RS07395	ROK family transcriptional regulator	-0.327479	7.74152	0.255526	0.558435	0.840538	null
SL1344_RS07400	bioD	ATP-dependent dethiobiotin synthetase BioD	-0.365297	7.24923	0.248981	0.552152	0.856862	null
SL1344_RS07405	clcB	voltage-gated ClC-type chloride channel ClcB	-0.69819	7.41278	0.0223766	0.126072	2.98768	null
SL1344_RS07410	osmV	osmoprotectant ABC transporter ATP-binding protein OsmV	-0.40762	7.57036	0.163372	0.441229	1.1804	null
SL1344_RS07415	osmW	osmoprotectant ABC transporter permease OsmW	0.17986	6.62355	0.627934	0.843485	0.245566	null
SL1344_RS07420	osmX	osmoprotectant ABC transporter substrate-binding protein OsmX	0.231157	7.22777	0.470962	0.743831	0.426953	null
SL1344_RS07425	osmY	osmoprotectant ABC transporter permease OsmY	-0.425951	6.9225	0.214822	0.511608	0.96689	null
SL1344_RS07430	dmsD	Tat proofreading chaperone DmsD	-0.0675178	6.49107	0.862608	0.95066	0.0729984	null
SL1344_RS07435	SL1344_RS07435	dimethyl sulfoxide reductase anchor subunit family protein	-0.0297258	8.12833	0.920121	0.972111	0.0408073	null
SL1344_RS07440	dmsB	dimethylsulfoxide reductase subunit B	0.138338	7.03653	0.682523	0.870835	0.199528	null
SL1344_RS07445	SL1344_RS07445	dimethyl sulfoxide reductase subunit A	-0.20291	8.42394	0.485364	0.749649	0.415713	null
SL1344_RS07450	SL1344_RS07450	dimethyl sulfoxide reductase subunit A	-0.192743	8.237	0.494698	0.758646	0.398501	null
SL1344_RS07455	SL1344_RS07455	DUF1161 domain-containing protein	-0.302301	5.2067	0.469103	0.742375	0.429781	null
SL1344_RS07460	SL1344_RS07460	YnfC family lipoprotein	-0.462527	6.56485	0.248725	0.551884	0.857563	null
SL1344_RS07465	speG	spermidine N1-acetyltransferase	-0.407783	5.41425	0.35301	0.650732	0.619864	null
SL1344_RS07470	SL1344_RS07470	DUF1283 family protein	-0.039351	5.20254	0.937939	0.978089	0.0319621	null
SL1344_RS07475	SL1344_RS07475	YnfA family protein	-0.538237	5.58432	0.181827	0.468904	1.09263	null
SL1344_RS07480	rspA	starvation-sensing protein RspA	-0.161629	7.58446	0.576514	0.810482	0.303148	null
SL1344_RS07485	SL1344_RS07485	Zn-dependent oxidoreductase	0.144516	7.61122	0.635772	0.84641	0.240571	null
SL1344_RS07490	SL1344_RS07490	pseudogene	-0.466267	8.52367	0.11795	0.362883	1.46242	null
SL1344_RS07495	SL1344_RS07495	mannitol dehydrogenase family protein	-0.440414	7.51676	0.141536	0.405335	1.30281	null
SL1344_RS07505	SL1344_RS07505	GntR family transcriptional regulator	-0.331351	5.89002	0.391323	0.686156	0.543392	null
SL1344_RS07510	ydfG	bifunctional NADP-dependent 3-hydroxy acid dehydrogenase/3-hydroxypropionate dehydrogenase YdfG	-0.0285894	7.03416	0.936029	0.97737	0.0330227	null
SL1344_RS07515	dcp	peptidyl-dipeptidase Dcp	-0.0989795	8.47922	0.72536	0.890408	0.167461	null
SL1344_RS07525	SL1344_RS07525	2-oxo-tetronate isomerase	1.38482	6.66184	0.00222764	0.0229628	5.44456	null
SL1344_RS07530	SL1344_RS07530	YdeI family stress tolerance OB fold protein	1.01628	5.03976	0.0265448	0.142127	2.81474	null
SL1344_RS07540	ydeE	efflux MFS transporter YdeE	-0.874372	8.13	0.00282261	0.0277919	5.16919	null
SL1344_RS07545	eamA	O-acetylserine/cysteine exporter	-0.531773	7.08869	0.124946	0.374731	1.41607	null
SL1344_RS07550	marB	multiple antibiotic resistance protein MarB	0.204768	5.9556	0.620342	0.839031	0.253203	null
SL1344_RS07555	marA	MDR efflux pump AcrAB transcriptional activator MarA	0.168062	5.53097	0.717514	0.888012	0.171349	null
SL1344_RS07560	marR	multiple antibiotic resistance transcriptional regulator MarR	0.475368	6.07467	0.282246	0.588036	0.766024	null
SL1344_RS07565	SL1344_RS07565	MarC family NAAT transporter	0.378274	7.01115	0.269708	0.573078	0.803196	null
SL1344_RS07570	SL1344_RS07570	sugar transporter	-0.589503	7.6474	0.0417135	0.194158	2.3647	null
SL1344_RS07575	SL1344_RS07575	LysR family transcriptional regulator	-0.441083	7.07464	0.190179	0.480255	1.05813	null
SL1344_RS07580	sad	succinate-semialdehyde dehydrogenase	-0.436156	7.68803	0.135531	0.39525	1.33916	null
SL1344_RS07585	glsB	glutaminase B	-0.333464	7.18442	0.309045	0.613596	0.704639	null
SL1344_RS07595	SL1344_RS07595	bestrophin family protein	0.827681	6.89913	0.0889747	0.318635	1.65002	null
SL1344_RS07600	SL1344_RS07600	nuclear transport factor 2 family protein	1.91094	6.22905	0.00265495	0.0265925	5.23284	null
SL1344_RS07605	ompC	porin OmpC	1.91854	7.77004	1.40421e-06	5.58411e-05	14.1283	null
SL1344_RS07610	hypA	hydrogenase maturation nickel metallochaperone HypA	1.18363	6.38221	0.0170714	0.104209	3.26245	null
SL1344_RS07615	SL1344_RS07615	ATP/GTP-binding protein	-0.147418	6.97968	0.667601	0.864798	0.209564	null
SL1344_RS07620	SL1344_RS07620	rubredoxin	-0.151177	7.59793	0.64014	0.849648	0.235064	null
SL1344_RS07625	SL1344_RS07625	hydrogenase	-1.6156	6.52624	5.86182e-05	0.0012005	9.70215	null
SL1344_RS07630	hypC	HypC/HybG/HupF family hydrogenase formation chaperone	-0.0272389	5.865	0.951943	0.984139	0.0230657	null
SL1344_RS07635	hybD	HyaD/HybD family hydrogenase maturation endopeptidase	-0.372078	6.37423	0.329685	0.630493	0.665448	null
SL1344_RS07640	cybH	Ni/Fe-hydrogenase, b-type cytochrome subunit	-0.389258	6.61571	0.295164	0.600238	0.736393	null
SL1344_RS07645	SL1344_RS07645	nickel-dependent hydrogenase large subunit	-0.0962759	7.65749	0.743101	0.900353	0.151437	null
SL1344_RS07650	SL1344_RS07650	hydrogenase small subunit	0.537539	6.77628	0.168462	0.447957	1.15857	null
SL1344_RS07655	SL1344_RS07655	linear amide C-N hydrolase	1.22453	7.30438	0.00255765	0.025867	5.27274	null
SL1344_RS07660	SL1344_RS07660	FadR family transcriptional regulator	1.37708	6.86568	0.00497476	0.0431708	4.5338	null
SL1344_RS07665	SL1344_RS07665	zinc-binding alcohol dehydrogenase family protein	0.845158	7.12372	0.0963008	0.330505	1.59726	null
SL1344_RS07670	SL1344_RS07670	MFS transporter	0.142598	7.46981	0.745753	0.90101	0.150385	null
SL1344_RS07680	SL1344_RS07680	MFS transporter	1.25428	7.06669	0.00236631	0.024231	5.367	null
SL1344_RS07685	SL1344_RS07685	FAD-dependent oxidoreductase	-0.126649	6.92524	0.723767	0.890291	0.167652	null
SL1344_RS07690	SL1344_RS07690	winged helix-turn-helix transcriptional regulator	1.78326	5.23965	0.00037382	0.00565006	7.46752	null
SL1344_RS07725	SL1344_RS07725	hypothetical protein	0.875243	6.08037	0.0891105	0.318635	1.65002	null
SL1344_RS26645	SL1344_RS26645	pseudogene	-0.310092	5.23035	0.588358	0.819222	0.287673	null
SL1344_RS07745	SL1344_RS07745	LacI family DNA-binding transcriptional regulator	0.0423197	6.6969	0.917424	0.971502	0.0417117	null
SL1344_RS07750	nhaC	Na+/H+ antiporter NhaC	0.244038	7.54471	0.459244	0.738669	0.437	null
SL1344_RS07755	SL1344_RS07755	pyridoxal phosphate-dependent aminotransferase	-0.60296	7.26819	0.0903768	0.320734	1.64055	null
SL1344_RS07760	glgX	glycogen debranching protein GlgX	-0.253039	8.28345	0.385586	0.68164	0.552918	null
SL1344_RS07765	treY	malto-oligosyltrehalose synthase	-0.086118	8.9357	0.766929	0.910704	0.134945	null
SL1344_RS07770	treZ	malto-oligosyltrehalose trehalohydrolase	-0.344695	8.76435	0.229983	0.52833	0.920489	null
SL1344_RS07775	SL1344_RS07775	OBAP family protein	-0.0499315	7.14947	0.890358	0.958956	0.0604641	null
SL1344_RS07780	hdeB	acid-activated periplasmic chaperone HdeB	0.81012	6.75811	0.0796244	0.298391	1.74472	null
SL1344_RS07785	SL1344_RS07785	OsmC family protein	0.64697	6.27283	0.201952	0.496267	1.01081	null
SL1344_RS07790	bdm	biofilm-dependent modulation protein	0.714478	7.20574	0.0930545	0.32577	1.61807	null
SL1344_RS07795	sra	stationary-phase-induced ribosome-associated protein	1.41141	6.37342	0.00195786	0.0207757	5.58896	null
SL1344_RS07800	SL1344_RS07800	NAD-dependent malic enzyme	0.117206	8.41015	0.688564	0.873227	0.195571	null
SL1344_RS07805	adhP	alcohol dehydrogenase AdhP	-0.0954716	7.69696	0.741048	0.900353	0.151437	null
SL1344_RS07810	fdnI	formate dehydrogenase-N subunit gamma	-0.0332183	7.28037	0.919286	0.972111	0.0408073	null
SL1344_RS07815	fdxH	formate dehydrogenase subunit beta	-0.213044	7.56251	0.47855	0.74672	0.421361	null
SL1344_RS07820	fdnG	formate dehydrogenase-N subunit alpha	-0.364506	8.812	0.21404	0.511608	0.96689	null
SL1344_RS07830	yddG	aromatic amino acid efflux DMT transporter YddG	0.0121765	8.55796	0.97456	0.994469	0.00800142	null
SL1344_RS07835	ompD	porin OmpD	-0.17446	7.20214	0.608463	0.831703	0.26586	null
SL1344_RS07840	SL1344_RS07840	GFA family protein	-0.384719	5.42368	0.338565	0.639387	0.64524	null
SL1344_RS07845	smvA	methyl viologen efflux MFS transporter SmvA	-0.212196	8.61155	0.468061	0.74206	0.430392	null
SL1344_RS07850	SL1344_RS07850	TetR family transcriptional regulator	0.582214	7.28332	0.0588083	0.245519	2.0261	null
SL1344_RS07855	SL1344_RS07855	NarK family nitrate/nitrite MFS transporter	0.0786179	7.7414	0.78251	0.918779	0.122209	null
SL1344_RS07860	SL1344_RS07860	nitrate reductase subunit alpha	-0.175517	9.63714	0.546304	0.790973	0.3383	null
SL1344_RS07865	narH	nitrate reductase subunit beta	-0.697829	8.24354	0.0156624	0.0977944	3.3541	null
SL1344_RS07870	narW	nitrate reductase molybdenum cofactor assembly chaperone	-0.306198	7.06257	0.359087	0.656473	0.607193	null
SL1344_RS07875	narI	respiratory nitrate reductase subunit gamma	-0.580889	7.09777	0.0821711	0.303936	1.71816	null
SL1344_RS07880	SL1344_RS07880	PhzF family isomerase	-0.551253	7.17574	0.0923852	0.324815	1.62231	null
SL1344_RS07885	nhoA	N-hydroxyarylamine O-acetyltransferase	0.234331	7.37999	0.428643	0.714432	0.485131	null
SL1344_RS07890	steA	type III secretion system effector SteA	0.591099	6.97768	0.122043	0.370857	1.43107	null
SL1344_RS07895	ansP	L-asparagine permease	-0.0922289	7.93155	0.74535	0.90101	0.150385	null
SL1344_RS07900	SL1344_RS07900	YgdI/YgdR family lipoprotein	0.25713	4.9457	0.524779	0.77571	0.36641	null
SL1344_RS07905	SL1344_RS07905	YncE family protein	0.25469	7.63088	0.414307	0.70134	0.511815	null
SL1344_RS07910	SL1344_RS07910	TonB-dependent receptor	-0.172541	8.76343	0.549796	0.79358	0.333552	null
SL1344_RS07915	mcbR	colanic acid/biofilm transcriptional regulator McbR	0.453807	8.15489	0.149783	0.420501	1.24982	null
SL1344_RS07920	SL1344_RS07920	NADP-dependent oxidoreductase	-0.0543943	8.15643	0.849024	0.947157	0.0783239	null
SL1344_RS07925	mddA	L-methionine sulfoximine/L-methionine sulfone acetyltransferase	0.329006	7.37376	0.267378	0.572194	0.805423	null
SL1344_RS07930	SL1344_RS07930	DMT family transporter	-0.660656	6.33274	0.0865141	0.31415	1.67047	null
SL1344_RS07935	SL1344_RS07935	DUF2526 family protein	-0.599344	6.07726	0.127205	0.379207	1.39894	null
SL1344_RS07940	SL1344_RS07940	hypothetical protein	-0.042553	7.90989	0.883681	0.956947	0.0634897	null
SL1344_RS07945	SL1344_RS07945	virulence factor SrfB	-0.317548	9.28888	0.280854	0.586627	0.769484	null
SL1344_RS07950	SL1344_RS07950	putative virulence factor	0.355532	9.03388	0.239008	0.540208	0.888414	null
SL1344_RS07960	patD	aminobutyraldehyde dehydrogenase	-0.216668	8.23209	0.44276	0.724548	0.464847	null
SL1344_RS07965	SL1344_RS07965	PLP-dependent aminotransferase family protein	-0.102002	7.64521	0.724011	0.890291	0.167652	null
SL1344_RS07970	SL1344_RS07970	M15 family metallopeptidase	1.46287	7.23103	0.000106342	0.00196205	8.99342	null
SL1344_RS07990	SL1344_RS07990	DUF2554 family protein	0.131476	5.68028	0.78039	0.918316	0.122937	null
SL1344_RS07995	SL1344_RS07995	U32 family peptidase	-0.391248	8.21149	0.158808	0.43655	1.19578	null
SL1344_RS08000	SL1344_RS08000	helix-turn-helix transcriptional regulator	-0.279419	6.71512	0.437071	0.720805	0.47232	null
SL1344_RS08005	SL1344_RS08005	benzoate/H(+) symporter BenE family transporter	0.0359577	8.16223	0.90029	0.963803	0.0531902	null
SL1344_RS08010	SL1344_RS08010	DUF3313 domain-containing protein	0.199707	6.92564	0.569613	0.807592	0.308301	null
SL1344_RS08015	tehB	tellurite resistance methyltransferase TehB	0.0169485	7.89591	0.959288	0.987247	0.0185173	null
SL1344_RS08020	tehA	dicarboxylate transporter/tellurite-resistance protein TehA	-0.128097	8.29158	0.65159	0.854577	0.226717	null
SL1344_RS08025	SL1344_RS08025	LbetaH domain-containing protein	-0.0884536	7.71862	0.782972	0.918779	0.122209	null
SL1344_RS08030	rimL	50S ribosomal protein L7/L12-serine acetyltransferase	-0.00548187	6.6345	0.992776	0.999229	0.00111307	null
SL1344_RS08035	SL1344_RS08035	M42 family metallopeptidase	0.15693	8.43257	0.57703	0.810811	0.302563	null
SL1344_RS08040	SL1344_RS08040	PTS sugar transporter subunit IIB	0.79751	6.00339	0.0390511	0.185561	2.43004	null
SL1344_RS08045	SL1344_RS08045	permease	-0.0257936	7.72183	0.931854	0.975933	0.035146	null
SL1344_RS08050	sgcQ	BtpA family protein SgcQ	-0.379623	6.87216	0.283858	0.58816	0.765719	null
SL1344_RS08055	SL1344_RS08055	PTS sugar transporter subunit IIA	-0.14525	6.95679	0.680171	0.870053	0.200825	null
SL1344_RS08060	SL1344_RS08060	ribulose-phosphate 3 epimerase family protein	0.236914	6.38001	0.530809	0.781521	0.355643	null
SL1344_RS08065	SL1344_RS08065	DeoR/GlpR transcriptional regulator	-0.557971	7.06979	0.102903	0.340217	1.55547	null
SL1344_RS08070	aac6	cryptic aminoglycoside N-acetyltransferase AAC(6')-Iy/Iaa	0.569839	6.77091	0.142119	0.406507	1.29865	null
SL1344_RS08075	SL1344_RS08075	alpha-hydroxy-acid oxidizing protein	-0.121813	9.34031	0.724735	0.890377	0.167512	null
SL1344_RS08080	SL1344_RS08080	polyisoprenoid-binding protein	-0.303879	5.88211	0.47537	0.745165	0.424369	null
SL1344_RS08085	SL1344_RS08085	glucan biosynthesis protein	-0.375647	8.13379	0.178239	0.463829	1.10834	null
SL1344_RS08090	SL1344_RS08090	carboxylesterase/lipase family protein	-0.132198	8.12591	0.661036	0.861745	0.214667	null
SL1344_RS08095	SL1344_RS08095	VOC family protein	0.732554	7.70659	0.0125325	0.0830634	3.58964	null
SL1344_RS08100	SL1344_RS08100	LysR family transcriptional regulator	-0.253534	6.89678	0.464406	0.740735	0.43297	null
SL1344_RS08105	SL1344_RS08105	Tar ligand binding domain-containing protein	0.301735	8.02567	0.283287	0.58816	0.765719	null
SL1344_RS08110	SL1344_RS08110	S-(hydroxymethyl)glutathione dehydrogenase/class III alcohol dehydrogenase	-0.0973071	7.75599	0.72814	0.891465	0.165749	null
SL1344_RS08115	SL1344_RS08115	metal/formaldehyde-sensitive transcriptional repressor	0.633288	4.64914	0.126353	0.377068	1.4071	null
SL1344_RS26650	steB	type III secretion system effector SteB	0.996496	5.33739	0.0287671	0.150678	2.73046	null
SL1344_RS08160	SL1344_RS08160	class I SAM-dependent methyltransferase	1.58455	6.43586	0.00200517	0.0211135	5.56569	null
SL1344_RS08165	cybB	cytochrome b561	0.818373	6.82677	0.0725705	0.28202	1.82613	null
SL1344_RS08170	SL1344_RS08170	YdcF family protein	-0.151906	6.6005	0.693966	0.87442	0.193602	null
SL1344_RS08175	hrpA	ATP-dependent RNA helicase HrpA	-0.161128	9.2585	0.575174	0.810482	0.303148	null
SL1344_RS08180	azoR	FMN-dependent NADH-azoreductase	-0.184968	6.70258	0.609193	0.832027	0.265299	null
SL1344_RS08185	SL1344_RS08185	GFA family protein	-0.43362	6.99999	0.204117	0.498475	1.00441	null
SL1344_RS08190	SL1344_RS08190	YdbL family protein	0.0160895	6.70053	0.967983	0.990756	0.0133987	null
SL1344_RS08195	SL1344_RS08195	YnbE family lipoprotein	-0.0412224	5.44123	0.923865	0.973276	0.0390787	null
SL1344_RS08200	SL1344_RS08200	YdbH family protein	-0.112723	9.27588	0.701977	0.879027	0.186021	null
SL1344_RS08205	ldhA	D-lactate dehydrogenase	-0.228861	7.57307	0.430753	0.715186	0.48361	null
SL1344_RS08210	hslJ	heat shock protein HslJ	0.0788934	6.56828	0.835879	0.941287	0.0872935	null
SL1344_RS08215	SL1344_RS08215	DUF333 domain-containing protein	-0.498948	5.64601	0.222228	0.518945	0.946345	null
SL1344_RS08225	nifJ	pyruvate:ferredoxin (flavodoxin) oxidoreductase	-0.431958	9.45843	0.143138	0.408339	1.29216	null
SL1344_RS08235	uspF	universal stress protein UspF	0.922755	6.02878	0.0437363	0.199877	2.32281	null
SL1344_RS08240	SL1344_RS08240	EamA family transporter	0.919322	5.72058	0.0373464	0.180177	2.47251	null
SL1344_RS08255	ttcA	tRNA 2-thiocytidine(32) synthetase TtcA	-0.0927008	7.22908	0.785304	0.920344	0.119754	null
SL1344_RS08260	dbpA	ATP-dependent RNA helicase DbpA	-0.576911	7.63192	0.0456201	0.205341	2.28391	null
SL1344_RS08265	zntB	zinc transporter ZntB	-0.111717	7.37174	0.726043	0.890408	0.167461	null
SL1344_RS08270	SL1344_RS08270	chemoreceptor protein	0.153629	8.62746	0.653092	0.855852	0.224566	null
SL1344_RS08275	smrA	DNA endonuclease SmrA	-0.172863	7.5262	0.568324	0.806865	0.3096	null
SL1344_RS08280	ogt	methylated-DNA--[protein]-cysteine S-methyltransferase	-0.659192	7.15471	0.0499781	0.219411	2.18829	null
SL1344_RS08285	fnr	fumarate/nitrate reduction transcriptional regulator Fnr	-0.535699	6.75414	0.209143	0.505334	0.98469	null
SL1344_RS08290	uspE	universal stress protein UspE	-0.50505	7.53782	0.254549	0.557857	0.842033	null
SL1344_RS08295	SL1344_RS08295	DUF2534 family protein	0.57349	6.16167	0.203095	0.497193	1.00812	null
SL1344_RS08300	SL1344_RS08300	mechanosensitive ion channel family protein	0.594625	7.00953	0.136087	0.396161	1.33584	null
SL1344_RS08305	SL1344_RS08305	helix-turn-helix domain-containing protein	-0.359288	5.9977	0.370959	0.666579	0.585152	null
SL1344_RS08310	SL1344_RS08310	B3/4 domain-containing protein	0.625518	6.20966	0.149593	0.420256	1.25066	null
SL1344_RS08315	SL1344_RS08315	pseudogene	1.41825	5.19605	0.0037888	0.0347065	4.84865	null
SL1344_RS08330	SL1344_RS08330	two-partner secretion translocator ZirT	-0.0438065	8.06292	0.891771	0.959407	0.0597851	null
SL1344_RS08335	SL1344_RS08335	lipoprotein	1.40693	7.2136	0.00120248	0.0144016	6.11763	null
SL1344_RS08350	SL1344_RS08350	YgdI/YgdR family lipoprotein	1.2227	5.11588	0.00580728	0.0480538	4.37921	null
SL1344_RS08355	SL1344_RS08355	TetR/AcrR family transcriptional regulator	0.135753	6.13819	0.724362	0.890291	0.167652	null
SL1344_RS08360	bdcA	SDR family oxidoreductase	-1.45746	6.89458	4.80557e-05	0.00100427	9.95964	null
SL1344_RS08365	SL1344_RS08365	aldo/keto reductase	0.596202	6.83794	0.12237	0.371004	1.43049	null
SL1344_RS08370	SL1344_RS08370	LysR family transcriptional regulator	0.0972656	6.99129	0.774126	0.915893	0.126749	null
SL1344_RS08375	SL1344_RS08375	aromatic alcohol reductase	0.238887	6.83028	0.501079	0.763833	0.388671	null
SL1344_RS08380	SL1344_RS08380	peptide ABC transporter substrate-binding protein	0.552437	8.27584	0.0719171	0.280278	1.83507	null
SL1344_RS08385	mpaA	murein tripeptide amidase MpaA	-0.202712	6.73626	0.569419	0.807592	0.308301	null
SL1344_RS08390	ycjG	L-Ala-D/L-Glu epimerase	-0.617586	7.61984	0.0371351	0.179369	2.47899	null
SL1344_RS08395	tpx	thiol peroxidase	-0.29494	6.89993	0.395721	0.688982	0.537462	null
SL1344_RS08400	tyrR	transcriptional regulator TyrR	-0.492229	7.7281	0.0910974	0.322502	1.63262	null
SL1344_RS08405	SL1344_RS08405	TIGR01620 family protein	0.213479	8.02627	0.452932	0.733208	0.447706	null
SL1344_RS08410	SL1344_RS08410	YcjX family protein	-0.426069	8.20616	0.134523	0.393858	1.34425	null
SL1344_RS08415	pspE	thiosulfate sulfurtransferase PspE	0.23886	7.79483	0.403201	0.695957	0.522931	null
SL1344_RS08420	pspD	phage shock protein PspD	-0.108032	6.26269	0.783071	0.918779	0.122209	null
SL1344_RS08425	pspC	envelope stress response membrane protein PspC	-0.538588	7.24928	0.0878643	0.317318	1.656	null
SL1344_RS08430	pspB	envelope stress response membrane protein PspB	0.938641	5.58926	0.0267521	0.142864	2.80729	null
SL1344_RS08435	pspA	phage shock protein PspA	-0.550634	6.93993	0.105722	0.344675	1.53669	null
SL1344_RS08440	pspF	phage shock protein operon transcriptional activator	0.095311	6.94894	0.779777	0.918316	0.122937	null
SL1344_RS08445	sapA	peptide ABC transporter substrate-binding protein SapA	-0.519714	7.3971	0.086319	0.313764	1.67225	null
SL1344_RS08450	sapB	peptide ABC transporter permease SapB	-1.38822	5.79792	0.000459215	0.00669375	7.22297	null
SL1344_RS08455	sapC	peptide ABC transporter permease SapC	-0.635746	5.94112	0.0980474	0.331897	1.59119	null
SL1344_RS08460	sapD	peptide ABC transporter ATP-binding protein SapD	-1.48406	4.94532	0.000446624	0.00655688	7.25277	null
SL1344_RS08465	sapF	peptide ABC transporter ATP-binding protein SapF	-0.473916	5.54793	0.266517	0.571247	0.807813	null
SL1344_RS08470	SL1344_RS08470	EAL domain-containing protein	0.629087	6.92293	0.0968718	0.330666	1.59655	null
SL1344_RS08485	SL1344_RS08485	hypothetical protein	1.22007	7.38781	0.000577373	0.00793598	6.97738	null
SL1344_RS08495	SL1344_RS08495	CMD domain-containing protein	-0.198586	7.6212	0.514565	0.769781	0.37748	null
SL1344_RS08500	SL1344_RS08500	exoribonuclease II	-0.0272309	8.17148	0.925278	0.973276	0.0390787	null
SL1344_RS08505	pdeR	cyclic di-GMP phosphodiesterase	0.586786	7.22586	0.0730409	0.283399	1.8191	null
SL1344_RS08510	SL1344_RS08510	hypothetical protein	0.344952	5.31215	0.434567	0.718605	0.476729	null
SL1344_RS08515	SL1344_RS08515	DeoR/GlpR transcriptional regulator	0.921365	7.46994	0.00614048	0.0499904	4.32221	null
SL1344_RS08520	osmB	osmotically-inducible lipoprotein OsmB	0.219346	8.15776	0.445881	0.727911	0.458167	null
SL1344_RS08530	pyrF	orotidine-5'-phosphate decarboxylase	0.711156	5.87377	0.0656619	0.264477	1.91878	null
SL1344_RS08540	SL1344_RS08540	LapA family protein	-0.946503	5.1898	0.0191218	0.113347	3.14118	null
SL1344_RS08545	pgpB	phosphatidylglycerophosphatase B	0.331757	6.90085	0.349292	0.64733	0.627426	null
SL1344_RS08555	acnA	aconitate hydratase AcnA	-0.609129	8.8229	0.0350556	0.173835	2.52421	null
SL1344_RS27500	SL1344_RS27500	hypothetical protein	-0.188929	5.42624	0.632623	0.844598	0.243664	null
SL1344_RS08560	SL1344_RS08560	YmiA family putative membrane protein	0.0812996	5.36299	0.845884	0.945876	0.0802775	null
SL1344_RS08570	topA	type I DNA topoisomerase	-0.111605	5.69453	0.787064	0.921617	0.117761	null
SL1344_RS08575	SL1344_RS08575	YciN family protein	1.53343	4.80792	0.000204268	0.00342903	8.18798	null
SL1344_RS08580	sohB	protease SohB	-0.364732	7.76232	0.219007	0.515547	0.955823	null
SL1344_RS08585	SL1344_RS08585	YciK family oxidoreductase	-0.351917	7.39493	0.271493	0.575289	0.797641	null
SL1344_RS08590	cobO	cob(I)yrinic acid a,c-diamide adenosyltransferase	-0.361817	6.83238	0.310338	0.614674	0.702108	null
SL1344_RS08595	rluB	23S rRNA pseudouridine(2605) synthase RluB	0.397096	6.96051	0.252015	0.555572	0.847953	null
SL1344_RS08600	SL1344_RS08600	threonylcarbamoyl-AMP synthase	-0.198016	6.6561	0.588416	0.819222	0.287673	null
SL1344_RS08605	yciV	5'-3' exoribonuclease	-0.754761	7.05144	0.0259179	0.139413	2.84256	null
SL1344_RS08610	SL1344_RS08610	anthranilate synthase component 1	0.0478538	8.42355	0.870451	0.952034	0.0709149	null
SL1344_RS08615	trpD	bifunctional anthranilate synthase glutamate amidotransferase component TrpG/anthranilate phosphoribosyltransferase TrpD	0.183684	8.21007	0.534683	0.783844	0.351361	null
SL1344_RS08620	trpCF	bifunctional indole-3-glycerol-phosphate synthase TrpC/phosphoribosylanthranilate isomerase TrpF	-0.879622	7.97318	0.0049426	0.0429828	4.5401	null
SL1344_RS08625	trpB	tryptophan synthase subunit beta	-0.314602	7.36208	0.325582	0.628405	0.670234	null
SL1344_RS08630	trpA	tryptophan synthase subunit alpha	-1.4521	7.24613	1.72069e-05	0.000429753	11.1842	null
SL1344_RS08640	SL1344_RS08640	ferritin-like domain-containing protein	-0.0477314	5.42586	0.919157	0.972111	0.0408073	null
SL1344_RS08650	SL1344_RS08650	manganese catalase family protein	-0.00119837	7.19188	0.998952	1	0	null
SL1344_RS08655	ompW	outer membrane protein OmpW	-0.481072	7.27087	0.153044	0.427021	1.22762	null
SL1344_RS08660	SL1344_RS08660	YkgJ family cysteine cluster protein	-0.0418412	7.10044	0.903681	0.96468	0.0518778	null
SL1344_RS08665	SL1344_RS08665	UPF0259 family protein	-0.304594	7.60741	0.326402	0.628405	0.670234	null
SL1344_RS08670	SL1344_RS08670	septation protein A	-0.609076	6.26284	0.124885	0.374731	1.41607	null
SL1344_RS08675	yciA	acyl-CoA thioester hydrolase YciA	-0.812355	6.03278	0.0336473	0.169519	2.56048	null
SL1344_RS08680	tonB	TonB system transport protein TonB	1.68689	4.99256	4.79039e-05	0.00100427	9.95964	null
SL1344_RS08690	cls	cardiolipin synthase	0.202874	7.68617	0.484657	0.749649	0.415713	null
SL1344_RS08695	SL1344_RS08695	YciU family protein	-0.544736	5.89764	0.160903	0.437929	1.19123	null
SL1344_RS08700	SL1344_RS08700	ion transporter	-0.174564	7.88182	0.560364	0.801582	0.319079	null
SL1344_RS08705	oppF	murein tripeptide/oligopeptide ABC transporter ATP-binding protein OppF	-0.419106	7.33597	0.170016	0.450444	1.15058	null
SL1344_RS08710	SL1344_RS08710	ABC transporter ATP-binding protein	0.138676	7.3626	0.645843	0.852384	0.230424	null
SL1344_RS08715	oppC	oligopeptide ABC transporter permease OppC	0.22589	7.60322	0.437627	0.721045	0.471838	null
SL1344_RS08720	oppB	oligopeptide ABC transporter permease OppB	-0.290128	6.85416	0.415226	0.702129	0.510192	null
SL1344_RS08725	oppA	oligopeptide ABC transporter substrate-binding protein OppA	0.715184	8.03979	0.0751951	0.287821	1.79676	null
SL1344_RS08730	SL1344_RS08730	YchE family NAAT transporter	-0.175625	6.16725	0.680004	0.870053	0.200825	null
SL1344_RS08735	adhE	bifunctional acetaldehyde-CoA/alcohol dehydrogenase	-0.39975	8.55383	0.174876	0.45828	1.1257	null
SL1344_RS08740	tdk	thymidine kinase	0.956629	7.48994	0.010861	0.0755292	3.72682	null
SL1344_RS08750	galU	UTP--glucose-1-phosphate uridylyltransferase GalU	-1.10209	5.60595	0.0156197	0.0976769	3.35584	null
SL1344_RS08760	rssA	patatin-like phospholipase RssA	1.14893	5.66262	0.0551413	0.234051	2.09511	null
SL1344_RS08765	SL1344_RS08765	YchJ family protein	0.309411	5.54959	0.517011	0.770065	0.376948	null
SL1344_RS08770	purU	formyltetrahydrofolate deformylase	0.268899	6.71257	0.496723	0.759737	0.396428	null
SL1344_RS08785	SL1344_RS08785	sel1 repeat family protein	0.120796	7.36316	0.687704	0.873227	0.195571	null
SL1344_RS08790	narI	respiratory nitrate reductase subunit gamma	0.629965	6.10334	0.112606	0.354736	1.49518	null
SL1344_RS08795	narJ	nitrate reductase molybdenum cofactor assembly chaperone	0.0590598	6.54188	0.87962	0.956309	0.0644511	null
SL1344_RS08800	narH	nitrate reductase subunit beta	-0.345686	6.93879	0.325681	0.628405	0.670234	null
SL1344_RS08805	SL1344_RS08805	nitrate reductase subunit alpha	0.327476	9.1481	0.26398	0.568187	0.815562	null
SL1344_RS08810	narK	nitrate transporter NarK	-0.306667	7.75213	0.281464	0.587304	0.76782	null
SL1344_RS08815	narX	nitrate/nitrite two-component system sensor histidine kinase NarX	0.183366	8.34433	0.527823	0.778805	0.360665	null
SL1344_RS08820	narL	two-component system response regulator NarL	-0.653995	6.60726	0.0707647	0.277105	1.85149	null
SL1344_RS08825	SL1344_RS08825	YchO/YchP family invasin	-0.246242	7.81705	0.388584	0.683695	0.548576	null
SL1344_RS08830	SL1344_RS08830	DsrE/DsrF/TusD sulfur relay family protein	-0.370182	5.45967	0.382088	0.678754	0.559039	null
SL1344_RS08840	chaA	sodium-potassium/proton antiporter ChaA	0.09925	8.16656	0.726358	0.890408	0.167461	null
SL1344_RS08850	SL1344_RS08850	tetratricopeptide repeat-containing protein	0.639187	5.90717	0.12042	0.367543	1.44401	null
SL1344_RS08855	SL1344_RS08855	SirB family protein	-0.463927	5.87775	0.229456	0.527948	0.921531	null
SL1344_RS08860	prmC	peptide chain release factor N(5)-glutamine methyltransferase	-0.56007	6.82324	0.186537	0.474275	1.0762	null
SL1344_RS08890	dauA	C4-dicarboxylic acid transporter DauA	0.0183714	8.266	0.953121	0.984456	0.0226017	null
SL1344_RS08895	ychH	stress-induced protein YchH	-0.351926	5.46917	0.386262	0.682375	0.551364	null
SL1344_RS08905	ychF	redox-regulated ATPase YchF	0.840274	7.50177	0.00587931	0.0485517	4.36433	null
SL1344_RS08915	SL1344_RS08915	hydrogenase 1 small subunit	-0.536584	7.21089	0.0975578	0.330792	1.596	null
SL1344_RS08920	hyaB	Ni/Fe-hydrogenase large subunit	-0.339638	8.04784	0.241316	0.543392	0.879936	null
SL1344_RS08925	hyaC	Ni/Fe-hydrogenase b-type cytochrome subunit	0.349744	6.66936	0.349814	0.647465	0.627127	null
SL1344_RS08930	SL1344_RS08930	hydrogenase 1 maturation protease	-0.642759	6.82633	0.0711146	0.277881	1.84746	null
SL1344_RS08935	hyaE	hydrogenase-1 operon protein HyaE	-0.510122	6.11832	0.216019	0.512342	0.96482	null
SL1344_RS08940	SL1344_RS08940	hydrogenase expression/formation protein	0.283254	7.4867	0.377359	0.674961	0.567123	null
SL1344_RS08945	appC	cytochrome bd-II oxidase subunit 1	-0.26374	8.11837	0.349634	0.647424	0.627217	null
SL1344_RS08950	appB	cytochrome d ubiquinol oxidase subunit II	-0.419881	7.56506	0.154289	0.428783	1.22168	null
SL1344_RS08960	SL1344_RS08960	Glu/Leu/Phe/Val dehydrogenase	-0.0217676	7.67189	0.941306	0.979095	0.0304797	null
SL1344_RS08965	SL1344_RS08965	alpha,alpha-trehalase	0.064355	7.8541	0.824202	0.937901	0.0924922	null
SL1344_RS08970	SL1344_RS08970	GlsB/YeaQ/YmgE family stress response membrane protein	0.159193	5.04876	0.710718	0.882759	0.179909	null
SL1344_RS08975	ycgR	flagellar brake protein YcgR	0.532241	7.06625	0.11595	0.36016	1.47329	null
SL1344_RS08980	emtA	membrane-bound lytic murein transglycosylase EmtA	-0.0925846	6.5091	0.810384	0.932028	0.101555	null
SL1344_RS08985	ldcA	muramoyltetrapeptide carboxypeptidase	0.360349	7.24396	0.258827	0.562163	0.830938	null
SL1344_RS08990	SL1344_RS08990	potassium/proton antiporter	0.0516826	8.19565	0.856332	0.949011	0.0755027	null
SL1344_RS08995	dadX	catabolic alanine racemase DadX	0.0605737	7.76515	0.841883	0.944231	0.0827882	null
SL1344_RS09000	SL1344_RS09000	D-amino acid dehydrogenase	0.169389	7.20207	0.603513	0.829526	0.269641	null
SL1344_RS09005	SL1344_RS09005	SpoVR family protein	0.471982	7.57861	0.138817	0.399293	1.32448	null
SL1344_RS09010	fadR	fatty acid metabolism transcriptional regulator FadR	-0.46839	6.40632	0.218137	0.515087	0.957112	null
SL1344_RS09015	nhaB	Na(+)/H(+) antiporter NhaB	-0.43403	7.83848	0.133874	0.392308	1.34994	null
SL1344_RS09020	dsbB	disulfide bond formation protein DsbB	0.583054	5.93426	0.160144	0.437608	1.19229	null
SL1344_RS09025	SL1344_RS09025	DUF1971 domain-containing protein	-0.284685	5.2096	0.491246	0.754946	0.405555	null
SL1344_RS09040	SL1344_RS09040	YcgN family cysteine cluster protein	0.180415	5.8883	0.664266	0.863757	0.211302	null
SL1344_RS09045	SL1344_RS09045	fumarylacetoacetate hydrolase family protein	-0.734885	7.17378	0.0605127	0.249607	2.00227	null
SL1344_RS09050	SL1344_RS09050	YcgL domain-containing protein	-0.227139	6.14896	0.58172	0.814608	0.295823	null
SL1344_RS09055	minC	septum site-determining protein MinC	-0.366629	7.52307	0.295306	0.600238	0.736393	null
SL1344_RS09060	minD	septum site-determining protein MinD	0.0352437	7.39048	0.915034	0.970727	0.0428621	null
SL1344_RS09070	rnd	ribonuclease D	-0.286375	6.86703	0.427484	0.714432	0.485131	null
SL1344_RS09075	tnpA	IS200/IS605-like element IS200F family transposase	0.889819	6.59642	0.0228158	0.127495	2.97149	null
SL1344_RS09080	fadD	long-chain-fatty-acid--CoA ligase FadD	0.0940087	7.73481	0.739756	0.899122	0.153412	null
SL1344_RS09085	SL1344_RS09085	Slp family lipoprotein	-0.142136	6.46113	0.704453	0.881211	0.182441	null
SL1344_RS09095	SL1344_RS09095	ATP-dependent DNA helicase	-0.0370675	8.26109	0.900238	0.963803	0.0531902	null
SL1344_RS09100	SL1344_RS09100	RidA family protein	0.054545	6.78351	0.880003	0.956353	0.064385	null
SL1344_RS09105	SL1344_RS09105	YoaH family protein	-0.254522	5.26429	0.538561	0.785346	0.348599	null
SL1344_RS09110	pabB	aminodeoxychorismate synthase component 1	0.215003	7.84313	0.466178	0.741912	0.430681	null
SL1344_RS09115	SL1344_RS09115	CoA pyrophosphatase	-0.646974	6.62951	0.081218	0.301878	1.72796	null
SL1344_RS09120	sdaA	L-serine ammonia-lyase	-0.27192	7.93054	0.361015	0.656623	0.606862	null
SL1344_RS09125	SL1344_RS09125	cyclic diguanylate phosphodiesterase	-0.401085	7.62535	0.178699	0.46414	1.10737	null
SL1344_RS09130	yoaE	CNNM family cation transport protein YoaE	-0.183425	8.04509	0.52571	0.77628	0.365351	null
SL1344_RS09140	manX	PTS mannose transporter subunit IIAB	0.160487	6.9637	0.638432	0.848233	0.237467	null
SL1344_RS09145	manY	PTS mannose transporter subunit IIC	0.368738	7.03058	0.271286	0.575149	0.797992	null
SL1344_RS09150	SL1344_RS09150	PTS mannose transporter subunit IID	-0.274153	7.26337	0.407046	0.697564	0.519603	null
SL1344_RS09155	SL1344_RS09155	DUF986 domain-containing protein	0.754843	6.67346	0.0556961	0.236161	2.08216	null
SL1344_RS09160	mntP	manganese efflux pump MntP	0.698142	5.47015	0.0944709	0.327926	1.60856	null
SL1344_RS09165	rlmA	23S rRNA (guanine(745)-N(1))-methyltransferase	0.564065	6.64696	0.13822	0.398696	1.32664	null
SL1344_RS09170	ftsI	peptidoglycan glycosyltransferase FtsI	-0.0603205	6.91899	0.866544	0.951037	0.0724262	null
SL1344_RS09175	cspE	transcription antiterminator/RNA stability regulator CspE	0.882747	6.03074	0.0381791	0.183117	2.44916	null
SL1344_RS09180	SL1344_RS09180	YobF family protein	0.404635	5.75929	0.356192	0.654537	0.611453	null
SL1344_RS09190	mgrB	PhoP/PhoQ regulator MgrB	1.1432	6.22009	0.0249368	0.135891	2.87947	null
SL1344_RS09195	SL1344_RS09195	hypothetical protein	0.762816	8.15699	0.0669564	0.267564	1.90204	null
SL1344_RS09200	kdgR	DNA-binding transcriptional regulator KdgR	1.22831	7.18911	0.00732625	0.0578195	4.1123	null
SL1344_RS09205	SL1344_RS09205	MFS transporter	-0.099728	7.14967	0.760161	0.906967	0.140877	null
SL1344_RS09210	htpX	protease HtpX	-0.450995	6.89837	0.19087	0.481109	1.05557	null
SL1344_RS09215	prc	carboxy terminal-processing peptidase	0.305449	8.07834	0.269408	0.573078	0.803196	null
SL1344_RS09220	proQ	RNA chaperone ProQ	-0.581161	6.55575	0.112154	0.354462	1.4963	null
SL1344_RS09225	SL1344_RS09225	GAF domain-containing protein	-0.140758	6.16258	0.716399	0.887717	0.171828	null
SL1344_RS09230	yebS	membrane integrity lipid transport subunit YebS	0.283681	7.66875	0.334194	0.634942	0.655304	null
SL1344_RS09235	SL1344_RS09235	PqiB family protein	-0.192298	8.70935	0.504922	0.765815	0.384932	null
SL1344_RS09240	rsmF	16S rRNA (cytosine(1407)-C(5))-methyltransferase RsmF	-0.365204	7.67813	0.219769	0.516172	0.954075	null
SL1344_RS09255	pphA	protein-serine/threonine phosphatase	-0.212206	6.03577	0.580393	0.813676	0.297473	null
SL1344_RS09260	SL1344_RS09260	membrane protein	1.10534	5.44506	0.0140996	0.091235	3.45427	null
SL1344_RS09275	SL1344_RS09275	hypothetical protein	1.74224	6.43858	0.00367839	0.0338578	4.88437	null
SL1344_RS09290	SL1344_RS09290	hypothetical protein	0.860355	5.3653	0.0930127	0.32577	1.61807	null
SL1344_RS09295	SL1344_RS09295	pseudogene	-0.904965	6.47911	0.0622838	0.255078	1.97099	null
SL1344_RS09325	SL1344_RS09325	tail fiber assembly protein	0.432608	6.85181	0.352718	0.650487	0.620408	null
SL1344_RS09345	SL1344_RS09345	DUF2514 domain-containing protein	0.678798	6.16177	0.129301	0.382949	1.38478	null
SL1344_RS09355	SL1344_RS09355	pseudogene	0.142585	5.7983	0.730652	0.892293	0.164411	null
SL1344_RS26685	SL1344_RS26685	pseudogene	0.615261	6.24987	0.147885	0.417445	1.26034	null
SL1344_RS09375	copD	copper homeostasis membrane protein CopD	-0.179902	6.82449	0.609334	0.832027	0.265299	null
SL1344_RS09380	yobA	CopC domain-containing protein YobA	-0.754874	5.80364	0.0566209	0.239339	2.06287	null
SL1344_RS09390	SL1344_RS09390	carbon-nitrogen hydrolase family protein	-0.447465	6.2267	0.27422	0.57911	0.788091	null
SL1344_RS09395	exoX	exodeoxyribonuclease X	0.251258	6.70153	0.498775	0.761851	0.39242	null
SL1344_RS09400	ptrB	oligopeptidase B	-0.0177612	7.78244	0.957195	0.985341	0.0213056	null
SL1344_RS09405	SL1344_RS09405	tellurite resistance TerB family protein	-0.120886	6.32526	0.791116	0.922931	0.115705	null
SL1344_RS09410	SL1344_RS09410	hypothetical protein	-1.00637	5.59547	0.0111648	0.0771178	3.69679	null
SL1344_RS09415	yebG	DNA damage-inducible protein YebG	-1.24599	5.72727	0.00184468	0.0201488	5.63316	null
SL1344_RS09420	purT	formate-dependent phosphoribosylglycinamide formyltransferase	-0.564362	7.71516	0.0546665	0.232276	2.10609	null
SL1344_RS09425	kdgA	bifunctional 4-hydroxy-2-oxoglutarate aldolase/2-dehydro-3-deoxy-phosphogluconate aldolase	-0.406385	6.75737	0.282773	0.58816	0.765719	null
SL1344_RS09430	edd	phosphogluconate dehydratase	-0.319672	8.42024	0.270055	0.573078	0.803196	null
SL1344_RS09435	zwf	glucose-6-phosphate dehydrogenase	-0.800799	7.59079	0.00667854	0.0534283	4.22625	null
SL1344_RS09440	SL1344_RS09440	MurR/RpiR family transcriptional regulator	-0.974288	6.57738	0.00790471	0.0605191	4.04647	null
SL1344_RS09445	pyk	pyruvate kinase	-0.125726	7.44948	0.679701	0.870053	0.200825	null
SL1344_RS09455	mepM	murein DD-endopeptidase MepM	0.130071	8.2193	0.641288	0.85062	0.233414	null
SL1344_RS09460	znuA	zinc ABC transporter substrate-binding protein ZnuA	-0.106074	6.93795	0.771848	0.914254	0.129333	null
SL1344_RS09465	znuC	zinc ABC transporter ATP-binding protein ZnuC	-0.360729	7.02749	0.291075	0.597017	0.744157	null
SL1344_RS09470	znuB	zinc ABC transporter permease subunit ZnuB	-0.424735	7.19268	0.19561	0.489509	1.03059	null
SL1344_RS09475	ruvB	Holliday junction branch migration DNA helicase RuvB	0.37156	6.08627	0.331021	0.631853	0.662339	null
SL1344_RS09480	ruvA	Holliday junction branch migration protein RuvA	-0.262563	5.58846	0.51133	0.768407	0.380058	null
SL1344_RS09490	SL1344_RS09490	YebB family permuted papain-like enzyme	1.42893	6.22481	0.00180741	0.0198476	5.65489	null
SL1344_RS09500	SL1344_RS09500	YebC/PmpR family DNA-binding transcriptional regulator	-0.0116394	6.94223	0.977253	0.995269	0.00684224	null
SL1344_RS09505	nudB	dihydroneopterin triphosphate diphosphatase	-0.500765	5.89019	0.196198	0.489573	1.03041	null
SL1344_RS09515	SL1344_RS09515	hydrolase	-0.675656	6.67667	0.0600796	0.248321	2.00972	null
SL1344_RS09520	SL1344_RS09520	DUF72 domain-containing protein	-0.438542	6.9952	0.207122	0.502887	0.991695	null
SL1344_RS09525	SL1344_RS09525	MAPEG family protein	-0.370565	6.46771	0.318127	0.622278	0.68437	null
SL1344_RS09530	cmoA	carboxy-S-adenosyl-L-methionine synthase CmoA	-0.562166	7.02203	0.0939018	0.327239	1.61158	null
SL1344_RS09535	cmoB	tRNA 5-methoxyuridine(34)/uridine 5-oxyacetic acid(34) synthase CmoB	-0.362268	7.32777	0.250668	0.554569	0.850561	null
SL1344_RS09540	cutC	copper homeostasis protein CutC	-0.191054	6.72726	0.605152	0.830108	0.268629	null
SL1344_RS09545	SL1344_RS09545	VOC family protein	0.125905	6.61588	0.732082	0.893241	0.162879	null
SL1344_RS09555	mrdA	penicillin-binding protein 2	-0.0978665	7.57183	0.756751	0.905272	0.143576	null
SL1344_RS09560	SL1344_RS09560	glycoside hydrolase family 105 protein	-0.220315	7.46002	0.467987	0.74206	0.430392	null
SL1344_RS09565	flhe	flagellar protein FlhE	0.105778	5.53022	0.810429	0.932028	0.101555	null
SL1344_RS09570	flhA	flagellar biosynthesis protein FlhA	-0.000219069	8.46956	1	1	0	null
SL1344_RS09575	flhB	flagellar type III secretion system protein FlhB	-0.31665	7.19207	0.33607	0.637288	0.649982	null
SL1344_RS09580	cheZ	protein phosphatase CheZ	-0.550973	7.11235	0.0970183	0.330792	1.596	null
SL1344_RS09585	cheY	chemotaxis response regulator CheY	-0.00352746	5.97517	0.994539	0.999665	0.000484	null
SL1344_RS09590	cheB	protein-glutamate methylesterase/protein glutamine deamidase	-0.114124	7.62137	0.697781	0.875467	0.191876	null
SL1344_RS09595	cheR	protein-glutamate O-methyltransferase CheR	-0.728438	7.2677	0.0207882	0.119876	3.06039	null
SL1344_RS09600	tar	methyl-accepting chemotaxis protein II	-0.414958	8.1259	0.162378	0.439934	1.18464	null
SL1344_RS09605	cheW	chemotaxis protein CheW	-0.575495	6.92622	0.0965021	0.330505	1.59726	null
SL1344_RS09610	cheA	chemotaxis protein CheA	-0.187222	8.56141	0.53244	0.78279	0.353304	null
SL1344_RS09615	motB	flagellar motor protein MotB	-0.798421	7.04258	0.0167109	0.102467	3.28677	null
SL1344_RS09620	motA	flagellar motor stator protein MotA	-0.410298	6.93425	0.248585	0.551872	0.857594	null
SL1344_RS09625	flhC	flagellar transcriptional regulator FlhC	0.270028	6.41715	0.520465	0.772961	0.371533	null
SL1344_RS09630	flhD	flagellar transcriptional regulator FlhD	-0.35939	5.06437	0.397058	0.689715	0.535927	null
SL1344_RS09635	SL1344_RS09635	hypothetical protein	-0.806154	4.55208	0.0588621	0.245519	2.0261	null
SL1344_RS09640	uspC	universal stress protein UspC	-1.00522	6.13499	0.00957942	0.0690797	3.85559	null
SL1344_RS09645	otsA	alpha,alpha-trehalose-phosphate synthase	-0.646321	8.05487	0.0196758	0.115627	3.11245	null
SL1344_RS09650	otsB	trehalose-phosphatase	-0.511306	7.25352	0.105946	0.344675	1.53669	null
SL1344_RS09655	araH	pseudogene	0.216735	5.6213	0.605494	0.830299	0.268297	null
SL1344_RS09660	SL1344_RS09660	DJ-1/PfpI family protein	-0.197059	7.21974	0.535635	0.784361	0.35041	null
SL1344_RS09665	SL1344_RS09665	non-heme ferritin-like protein	-0.498691	6.00922	0.305962	0.610732	0.711389	null
SL1344_RS09670	SL1344_RS09670	RpiB/LacA/LacB family sugar-phosphate isomerase	-0.516579	5.68392	0.275241	0.579633	0.786787	null
SL1344_RS09675	SL1344_RS09675	YecR-like lipofamily protein	0.714308	6.05719	0.101661	0.337715	1.56612	null
SL1344_RS09680	ftnA	non-heme ferritin	0.238384	8.09022	0.441529	0.723479	0.466977	null
SL1344_RS09685	SL1344_RS09685	YecH family protein	0.973626	4.99477	0.0222422	0.125488	2.99438	null
SL1344_RS09695	SL1344_RS09695	YecA family protein	0.272873	6.40053	0.478239	0.74672	0.421361	null
SL1344_RS09700	SL1344_RS09700	glucose-6-phosphate dehydrogenase	0.666289	6.20104	0.105026	0.344675	1.53669	null
SL1344_RS09705	SL1344_RS09705	SH3 domain-containing protein	0.752572	7.95228	0.042429	0.195741	2.35298	null
SL1344_RS09735	uvrC	excinuclease ABC subunit UvrC	-0.669376	8.48205	0.017993	0.107748	3.21427	null
SL1344_RS09740	uvrY	UvrY/SirA/GacA family response regulator transcription factor	-0.0200337	7.70405	0.948294	0.981826	0.0264614	null
SL1344_RS09745	SL1344_RS09745	hypothetical protein	0.150795	5.10008	0.745929	0.90101	0.150385	null
SL1344_RS09750	SL1344_RS09750	DUF2594 family protein	0.287945	6.25086	0.485654	0.749649	0.415713	null
SL1344_RS09755	sdiA	transcriptional regulator SdiA	-0.161434	7.45788	0.671571	0.868019	0.204201	null
SL1344_RS09760	yecC	L-cystine ABC transporter ATP-binding protein YecC	-0.673966	6.93002	0.0483969	0.214539	2.22069	null
SL1344_RS09765	tcyL	cystine ABC transporter permease	-0.0931483	6.17616	0.817024	0.934785	0.0972934	null
SL1344_RS09770	dcyD	D-cysteine desulfhydrase	0.0767689	7.18086	0.813082	0.93227	0.10118	null
SL1344_RS09775	tcyJ	cystine ABC transporter substrate-binding protein	-0.292648	7.14791	0.386335	0.682375	0.551364	null
SL1344_RS09780	fliZ	flagella biosynthesis regulatory protein FliZ	-0.889159	6.86079	0.0118693	0.0806248	3.63263	null
SL1344_RS09785	SL1344_RS09785	RNA polymerase sigma factor FliA	-0.222605	6.98674	0.511753	0.768407	0.380058	null
SL1344_RS09790	tnpA	IS200/IS605-like element IS200F family transposase	0.881487	6.62545	0.0226882	0.126955	2.97762	null
SL1344_RS09795	fliB	flagellin lysine-N-methylase	0.426599	7.56791	0.315988	0.620167	0.689271	null
SL1344_RS09800	SL1344_RS09800	FliC/FljB family flagellin	-0.755541	8.44399	0.0437889	0.199877	2.32281	null
SL1344_RS09805	fliD	flagellar filament capping protein FliD	-0.84508	7.34997	0.034063	0.170983	2.54808	null
SL1344_RS09820	amyA	alpha-amylase	-0.623365	7.48002	0.0510722	0.222782	2.1663	null
SL1344_RS09825	SL1344_RS09825	lipoprotein	-0.268051	6.52153	0.473279	0.74438	0.425889	null
SL1344_RS09830	yedE	selenium metabolism membrane protein YedE/FdhT	-0.741295	7.25913	0.0201756	0.117385	3.09067	null
SL1344_RS09835	yedF	sulfurtransferase-like selenium metabolism protein YedF	1.5372	5.88425	0.000753286	0.00987084	6.66261	null
SL1344_RS09845	fliE	flagellar hook-basal body complex protein FliE	-0.241015	5.10533	0.552483	0.79598	0.329197	null
SL1344_RS09850	fliF	flagellar M-ring protein FliF	0.147996	8.43354	0.620736	0.839031	0.253203	null
SL1344_RS09855	fliG	flagellar motor switch protein FliG	-0.676133	7.24187	0.0419253	0.19448	2.3623	null
SL1344_RS09860	fliH	flagellar assembly protein FliH	-0.742809	7.33018	0.0165057	0.101972	3.29376	null
SL1344_RS09865	fliI	flagellum-specific ATP synthase FliI	-0.963414	8.20165	0.00186435	0.0202021	5.62935	null
SL1344_RS09870	fliJ	flagella biosynthesis chaperone FliJ	-0.486329	5.73838	0.220061	0.516248	0.953864	null
SL1344_RS09875	fliK	flagellar hook length control protein FliK	0.151349	8.28505	0.623552	0.840112	0.251346	null
SL1344_RS09880	fliL	flagellar basal body-associated protein FliL	-0.675152	6.24553	0.0974892	0.330792	1.596	null
SL1344_RS09885	fliM	flagellar motor switch protein FliM	-0.616833	7.28921	0.0459842	0.206299	2.27719	null
SL1344_RS09890	fliN	flagellar motor switch protein FliN	-0.930649	6.04652	0.0172667	0.105088	3.25032	null
SL1344_RS09895	fliO	flagellar type III secretion system protein FliO	-0.495753	5.89014	0.203199	0.497193	1.00812	null
SL1344_RS09900	fliP	flagellar type III secretion system pore protein FliP	-0.763869	6.4478	0.0432823	0.198305	2.33421	null
SL1344_RS09905	fliQ	flagellar biosynthesis protein FliQ	-0.896864	5.78043	0.0275408	0.145068	2.7852	null
SL1344_RS09910	fliR	flagellar type III secretion system protein FliR	-0.34472	7.44279	0.33163	0.632676	0.66046	null
SL1344_RS09915	rcsA	transcriptional regulator RcsA	1.31345	6.39073	0.00157957	0.0178728	5.80609	null
SL1344_RS09930	SL1344_RS09930	mannosyl-3-phosphoglycerate phosphatase-related protein	-0.252351	6.85659	0.476801	0.746118	0.422524	null
SL1344_RS09935	yedQ	cellulose biosynthesis regulator YedQ	-0.139604	7.73795	0.624198	0.840472	0.250728	null
SL1344_RS09940	SL1344_RS09940	YodC family protein	-0.165602	5.16281	0.706923	0.881733	0.181586	null
SL1344_RS09945	SL1344_RS09945	DUF808 domain-containing protein	-0.369324	7.64943	0.204389	0.498475	1.00441	null
SL1344_RS09950	yedA	drug/metabolite exporter YedA	-0.143081	7.46482	0.640129	0.849648	0.235064	null
SL1344_RS09955	SL1344_RS09955	very short patch repair endonuclease	-0.355058	5.71717	0.368241	0.664164	0.590389	null
SL1344_RS09960	SL1344_RS09960	DNA cytosine methyltransferase	-0.685214	7.63033	0.0197486	0.115888	3.10919	null
SL1344_RS09965	SL1344_RS09965	phosphohydrolase	-0.428201	6.12731	0.270169	0.573078	0.803196	null
SL1344_RS09970	SL1344_RS09970	membrane protein	-0.775238	6.287	0.044299	0.20161	2.31036	null
SL1344_RS09975	ompS1	porin OmpS1	0.849395	7.20472	0.0385389	0.18398	2.44238	null
SL1344_RS09985	SL1344_RS09985	Y-family DNA polymerase	-0.379489	7.55865	0.223698	0.520338	0.942479	null
SL1344_RS09990	SL1344_RS09990	translesion error-prone DNA polymerase V autoproteolytic subunit	-0.449154	6.53367	0.257015	0.559817	0.836973	null
SL1344_RS25465	SL1344_RS25465	helix-turn-helix domain-containing protein	1.55495	5.7596	0.00157671	0.0178728	5.80609	null
SL1344_RS10010	SL1344_RS10010	hypothetical protein	1.49185	8.99837	0.0003603	0.0054862	7.50998	null
SL1344_RS10015	SL1344_RS10015	DUF2313 domain-containing protein	-0.364699	6.32516	0.411472	0.700204	0.514153	null
SL1344_RS10020	SL1344_RS10020	baseplate J/gp47 family protein	0.148429	5.95401	0.709554	0.882228	0.180777	null
SL1344_RS10025	SL1344_RS10025	baseplate J/gp47 family protein	-0.075549	6.73808	0.836196	0.941287	0.0872935	null
SL1344_RS10030	SL1344_RS10030	phage GP46 family protein	-0.307603	5.95104	0.43368	0.717752	0.478444	null
SL1344_RS10035	SL1344_RS10035	phage baseplate assembly protein	-1.03585	6.24765	0.00827056	0.0625023	3.99995	null
SL1344_RS10040	SL1344_RS10040	hypothetical protein	-0.655759	8.30967	0.0204445	0.118546	3.07649	null
SL1344_RS10045	SL1344_RS10045	DNA circularization N-terminal domain-containing protein	-0.312035	8.4902	0.272102	0.575983	0.795901	null
SL1344_RS10050	SL1344_RS10050	phage tail tape measure protein	-0.725518	8.84996	0.0121699	0.0813408	3.61988	null
SL1344_RS10055	SL1344_RS10055	phage tail assembly protein	0.587583	6.08196	0.125045	0.374731	1.41607	null
SL1344_RS10060	SL1344_RS10060	phage tail tube protein	-0.450223	6.15315	0.25068	0.554569	0.850561	null
SL1344_RS10065	SL1344_RS10065	phage tail sheath subtilisin-like domain-containing protein	-0.0479452	9.04911	0.867584	0.951037	0.0724262	null
SL1344_RS10070	SL1344_RS10070	hypothetical protein	-0.465256	6.81334	0.184397	0.471466	1.08477	null
SL1344_RS10075	SL1344_RS10075	hypothetical protein	-0.483479	7.10693	0.16015	0.437608	1.19229	null
SL1344_RS10080	SL1344_RS10080	phage head closure protein	0.334169	6.66949	0.362836	0.659351	0.600881	null
SL1344_RS10085	SL1344_RS10085	phage gp6-like head-tail connector protein	-0.163186	6.14189	0.678278	0.869554	0.201652	null
SL1344_RS10090	SL1344_RS10090	hypothetical protein	1.06511	5.96145	0.0070192	0.0557183	4.1657	null
SL1344_RS10095	SL1344_RS10095	phage major capsid protein	0.0822222	8.15079	0.768687	0.912225	0.132538	null
SL1344_RS10100	SL1344_RS10100	HK97 family phage prohead protease	0.101113	7.6588	0.729782	0.891988	0.164903	null
SL1344_RS10105	SL1344_RS10105	phage portal protein	0.197109	8.61717	0.488654	0.752401	0.410427	null
SL1344_RS10110	SL1344_RS10110	hypothetical protein	-0.254521	5.756	0.536483	0.784606	0.349959	null
SL1344_RS10115	SL1344_RS10115	terminase large subunit	0.0514723	8.64004	0.861016	0.95019	0.073712	null
SL1344_RS10120	SL1344_RS10120	phage terminase small subunit P27 family	-0.558615	6.45562	0.160631	0.437929	1.19123	null
SL1344_RS25470	SL1344_RS25470	HNH endonuclease	-0.0317594	6.8156	0.93609	0.97737	0.0330227	null
SL1344_RS10130	SL1344_RS10130	hypothetical protein	0.13556	5.50444	0.764835	0.909737	0.136478	null
SL1344_RS10135	SL1344_RS10135	KilA-N domain-containing protein	0.972931	5.16932	0.065349	0.263974	1.92153	null
SL1344_RS10140	SL1344_RS10140	lysis protein	0.181074	6.69471	0.615777	0.837387	0.256034	null
SL1344_RS10145	SL1344_RS10145	glycoside hydrolase family 19 protein	-0.334269	6.65276	0.45092	0.732633	0.448837	null
SL1344_RS10150	SL1344_RS10150	phage holin, lambda family	0.238593	5.72767	0.60829	0.831703	0.26586	null
SL1344_RS25475	SL1344_RS25475	hypothetical protein	0.321783	6.25575	0.506086	0.766015	0.384556	null
SL1344_RS10160	SL1344_RS10160	hypothetical protein	0.246817	6.45703	0.578731	0.812365	0.2998	null
SL1344_RS10165	SL1344_RS10165	DUF968 domain-containing protein	-0.505555	7.65136	0.131236	0.386999	1.3696	null
SL1344_RS10170	SL1344_RS10170	KilA-N domain-containing protein	-0.417226	7.37324	0.184602	0.471557	1.0845	null
SL1344_RS10175	SL1344_RS10175	RusA family crossover junction endodeoxyribonuclease	-0.717278	5.79615	0.0657319	0.264477	1.91878	null
SL1344_RS10180	SL1344_RS10180	phage N-6-adenine-methyltransferase	-0.325972	7.75717	0.322665	0.626072	0.6756	null
SL1344_RS10190	SL1344_RS10190	helix-turn-helix domain-containing protein	0.281392	6.60718	0.546119	0.790973	0.3383	null
SL1344_RS10195	SL1344_RS10195	hypothetical protein	0.501311	5.53269	0.299	0.602412	0.731178	null
SL1344_RS10200	SL1344_RS10200	Rha family transcriptional regulator	0.0328753	7.26951	0.955599	0.98525	0.0214389	null
SL1344_RS10225	SL1344_RS10225	hypothetical protein	0.592297	5.47687	0.244757	0.546633	0.871355	null
SL1344_RS10230	SL1344_RS10230	DUF2303 family protein	0.15817	6.22221	0.777272	0.917754	0.123821	null
SL1344_RS10235	SL1344_RS10235	hypothetical protein	0.878229	7.16706	0.0660002	0.265036	1.91574	null
SL1344_RS10245	SL1344_RS10245	DUF262 domain-containing protein	-0.714837	6.12064	0.148391	0.417738	1.25933	null
SL1344_RS10250	SL1344_RS10250	ead/Ea22-like family protein	-0.461433	6.63663	0.239432	0.540636	0.887271	null
SL1344_RS10255	SL1344_RS10255	hypothetical protein	0.0789504	7.25226	0.848353	0.947085	0.0784342	null
SL1344_RS10260	SL1344_RS10260	3'-5' exoribonuclease	1.10395	6.80868	0.0299997	0.155346	2.68644	null
SL1344_RS10265	SL1344_RS10265	DUF4224 domain-containing protein	1.7572	5.45383	0.000726575	0.0095693	6.70737	null
SL1344_RS10270	SL1344_RS10270	tyrosine-type recombinase/integrase	1.79157	7.01362	0.000183857	0.0031119	8.32799	null
SL1344_RS10280	mtfA	DgsA anti-repressor MtfA	1.03306	5.5298	0.0576832	0.241585	2.0494	null
SL1344_RS10305	SL1344_RS10305	peptidase	-0.106504	5.26407	0.795174	0.924768	0.112837	null
SL1344_RS10310	SL1344_RS10310	pseudogene	-1.00752	6.32233	0.0135414	0.088477	3.49855	null
SL1344_RS26700	SL1344_RS26700	pseudogene	1.24104	5.9816	0.00650238	0.0524287	4.2535	null
SL1344_RS10320	SL1344_RS10320	hypothetical protein	1.01895	7.40512	0.0108224	0.0755173	3.72705	null
SL1344_RS27510	SL1344_RS27510	hypothetical protein	-0.457032	4.73497	0.264188	0.568336	0.815183	null
SL1344_RS10330	SL1344_RS10330	AMP nucleosidase	0.303594	7.65852	0.296563	0.601347	0.73373	null
SL1344_RS10340	SL1344_RS10340	DUF1493 family protein	1.24958	5.04189	0.0059987	0.0492398	4.34403	null
SL1344_RS10345	SL1344_RS10345	pseudogene	1.87242	5.05935	3.11909e-05	0.000701966	10.4763	null
SL1344_RS10360	SL1344_RS10360	EmmdR/YeeO family multidrug/toxin efflux MATE transporter	-0.487521	7.72242	0.0893245	0.318705	1.64971	null
SL1344_RS10375	ldtA	L,D-transpeptidase	-0.56473	7.16747	0.0885431	0.318134	1.65229	null
SL1344_RS10380	cobT	nicotinate-nucleotide--dimethylbenzimidazole phosphoribosyltransferase	0.612364	7.5342	0.058991	0.245806	2.02441	null
SL1344_RS10385	cobS	adenosylcobinamide-GDP ribazoletransferase	0.422999	6.69423	0.244477	0.546306	0.87222	null
SL1344_RS10390	cobU	bifunctional adenosylcobinamide kinase/adenosylcobinamide-phosphate guanylyltransferase	0.604832	6.54798	0.118008	0.362883	1.46242	null
SL1344_RS10395	SL1344_RS10395	cobyric acid synthase	0.261246	7.9902	0.358629	0.656473	0.607193	null
SL1344_RS10400	SL1344_RS10400	energy-coupling factor ABC transporter ATP-binding protein	-0.960454	6.58447	0.00874361	0.0646839	3.95045	null
SL1344_RS10405	SL1344_RS10405	energy-coupling factor ABC transporter transmembrane protein	0.13263	7.11346	0.689565	0.873227	0.195571	null
SL1344_RS10410	SL1344_RS10410	energy-coupling factor ABC transporter substrate-binding protein	-0.288148	5.28538	0.473415	0.74438	0.425889	null
SL1344_RS10415	cbiM	cobalt ECF transporter S component CbiM	-0.18163	6.74434	0.614595	0.836062	0.258319	null
SL1344_RS10420	SL1344_RS10420	cobalt-factor II C(20)-methyltransferase	0.651476	7.0791	0.0571081	0.240159	2.05794	null
SL1344_RS10425	SL1344_RS10425	sirohydrochlorin cobaltochelatase	0.113928	6.29922	0.768799	0.912225	0.132538	null
SL1344_RS10430	SL1344_RS10430	cobalt-precorrin-6A reductase	0.414265	7.46325	0.17858	0.464126	1.10741	null
SL1344_RS10435	SL1344_RS10435	precorrin-3B C(17)-methyltransferase	-0.251332	7.08621	0.46924	0.742375	0.429781	null
SL1344_RS10440	cbiG	cobalt-precorrin 5A hydrolase	0.207274	7.31443	0.50293	0.76523	0.386034	null
SL1344_RS10445	SL1344_RS10445	cobalt-precorrin-4 methyltransferase	-0.0130445	7.13731	0.973976	0.994121	0.00850695	null
SL1344_RS10450	SL1344_RS10450	decarboxylating cobalt-precorrin-6B (C(15))-methyltransferase	0.00382748	6.74795	0.993618	0.999229	0.00111307	null
SL1344_RS10455	SL1344_RS10455	cobalt-precorrin-7 (C(5))-methyltransferase	-0.462608	6.70456	0.213493	0.511368	0.967567	null
SL1344_RS10460	SL1344_RS10460	cobalt-precorrin-5B (C(1))-methyltransferase	0.042021	7.86375	0.889834	0.958956	0.0604641	null
SL1344_RS10465	SL1344_RS10465	cobalt-precorrin-8 methylmutase	-0.350507	6.78369	0.340584	0.639948	0.643973	null
SL1344_RS10470	SL1344_RS10470	cobalamin biosynthesis protein	-0.361588	8.16425	0.197931	0.490763	1.0269	null
SL1344_RS10475	SL1344_RS10475	cobyrinate a,c-diamide synthase	-0.361824	8.41469	0.202335	0.496267	1.01081	null
SL1344_RS10480	pocR	regulatory protein PocR	1.61587	8.7363	2.37387e-06	8.4551e-05	13.5298	null
SL1344_RS10485	pduF	propanediol diffusion facilitator PduF	0.463732	7.70306	0.269859	0.573078	0.803196	null
SL1344_RS10490	pduA	propanediol utilization microcompartment protein PduA	0.500041	7.71792	0.138961	0.399427	1.32399	null
SL1344_RS10495	pduB	propanediol utilization microcompartment protein PduB	-0.083747	7.70601	0.787707	0.921738	0.117572	null
SL1344_RS10500	pduC	propanediol dehydratase large subunit PduC	-0.256033	8.70521	0.403175	0.695957	0.522931	null
SL1344_RS10505	pduD	propanediol dehydratase medium subunit PduD	-0.108227	7.23531	0.742404	0.900353	0.151437	null
SL1344_RS10510	pduE	propanediol dehydratase small subunit PduE	-0.564987	6.43495	0.143158	0.408339	1.29216	null
SL1344_RS10515	pduG	propanediol dehydratase reactivase alpha subunit PduG	0.0253566	8.55051	0.935156	0.977315	0.0331044	null
SL1344_RS10520	pduH	propanediol dehydratase reactivase beta subunit PduH	0.323539	6.34717	0.413024	0.700807	0.512912	null
SL1344_RS10525	pduJ	propanediol utilization microcompartment protein PduJ	-0.710728	5.99005	0.0740676	0.285667	1.8076	null
SL1344_RS10530	pduK	propanediol utilization microcompartment protein PduK	-0.351859	6.73147	0.331008	0.631853	0.662339	null
SL1344_RS10535	pduL	phosphate propanoyltransferase	-0.111178	6.9695	0.750094	0.902364	0.148219	null
SL1344_RS10540	pduM	propanediol utilization microcompartment protein PduM	-0.671216	7.08693	0.0649306	0.262913	1.92734	null
SL1344_RS10545	pduN	propanediol utilization microcompartment protein PduN	-0.782329	5.46467	0.0536549	0.229405	2.12403	null
SL1344_RS10550	pduO	two-domain cob(I)yrinic acid a,c-diamide adenosyltransferase PduO	-0.139521	8.2725	0.641035	0.850561	0.233514	null
SL1344_RS10555	pduP	CoA-acylating propionaldehyde dehydrogenase PduP	-0.317674	8.45786	0.284134	0.58816	0.765719	null
SL1344_RS10560	pduQ	1-propanol dehydrogenase PduQ	-0.160795	8.28106	0.594929	0.82381	0.279616	null
SL1344_RS10565	pduS	cobalamin reductase PduS	-0.689919	8.14388	0.0193119	0.113979	3.13316	null
SL1344_RS10570	pduT	propanediol utilization microcompartment protein PduT	-0.447727	7.56256	0.167982	0.447957	1.15857	null
SL1344_RS10575	pduU	propanediol utilization microcompartment protein PduU	0.374073	6.12316	0.365354	0.661871	0.595378	null
SL1344_RS10580	pduV	propanediol utilization protein PduV	-0.371084	6.76844	0.332526	0.633796	0.657911	null
SL1344_RS10585	pduW	propanediol utilization propionate kinase PduW	-0.275033	7.81018	0.345189	0.643557	0.635861	null
SL1344_RS10590	pduX	L-threonine kinase PduX	0.212474	7.61081	0.474241	0.744521	0.425616	null
SL1344_RS10595	SL1344_RS10595	DUF496 family protein	-0.20796	6.34439	0.589231	0.819522	0.287146	null
SL1344_RS10600	SL1344_RS10600	FUSC family protein	0.0647158	7.84257	0.81949	0.936339	0.0948976	null
SL1344_RS10605	sbmC	DNA gyrase inhibitor SbmC	-0.00396945	6.85725	0.995401	1	0	null
SL1344_RS10610	dacD	serine-type D-Ala-D-Ala carboxypeptidase DacD	-0.630934	8.14904	0.0302067	0.156024	2.68016	null
SL1344_RS10615	SL1344_RS10615	thiosulfate reductase cytochrome B subunit	0.171381	7.44512	0.562567	0.802099	0.318148	null
SL1344_RS10620	phsB	thiosulfate reductase electron transport protein PhsB	-0.116333	7.43403	0.704796	0.881211	0.182441	null
SL1344_RS10625	phsA	thiosulfate reductase PhsA	-0.397307	9.13226	0.175514	0.459303	1.12248	null
SL1344_RS10630	sopA	SPI-1 type III secretion system effector HECT-type E3 ubiquitin transferase SopA	0.173944	8.92184	0.604313	0.829758	0.269237	null
SL1344_RS10635	sbcB	exodeoxyribonuclease I	-0.627206	8.36863	0.0291235	0.152057	2.71732	null
SL1344_RS10640	plaP	putrescine/proton symporter PlaP	-0.420558	8.38268	0.136567	0.396161	1.33584	null
SL1344_RS10645	SL1344_RS10645	LysR family transcriptional regulator	0.178876	8.06269	0.516671	0.769837	0.377374	null
SL1344_RS10650	SL1344_RS10650	SDR family oxidoreductase	-0.390596	7.775	0.165541	0.443753	1.17217	null
SL1344_RS10655	hisG	ATP phosphoribosyltransferase	-0.369819	7.98188	0.188349	0.477992	1.06494	null
SL1344_RS10660	hisD	histidinol dehydrogenase	-0.50299	8.60294	0.0922612	0.324815	1.62231	null
SL1344_RS10665	hisC	histidinol-phosphate transaminase	-0.613418	7.82387	0.0332269	0.168111	2.57252	null
SL1344_RS10670	hisB	bifunctional histidinol-phosphatase/imidazoleglycerol-phosphate dehydratase HisB	-0.11046	7.38993	0.709702	0.882228	0.180777	null
SL1344_RS10675	hisH	imidazole glycerol phosphate synthase subunit HisH	-0.75392	6.81042	0.0341509	0.171214	2.54612	null
SL1344_RS10680	hisA	1-(5-phosphoribosyl)-5-[(5- phosphoribosylamino)methylideneamino]imidazole-4- carboxamide isomerase	-1.05842	7.09907	0.00195767	0.0207757	5.58896	null
SL1344_RS10685	hisF	imidazole glycerol phosphate synthase subunit HisF	0.0674692	7.09757	0.840308	0.943762	0.0835051	null
SL1344_RS10690	SL1344_RS10690	bifunctional phosphoribosyl-AMP cyclohydrolase/phosphoribosyl-ATP diphosphatase HisIE	0.159633	6.53088	0.688098	0.873227	0.195571	null
SL1344_RS10695	wzzB	LPS O-antigen chain length determinant protein WzzB	0.0481014	7.34667	0.883074	0.956947	0.0634897	null
SL1344_RS10705	gndA	NADP-dependent phosphogluconate dehydrogenase	0.178728	7.90065	0.636885	0.847249	0.239141	null
SL1344_RS10710	SL1344_RS10710	undecaprenyl-phosphate galactose phosphotransferase	1.78774	7.08149	7.61457e-06	0.000219643	12.1526	null
SL1344_RS10765	SL1344_RS10765	CDP-6-deoxy-delta-3,4-glucoseen reductase	1.92564	7.62712	9.49602e-06	0.000268246	11.8642	null
SL1344_RS10780	rfbD	dTDP-4-dehydrorhamnose reductase	-0.420221	8.11774	0.215609	0.511962	0.965893	null
SL1344_RS10785	rfbB	dTDP-glucose 4,6-dehydratase	1.70885	9.24592	7.82733e-06	0.000222644	12.133	null
SL1344_RS10790	galF	GalU regulator GalF	-0.711019	8.2984	0.0342749	0.171277	2.5456	null
SL1344_RS10795	wcaM	colanic acid biosynthesis protein WcaM	0.208583	8.36075	0.472616	0.744266	0.426109	null
SL1344_RS10800	wcaL	colanic acid biosynthesis glycosyltransferase WcaL	0.120784	8.22742	0.673879	0.868916	0.202712	null
SL1344_RS10805	wcaK	colanic acid biosynthesis pyruvyl transferase WcaK	-0.469426	9.37023	0.0997667	0.334974	1.57788	null
SL1344_RS10810	wzxC	colanic acid undecaprenyl disphosphate flippase WzxC	-0.184116	8.45063	0.512127	0.768407	0.380058	null
SL1344_RS10815	wcaJ	undecaprenyl-phosphate glucose phosphotransferase	-0.35131	8.30706	0.215984	0.512342	0.96482	null
SL1344_RS10820	cpsG	colanic acid biosynthesis phosphomannomutase CpsG	-0.718369	8.22444	0.0130845	0.0861642	3.53677	null
SL1344_RS10825	cpsB	mannose-1-phosphate guanyltransferase	-0.122972	8.53132	0.679422	0.870053	0.200825	null
SL1344_RS10830	wcaI	colanic acid biosynthesis fucosyltransferase WcaI	-0.0104828	8.0406	0.97327	0.993895	0.00883427	null
SL1344_RS10835	SL1344_RS10835	GDP-mannose mannosyl hydrolase	-0.238453	6.96037	0.507732	0.766274	0.384067	null
SL1344_RS10840	SL1344_RS10840	GDP-L-fucose synthase	0.232531	8.36823	0.433959	0.717891	0.478164	null
SL1344_RS10845	gmd	GDP-mannose 4,6-dehydratase	-0.293709	8.6271	0.308394	0.613062	0.705896	null
SL1344_RS10850	wcaF	colanic acid biosynthesis acetyltransferase WcaF	-0.663966	7.91944	0.0475091	0.211966	2.2381	null
SL1344_RS10855	wcaE	colanic acid biosynthesis glycosyltransferase WcaE	-0.642539	6.75746	0.104421	0.343817	1.54029	null
SL1344_RS10860	wcaD	putative colanic acid polymerase WcaD	0.549436	7.21188	0.146058	0.414016	1.27224	null
SL1344_RS10865	wcaC	colanic acid biosynthesis glycosyltransferase WcaC	-0.835817	7.42463	0.0138284	0.0896448	3.47964	null
SL1344_RS10870	wcaB	colanic acid biosynthesis acetyltransferase WcaB	-0.147041	7.1446	0.656042	0.85824	0.220547	null
SL1344_RS10875	wcaA	colanic acid biosynthesis glycosyltransferase WcaA	-0.200525	7.31325	0.517208	0.770078	0.376924	null
SL1344_RS10880	wzc	tyrosine-protein kinase Wzc	-0.618397	8.58301	0.0332446	0.168111	2.57252	null
SL1344_RS10885	wzb	low molecular weight protein-tyrosine-phosphatase Wzb	-0.0371795	6.99162	0.919955	0.972111	0.0408073	null
SL1344_RS10890	SL1344_RS10890	polysaccharide export protein	0.658318	8.60662	0.0228933	0.127754	2.96856	null
SL1344_RS10895	SL1344_RS10895	TerC family protein	-0.237023	8.13621	0.401518	0.694518	0.525916	null
SL1344_RS10900	asmA	outer membrane assembly protein AsmA	-0.481336	8.61263	0.0957468	0.330488	1.59733	null
SL1344_RS10910	udk	uridine kinase	0.155492	7.78926	0.588908	0.819522	0.287146	null
SL1344_RS10915	SL1344_RS10915	MASE1 domain-containing protein	-0.0571703	9.55244	0.841812	0.944231	0.0827882	null
SL1344_RS10920	alkA	DNA-3-methyladenine glycosylase 2	-0.107464	8.15605	0.718578	0.888452	0.170634	null
SL1344_RS10925	yegD	molecular chaperone	-0.067468	8.63479	0.826065	0.938054	0.0922568	null
SL1344_RS10930	mdtA	multidrug efflux RND transporter subunit MdtA	0.0892065	8.10428	0.754382	0.904023	0.145569	null
SL1344_RS10935	mdtB	multidrug efflux RND transporter permease subunit MdtB	-0.158565	9.76084	0.609883	0.832266	0.264883	null
SL1344_RS10940	mdtC	multidrug efflux RND transporter permease subunit MdtC	-0.160418	9.33998	0.582579	0.814696	0.295667	null
SL1344_RS10945	SL1344_RS10945	MFS transporter	-0.385157	8.16873	0.176327	0.460315	1.11931	null
SL1344_RS10950	baeS	two-component system sensor histidine kinase BaeS	-0.874064	7.91925	0.00286572	0.0281487	5.15079	null
SL1344_RS10955	baeR	two-component system response regulator BaeR	0.305598	7.9959	0.317929	0.622187	0.684579	null
SL1344_RS10960	SL1344_RS10960	hypothetical protein	0.238669	8.37725	0.428468	0.714432	0.485131	null
SL1344_RS10965	SL1344_RS10965	DUF1266 domain-containing protein	0.0393983	7.22589	0.908396	0.967883	0.0470962	null
SL1344_RS10970	SL1344_RS10970	DUF4034 domain-containing protein	-0.525468	8.47368	0.0623995	0.255078	1.97099	null
SL1344_RS10975	SL1344_RS10975	tRNA 5-hydroxyuridine modification protein YegQ	0.108217	7.80607	0.706466	0.881683	0.181668	null
SL1344_RS10990	SL1344_RS10990	membrane protein	1.74623	6.90066	4.07672e-05	0.000878856	10.1521	null
SL1344_RS11000	yegS	lipid kinase YegS	0.384144	7.00232	0.252651	0.556377	0.845866	null
SL1344_RS11005	fbaB	class I fructose-bisphosphate aldolase	-0.19842	7.52335	0.510259	0.767863	0.381079	null
SL1344_RS11010	SL1344_RS11010	MFS transporter	-0.0711491	7.0521	0.835307	0.940984	0.0877583	null
SL1344_RS11015	SL1344_RS11015	ADP-ribosylglycohydrolase family protein	-0.373646	7.70775	0.223909	0.520338	0.942479	null
SL1344_RS11020	SL1344_RS11020	sugar kinase	-0.507828	7.28451	0.120421	0.367543	1.44401	null
SL1344_RS11025	SL1344_RS11025	GntR family transcriptional regulator	-0.623537	6.80244	0.089227	0.318635	1.65002	null
SL1344_RS11030	thiD	bifunctional hydroxymethylpyrimidine kinase/phosphomethylpyrimidine kinase	0.0826357	7.73718	0.77921	0.918316	0.122937	null
SL1344_RS11035	thiM	hydroxyethylthiazole kinase	-0.137858	7.46675	0.649105	0.852669	0.229942	null
SL1344_RS11040	rcnB	Ni(II)/Co(II) efflux transporter accessory subunit RcnB	1.42151	6.56442	0.00218233	0.0225728	5.46927	null
SL1344_RS11050	SL1344_RS11050	fimbrial biogenesis outer membrane usher protein	1.89289	7.92502	4.20814e-05	0.000897736	10.1214	null
SL1344_RS11065	SL1344_RS11065	YehE family protein	1.13855	9.27981	0.00786547	0.0604511	4.04809	null
SL1344_RS11070	apbC	iron-sulfur cluster carrier protein ApbC	-0.404458	7.78095	0.174528	0.457956	1.12672	null
SL1344_RS11080	SL1344_RS11080	YehR family lipoprotein	0.347107	6.02997	0.407806	0.697734	0.519251	null
SL1344_RS11085	SL1344_RS11085	YehR family lipoprotein	0.988645	6.98792	0.0153583	0.0964841	3.37356	null
SL1344_RS11090	SL1344_RS11090	DUF1456 family protein	0.632779	6.67226	0.184315	0.471466	1.08477	null
SL1344_RS11095	yehT	two-component system response regulator BtsR	-0.613975	6.4165	0.169274	0.449642	1.15315	null
SL1344_RS11100	SL1344_RS11100	sensor histidine kinase	-0.0622569	8.26179	0.833871	0.940605	0.0883398	null
SL1344_RS11105	mlrA	HTH-type transcriptional regulator MlrA	-0.30795	7.6123	0.296286	0.601084	0.734362	null
SL1344_RS11110	SL1344_RS11110	protein YohO	-1.82811	4.33282	3.40202e-05	0.00075732	10.3668	null
SL1344_RS11115	SL1344_RS11115	ABC transporter permease	0.00800952	7.51558	0.980907	0.995926	0.00588887	null
SL1344_RS11120	SL1344_RS11120	ABC transporter ATP-binding protein	-0.358107	7.98592	0.214303	0.511608	0.96689	null
SL1344_RS11125	SL1344_RS11125	ABC transporter permease	-0.319018	8.63411	0.302036	0.607036	0.720145	null
SL1344_RS11130	SL1344_RS11130	ABC transporter substrate-binding protein	-0.468667	7.44189	0.112834	0.354736	1.49518	null
SL1344_RS11135	bglX	beta-glucosidase BglX	0.26788	9.03861	0.360096	0.656623	0.606862	null
SL1344_RS11140	dld	D-lactate dehydrogenase	-0.824627	8.66727	0.00415202	0.0375423	4.73534	null
SL1344_RS11145	pbpG	D-alanyl-D-alanine endopeptidase	-0.188999	7.86653	0.510449	0.767863	0.381079	null
SL1344_RS11150	SL1344_RS11150	YIP1 family protein	-0.309821	7.21745	0.336874	0.638271	0.64776	null
SL1344_RS11155	SL1344_RS11155	DedA family protein	-0.418292	7.0693	0.218576	0.515087	0.957112	null
SL1344_RS11160	SL1344_RS11160	SDR family oxidoreductase	-0.707738	7.60912	0.0212181	0.121415	3.04198	null
SL1344_RS11165	mdtQ	multidrug resistance outer membrane protein MdtQ	-0.250992	8.61281	0.381969	0.678754	0.559039	null
SL1344_RS25545	yohP	protein YohP	-1.35275	5.15943	0.00126058	0.0149229	6.06632	null
SL1344_RS11170	dusC	tRNA dihydrouridine(16) synthase DusC	-0.28072	7.84463	0.318502	0.62234	0.684225	null
SL1344_RS11175	SL1344_RS11175	3-hydroxybenzoate 6-monooxygenase	-0.0356371	8.45342	0.909228	0.967883	0.0470962	null
SL1344_RS11180	maiA	maleylacetoacetate isomerase	-0.199008	7.42306	0.511864	0.768407	0.380058	null
SL1344_RS11185	SL1344_RS11185	fumarylacetoacetate hydrolase family protein	-0.410639	7.22798	0.196379	0.489573	1.03041	null
SL1344_RS11190	gtdA	gentisate 1,2-dioxygenase	-0.0360071	7.95626	0.906225	0.96664	0.0489492	null
SL1344_RS11195	SL1344_RS11195	aromatic acid/H+ symport family MFS transporter	-0.154848	8.80793	0.617502	0.83739	0.256029	null
SL1344_RS11200	SL1344_RS11200	LysR family transcriptional regulator	0.352364	7.77726	0.217498	0.514658	0.958314	null
SL1344_RS11205	SL1344_RS11205	CidA/LrgA family protein	-0.490219	6.89781	0.165988	0.444513	1.1697	null
SL1344_RS11210	SL1344_RS11210	CidB/LrgB family autolysis modulator	-0.305377	7.35871	0.315139	0.619094	0.691771	null
SL1344_RS11215	cdd	cytidine deaminase	-0.61693	7.35031	0.0402889	0.189464	2.4	null
SL1344_RS11220	sanA	outer membrane permeability protein SanA	-0.17208	7.6469	0.581381	0.814411	0.296172	null
SL1344_RS11225	SL1344_RS11225	DUF2542 family protein	0.379495	5.02037	0.34793	0.64555	0.631399	null
SL1344_RS11230	SL1344_RS11230	NAD(P)-dependent oxidoreductase	-0.0628128	8.58487	0.831502	0.940303	0.0888027	null
SL1344_RS11235	preA	NAD-dependent dihydropyrimidine dehydrogenase subunit PreA	0.483171	7.22821	0.129547	0.383121	1.38413	null
SL1344_RS11240	mglC	galactose/methyl galactoside ABC transporter permease MglC	0.439748	7.101	0.183868	0.47118	1.08565	null
SL1344_RS11245	mglA	galactose/methyl galactoside ABC transporter ATP-binding protein MglA	0.537445	7.37163	0.131233	0.386999	1.3696	null
SL1344_RS11250	mglB	galactose/glucose ABC transporter substrate-binding protein MglB	-0.281118	6.7958	0.443291	0.725129	0.463691	null
SL1344_RS11255	galS	HTH-type transcriptional regulator GalS	-0.419752	7.04488	0.205822	0.500622	0.998205	null
SL1344_RS11260	SL1344_RS11260	DUF418 family protein	-0.0354055	7.95966	0.904379	0.965174	0.0511395	null
SL1344_RS11270	fghA	S-formylglutathione hydrolase	-0.34456	8.22521	0.242763	0.545477	0.874411	null
SL1344_RS11275	SL1344_RS11275	helix-turn-helix transcriptional regulator	-0.170582	6.23011	0.660368	0.861337	0.21535	null
SL1344_RS11280	SL1344_RS11280	L-serine ammonia-lyase	0.194261	8.77981	0.500876	0.763807	0.388719	null
SL1344_RS11285	serB	phosphoserine phosphatase SerB	0.785793	5.30875	0.0699803	0.275615	1.85928	null
SL1344_RS11290	SL1344_RS11290	MFS transporter	-0.144725	8.71548	0.62108	0.839031	0.253203	null
SL1344_RS11295	cirA	catecholate siderophore receptor CirA	-0.806971	7.94363	0.00385866	0.0352006	4.82826	null
SL1344_RS11300	lysP	lysine-specific permease	-0.555175	8.10495	0.0462396	0.206766	2.27393	null
SL1344_RS11305	SL1344_RS11305	LysR family transcriptional regulator	-0.0684956	7.49657	0.819754	0.936339	0.0948976	null
SL1344_RS11310	SL1344_RS11310	YeiH family protein	-0.562085	8.13888	0.0433439	0.198365	2.33377	null
SL1344_RS11315	nfo	deoxyribonuclease IV	-0.313695	7.43641	0.291263	0.597104	0.743946	null
SL1344_RS11320	fruA	PTS fructose transporter subunit IIBC	-0.26731	8.59725	0.369545	0.664758	0.589098	null
SL1344_RS11325	fruK	1-phosphofructokinase	-0.0629374	7.14837	0.853273	0.948255	0.0766535	null
SL1344_RS11330	fruB	fused PTS fructose transporter subunit IIA/HPr protein	0.0114266	7.34016	0.973563	0.993947	0.00875952	null
SL1344_RS11335	setB	sugar efflux transporter SetB	-0.233365	7.55925	0.425808	0.712246	0.489552	null
SL1344_RS11355	yeiP	elongation factor P-like protein YeiP	0.113869	6.67949	0.775537	0.917032	0.124956	null
SL1344_RS11360	SL1344_RS11360	GTP-binding protein	-0.550956	7.50347	0.0623581	0.255078	1.97099	null
SL1344_RS11365	SL1344_RS11365	phosphatase PAP2 family protein	0.0837149	7.44491	0.791985	0.923157	0.115353	null
SL1344_RS11370	mepS	bifunctional murein DD-endopeptidase/murein LD-carboxypeptidase	0.888846	7.0207	0.0325386	0.165975	2.59096	null
SL1344_RS11375	SL1344_RS11375	cyclic di-GMP phosphodiesterase	0.00680683	8.17971	0.982752	0.995926	0.00588887	null
SL1344_RS11380	SL1344_RS11380	ABC transporter substrate-binding protein	0.334486	7.71183	0.25912	0.562163	0.830938	null
SL1344_RS11385	SL1344_RS11385	microcin C ABC transporter permease YejB	0.632989	7.04845	0.0672972	0.268664	1.89612	null
SL1344_RS11390	SL1344_RS11390	ABC transporter permease	-0.359717	7.32982	0.234324	0.53381	0.905603	null
SL1344_RS11395	yejF	microcin C ABC transporter ATP-binding protein YejF	0.338205	7.69787	0.275476	0.579757	0.78648	null
SL1344_RS11400	SL1344_RS11400	hypothetical protein	0.103863	6.60239	0.773553	0.915503	0.127364	null
SL1344_RS11410	SL1344_RS11410	Bcr/CflA family multidrug efflux MFS transporter	0.149054	7.83544	0.597217	0.825582	0.276516	null
SL1344_RS11415	rsuA	16S rRNA pseudouridine(516) synthase RsuA	0.426299	7.60994	0.154357	0.428783	1.22168	null
SL1344_RS11420	SL1344_RS11420	DEAD/DEAH box helicase	-0.00581494	8.61496	0.985624	0.997058	0.00425083	null
SL1344_RS11430	SL1344_RS11430	hypothetical protein	0.459178	6.37358	0.248141	0.551472	0.85864	null
SL1344_RS11435	yejK	nucleoid-associated protein YejK	-0.0835254	7.43515	0.791746	0.923141	0.115378	null
SL1344_RS11440	SL1344_RS11440	YejL family protein	0.213926	5.20519	0.601848	0.827793	0.272658	null
SL1344_RS11445	pbgA	LPS biosynthesis-modulating metalloenzyme YejM	0.291565	7.69495	0.352402	0.650487	0.620408	null
SL1344_RS11475	SL1344_RS11475	tail fiber assembly protein	0.964098	6.34538	0.0305452	0.157163	2.66966	null
SL1344_RS11480	SL1344_RS11480	hypothetical protein	1.0811	7.26068	0.00527996	0.0446833	4.48412	null
SL1344_RS11485	SL1344_RS11485	pseudogene	-0.317075	5.47197	0.441429	0.723479	0.466977	null
SL1344_RS11490	SL1344_RS11490	phage holin, lambda family	0.148915	5.85134	0.70827	0.882228	0.180777	null
SL1344_RS11500	SL1344_RS11500	antitermination protein Q	1.81442	6.73442	1.0963e-05	0.000299922	11.7031	null
SL1344_RS11505	SL1344_RS11505	DUF968 domain-containing protein	-0.0978519	7.90791	0.758284	0.905922	0.142541	null
SL1344_RS11510	SL1344_RS11510	pseudogene	-1.84136	5.03214	1.46727e-05	0.000373288	11.3874	null
SL1344_RS11515	sspH2	SPI-2 type III secretion system effector E3 ubiquitin transferase SspH2	-0.288358	9.07135	0.312719	0.617299	0.695958	null
SL1344_RS11525	SL1344_RS11525	tail fiber protein	0.415323	7.31029	0.186497	0.474275	1.0762	null
SL1344_RS11540	narP	nitrate/nitrite response regulator protein NarP	0.945662	5.4766	0.024837	0.135824	2.88018	null
SL1344_RS11545	SL1344_RS11545	cytochrome c-type biogenesis protein CcmH	-0.304722	8.18523	0.300287	0.604411	0.726397	null
SL1344_RS11550	dsbE	thiol:disulfide interchange protein DsbE	-0.150443	7.57845	0.6347	0.846266	0.240817	null
SL1344_RS11555	SL1344_RS11555	heme lyase CcmF/NrfE family subunit	-0.438406	9.72996	0.184662	0.471557	1.0845	null
SL1344_RS11560	ccmE	cytochrome c maturation protein CcmE	-0.0791065	7.66172	0.800007	0.927492	0.108593	null
SL1344_RS11565	ccmD	heme exporter protein CcmD	-1.08328	6.48869	0.00656104	0.052591	4.24904	null
SL1344_RS11570	SL1344_RS11570	heme ABC transporter permease	-0.307119	8.35235	0.306387	0.610818	0.711185	null
SL1344_RS11575	ccmB	heme exporter protein CcmB	-0.570207	7.38964	0.076818	0.291609	1.77789	null
SL1344_RS11580	ccmA	cytochrome c biogenesis heme-transporting ATPase CcmA	-0.283805	7.87969	0.35065	0.648134	0.625637	null
SL1344_RS11585	napC	cytochrome c-type protein NapC	-0.451658	6.9719	0.198209	0.490967	1.0263	null
SL1344_RS11590	napB	nitrate reductase cytochrome c-type subunit	0.813528	7.59341	0.00909998	0.0664436	3.91172	null
SL1344_RS11595	napH	quinol dehydrogenase ferredoxin subunit NapH	0.0960295	7.63619	0.744291	0.90101	0.150385	null
SL1344_RS11600	napG	ferredoxin-type protein NapG	-0.144985	7.41232	0.647566	0.852669	0.229942	null
SL1344_RS11605	napA	nitrate reductase catalytic subunit NapA	-0.115134	9.18821	0.697062	0.875467	0.191876	null
SL1344_RS11610	napD	chaperone NapD	0.826096	6.48382	0.0358204	0.175889	2.50727	null
SL1344_RS11615	napF	ferredoxin-type protein NapF	-0.505083	7.47718	0.0958642	0.330505	1.59726	null
SL1344_RS11620	eco	serine protease inhibitor ecotin	-0.562935	7.65341	0.0527949	0.227477	2.13621	null
SL1344_RS11625	SL1344_RS11625	multidrug ABC transporter permease/ATP-binding protein	0.195554	8.79724	0.511806	0.768407	0.380058	null
SL1344_RS11630	alkB	DNA oxidative demethylase AlkB	0.00589157	7.61751	0.986008	0.997058	0.00425083	null
SL1344_RS11635	ada	bifunctional DNA-binding transcriptional regulator/O6-methylguanine-DNA methyltransferase Ada	-0.128564	8.17683	0.696541	0.875467	0.191876	null
SL1344_RS11640	apbE	FAD:protein FMN transferase ApbE	-0.256871	7.82055	0.395797	0.688982	0.537462	null
SL1344_RS11645	SL1344_RS11645	porin OmpC	-0.192495	9.76884	0.506236	0.766015	0.384556	null
SL1344_RS11650	rcsD	phosphotransferase RcsD	-0.288918	9.16281	0.381082	0.678408	0.559774	null
SL1344_RS11655	rcsB	transcriptional regulator RcsB	-0.00418295	6.95596	0.991935	0.999123	0.00126643	null
SL1344_RS11660	rcsC	two-component system sensor histidine kinase RcsC	-0.0267918	9.47691	0.925775	0.973312	0.0390254	null
SL1344_RS11670	SL1344_RS11670	mandelate racemase/muconate lactonizing enzyme family protein	1.62686	8.75506	3.75449e-05	0.000813671	10.2633	null
SL1344_RS11675	SL1344_RS11675	MFS transporter	1.65023	6.15079	0.000599995	0.00819192	6.93158	null
SL1344_RS11680	SL1344_RS11680	GntR family transcriptional regulator	0.931774	6.14616	0.035509	0.175121	2.51358	null
SL1344_RS11700	yfaE	ferredoxin-like diferric-tyrosyl radical cofactor maintenance protein YfaE	-0.089979	6.00238	0.827542	0.938691	0.0912782	null
SL1344_RS11705	SL1344_RS11705	MFS transporter	0.673711	7.96696	0.0170506	0.104209	3.26245	null
SL1344_RS11710	SL1344_RS11710	LysR family transcriptional regulator	1.04249	6.66443	0.0074321	0.0581638	4.10374	null
SL1344_RS11715	glpQ	glycerophosphodiester phosphodiesterase	1.42039	8.47231	1.10385e-05	0.000299922	11.7031	null
SL1344_RS11720	glpT	glycerol-3-phosphate transporter	-0.254832	8.99952	0.378593	0.676284	0.564299	null
SL1344_RS11725	glpA	anaerobic glycerol-3-phosphate dehydrogenase subunit A	0.140487	9.09385	0.643054	0.851308	0.232246	null
SL1344_RS11730	glpB	glycerol-3-phosphate dehydrogenase subunit GlpB	-0.0553549	8.30165	0.864384	0.950777	0.0728205	null
SL1344_RS11735	glpC	anaerobic glycerol-3-phosphate dehydrogenase subunit C	-0.0104008	7.59852	0.973092	0.993895	0.00883427	null
SL1344_RS26725	SL1344_RS26725	hypothetical protein	1.88073	6.29676	1.45666e-05	0.000372906	11.3889	null
SL1344_RS11750	yfaU	2-keto-3-deoxy-L-rhamnonate aldolase	0.572365	7.60189	0.0484622	0.214596	2.2203	null
SL1344_RS11755	SL1344_RS11755	MFS transporter	0.293948	8.07505	0.295016	0.600238	0.736393	null
SL1344_RS11760	rhmD	L-rhamnonate dehydratase	0.208008	8.28292	0.467225	0.74206	0.430392	null
SL1344_RS11765	SL1344_RS11765	IclR family transcriptional regulator	0.108128	7.22817	0.742535	0.900353	0.151437	null
SL1344_RS11770	SL1344_RS11770	nicotinamide mononucleotide deamidase-related protein YfaY	0.141881	8.32655	0.623459	0.840112	0.251346	null
SL1344_RS11775	SL1344_RS11775	YfaZ family protein	-0.0189849	7.08499	0.960331	0.987492	0.0181585	null
SL1344_RS11780	nudI	nucleoside triphosphatase NudI	0.949767	7.98338	0.00106671	0.0130816	6.25632	null
SL1344_RS11785	pmrG	lipopolysaccharide core heptose(II)-phosphate phosphatase	1.28971	9.62797	6.1521e-05	0.00125368	9.63961	null
SL1344_RS11790	arnB	UDP-4-amino-4-deoxy-L-arabinose aminotransferase	0.557207	8.51466	0.0534641	0.228829	2.12766	null
SL1344_RS11795	arnC	undecaprenyl-phosphate 4-deoxy-4-formamido-L-arabinose transferase	0.66364	8.1894	0.0224656	0.126226	2.98592	null
SL1344_RS11800	arnA	bifunctional UDP-4-amino-4-deoxy-L-arabinose formyltransferase/UDP-glucuronic acid oxidase ArnA	0.234906	8.99498	0.422663	0.709665	0.494789	null
SL1344_RS11805	SL1344_RS11805	4-deoxy-4-formamido-L-arabinose- phosphoundecaprenol deformylase	0.292281	8.29652	0.34567	0.643574	0.635822	null
SL1344_RS11810	arnT	lipid IV(A) 4-amino-4-deoxy-L-arabinosyltransferase	0.526048	8.60334	0.0741113	0.285667	1.8076	null
SL1344_RS11815	arnE	4-amino-4-deoxy-L-arabinose-phosphoundecaprenol flippase subunit ArnE	0.660811	6.21347	0.119845	0.367154	1.44554	null
SL1344_RS11820	arnF	4-amino-4-deoxy-L-arabinose-phosphoundecaprenol flippase subunit ArnF	0.444585	6.34362	0.243716	0.546306	0.87222	null
SL1344_RS11825	pmrD	signal transduction protein PmrD	-0.214612	5.57266	0.585556	0.817464	0.290774	null
SL1344_RS11830	menE	o-succinylbenzoate--CoA ligase	0.368228	8.62871	0.228526	0.526754	0.924797	null
SL1344_RS11835	menC	o-succinylbenzoate synthase	0.31571	8.17468	0.3369	0.638271	0.64776	null
SL1344_RS11840	menB	1,4-dihydroxy-2-naphthoyl-CoA synthase	0.00859019	7.9268	0.979193	0.995723	0.00618324	null
SL1344_RS11845	menH	2-succinyl-6-hydroxy-2, 4-cyclohexadiene-1-carboxylate synthase	0.451362	7.23156	0.160438	0.437812	1.19162	null
SL1344_RS11850	menD	2-succinyl-5-enolpyruvyl-6-hydroxy-3- cyclohexene-1-carboxylic-acid synthase	0.347235	8.7107	0.282737	0.58816	0.765719	null
SL1344_RS11855	menF	isochorismate synthase MenF	-0.308547	8.67375	0.300728	0.605	0.724993	null
SL1344_RS11860	elaB	stress response protein ElaB	-0.555752	6.16778	0.152785	0.42659	1.22908	null
SL1344_RS11865	SL1344_RS11865	GNAT family N-acetyltransferase	-0.407336	7.02726	0.232532	0.531205	0.912659	null
SL1344_RS11870	rbn	ribonuclease BN	-0.114093	8.10032	0.69349	0.87442	0.193602	null
SL1344_RS11875	SL1344_RS11875	chemotaxis protein CheV	-0.189966	7.71408	0.505335	0.765815	0.384932	null
SL1344_RS11880	SL1344_RS11880	VWA domain-containing protein	-0.029018	8.24694	0.921963	0.972525	0.0401928	null
SL1344_RS11885	nuoN	NADH-quinone oxidoreductase subunit NuoN	1.29833	7.92126	7.74708e-05	0.00150389	9.37709	null
SL1344_RS11890	nuoM	NADH-quinone oxidoreductase subunit M	0.651225	7.6363	0.0278002	0.146174	2.77424	null
SL1344_RS11895	nuoL	NADH-quinone oxidoreductase subunit L	0.320594	8.75784	0.309746	0.613798	0.704163	null
SL1344_RS11900	nuoK	NADH-quinone oxidoreductase subunit NuoK	0.772877	5.9601	0.0569097	0.23957	2.06148	null
SL1344_RS11905	nuoJ	NADH-quinone oxidoreductase subunit J	0.98416	6.92412	0.00947872	0.0685951	3.86575	null
SL1344_RS11910	nuoI	NADH-quinone oxidoreductase subunit NuoI	1.18414	6.83501	0.001428	0.01643	5.92753	null
SL1344_RS11915	nuoH	NADH-quinone oxidoreductase subunit NuoH	0.513944	7.22955	0.118227	0.363285	1.46083	null
[truncated: 2,098 more rows]

## Sheet: enriched
locus_tag	gene_name	function	logFC	logCPM	PValue	q.value	log_2_q	Colour			locus_tag	gene_name	function	logFC	logCPM	PValue	q.value	log_2_q	Colour
SL1344_RS02800	fimW	fimbria biosynthesis transcriptional regulator FimW	2.10269	5.66967	7.32318e-05	0.0014561	9.42367	SL3261 enriched 0.01			SL1344_RS17590	def	peptide deformylase	-2.13791	3.9888	1.17798e-05	0.000313311	11.6401	SL1344 enriched 0.001
SL1344_RS06145	cspF	cold shock-like protein CspF	2.31715	6.35689	6.99392e-05	0.00139742	9.48302	SL3261 enriched 0.01			SL1344_RS00615	ftsL	cell division protein FtsL	-3.83759	4.60826	4.34752e-14	1.08251e-11	36.4268	SL1344 enriched 0.0001
SL1344_RS13510	SL1344_RS13510	hypothetical protein	2.09651	6.10229	0.00010951	0.00201144	8.95755	SL3261 enriched 0.01			SL1344_RS04755	aroA	3-phosphoshikimate 1-carboxyvinyltransferase	-5.10794	6.97221	4.68267e-30	4.79505e-27	87.4305	SL1344 enriched 0.0001
SL1344_RS14305	SL1344_RS14305	integrase arm-type DNA-binding domain-containing protein	2.05524	5.75498	4.85541e-05	0.00100953	9.9521	SL3261 enriched 0.01			SL1344_RS09690	tyrP	tyrosine transporter TyrP	-4.91615	5.95371	2.69035e-18	1.10197e-15	49.6888	SL1344 enriched 0.0001
SL1344_RS00080	SL1344_RS00080	glycoside hydrolase family 108 protein	2.05206	5.43784	6.20513e-06	0.000184175	12.4066	SL3261 enriched 0.001			SL1344_RS27115	ypfM	protein YpfM	-2.42824	5.20475	1.26814e-08	1.20798e-06	19.659	SL1344 enriched 0.0001
SL1344_RS01910	SL1344_RS01910	autotransporter outer membrane beta-barrel domain-containing protein	2.0217	8.66746	3.48305e-06	0.000116939	13.062	SL3261 enriched 0.001			SL1344_RS13270	SL1344_RS13270	hypothetical protein	-2.5229	4.80334	3.27169e-08	2.62762e-06	18.5378	SL1344 enriched 0.0001
SL1344_RS26550	SL1344_RS26550	pseudogene	2.43969	5.75201	1.91298e-05	0.000460915	11.0832	SL3261 enriched 0.001			SL1344_RS13825	grpE	nucleotide exchange factor GrpE	-2.10249	4.27603	2.41546e-06	8.52908e-05	13.5173	SL1344 enriched 0.0001
SL1344_RS02820	SL1344_RS02820	glycosyltransferase family 2 protein	2.09667	6.74116	1.34011e-05	0.00034741	11.4911	SL3261 enriched 0.001			SL1344_RS13855	smpB	SsrA-binding protein SmpB	-5.38594	6.02512	1.34245e-23	6.87334e-21	66.9795	SL1344 enriched 0.0001
SL1344_RS04350	SL1344_RS04350	LysR family transcriptional regulator	2.06609	6.58613	2.87552e-06	0.000100668	13.2781	SL3261 enriched 0.001			SL1344_RS17975	rpe	ribulose-phosphate 3-epimerase	-2.19568	5.82692	6.63542e-08	4.37526e-06	17.8022	SL1344 enriched 0.0001
SL1344_RS04880	dpaL	diaminopropionate ammonia-lyase	2.0191	6.27335	2.75302e-05	0.000633504	10.6244	SL3261 enriched 0.001			SL1344_RS17980	dam	adenine-specific DNA-methyltransferase	-2.24298	7.13818	1.50314e-10	2.28032e-08	25.3862	SL1344 enriched 0.0001
SL1344_RS06180	SL1344_RS06180	c-type lysozyme inhibitor	2.2529	6.59802	3.46359e-05	0.000766857	10.3488	SL3261 enriched 0.001			SL1344_RS18085	feoA	ferrous iron transporter A	-5.10355	6.21635	2.6325e-24	1.54039e-21	69.1372	SL1344 enriched 0.0001
SL1344_RS06925	spiA	SPI-2 type III secretion system protein SpiA	2.06786	6.00531	2.26125e-05	0.00053538	10.8671	SL3261 enriched 0.001			SL1344_RS18090	feoB	Fe(2+) transporter permease subunit FeoB	-5.48611	9.82102	1.38164e-53	5.65918e-50	163.596	SL1344 enriched 0.0001
SL1344_RS07045	ssaQ	SPI-2 type III secretion system cytoplasmic ring protein SsaQ	2.07593	7.06029	6.18894e-06	0.000184175	12.4066	SL3261 enriched 0.001			SL1344_RS18095	feoC	[Fe-S]-dependent transcriptional repressor FeoC	-5.66305	6.53144	1.53021e-30	2.08924e-27	88.6291	SL1344 enriched 0.0001
SL1344_RS07700	SL1344_RS07700	RidA family protein	2.07985	4.89588	1.63791e-05	0.000414129	11.2376	SL3261 enriched 0.001			SL1344_RS18735	SL1344_RS18735	NA	-2.86278	5.58219	2.39477e-11	4.26478e-09	27.8049	SL1344 enriched 0.0001
SL1344_RS07975	SL1344_RS07975	hypothetical protein	2.2585	5.74817	2.8033e-05	0.00064147	10.6063	SL3261 enriched 0.001			SL1344_P1_0100	tap	plasmid replication protein	-3.40611	5.50321	4.47205e-08	3.26449e-06	18.2247	SL1344 enriched 0.0001
SL1344_RS08130	SL1344_RS08130	DUF1294 domain-containing protein	2.38258	5.11335	6.183e-06	0.000184175	12.4066	SL3261 enriched 0.001
SL1344_RS11350	SL1344_RS11350	YkgJ family cysteine cluster protein	2.01802	5.25882	4.20859e-06	0.000133706	12.8686	SL3261 enriched 0.001
SL1344_RS25690	SL1344_RS25690	pseudogene	2.25924	5.17124	1.78127e-05	0.000436891	11.1604	SL3261 enriched 0.001
SL1344_RS25700	SL1344_RS25700	helix-turn-helix domain-containing protein	2.29042	5.53686	2.90512e-06	0.000100842	13.2756	SL3261 enriched 0.001
SL1344_RS13715	SL1344_RS13715	site-specific integrase	2.05893	6.6683	1.10572e-05	0.000299922	11.7031	SL3261 enriched 0.001
SL1344_RS14905	sicP	chaperone SicP	2.48109	5.37266	1.11299e-05	0.000299922	11.7031	SL3261 enriched 0.001
SL1344_RS14995	invE	type III secretion system gatekeeper InvE	2.08067	7.69058	5.72056e-06	0.000173566	12.4922	SL3261 enriched 0.001
SL1344_RS16565	SL1344_RS16565	multifunctional CCA addition/repair protein	3.16155	4.18887	3.24309e-06	0.000110697	13.1411	SL3261 enriched 0.001
SL1344_RS18815	cueP	copper-binding periplasmic metallochaperone CueP	2.41179	6.75754	5.43343e-06	0.000166367	12.5533	SL3261 enriched 0.001
SL1344_RS19130	rfaL	O-antigen ligase RfaL	2.0422	6.90867	3.89525e-06	0.000128669	12.924	SL3261 enriched 0.001
SL1344_RS19155	waaO	lipopolysaccharide 3-alpha-galactosyltransferase	2.33239	6.31299	5.12614e-06	0.000161513	12.5961	SL3261 enriched 0.001
SL1344_RS26870	SL1344_RS26870	hypothetical protein	2.01841	5.82963	2.1794e-05	0.000519001	10.912	SL3261 enriched 0.001
SL1344_RS23075	SL1344_RS23075	pseudogene	2.15945	4.83568	7.14241e-06	0.000207485	12.2347	SL3261 enriched 0.001
SL1344_RS23465	SL1344_RS23465	DUF1120 domain-containing protein	2.0146	7.15312	1.89194e-05	0.000458545	11.0907	SL3261 enriched 0.001
SL1344_RS00165	SL1344_RS00165	aryl-sulfate sulfotransferase	2.2858	8.48614	3.08367e-07	1.50366e-05	16.0212	SL3261 enriched 0.0001
SL1344_RS26505	SL1344_RS26505	pseudogene	2.11859	4.69182	1.46223e-06	5.75894e-05	14.0838	SL3261 enriched 0.0001
SL1344_RS01570	pagN	adhesin/invasin protein PagN	2.10183	7.45367	1.37177e-07	7.89232e-06	16.9511	SL3261 enriched 0.0001
SL1344_RS26525	SL1344_RS26525	hypothetical protein	2.48633	5.19362	2.34936e-07	1.17353e-05	16.3788	SL3261 enriched 0.0001
SL1344_RS02785	fimZ	fimbria biosynthesis transcriptional regulator FimZ	2.15348	5.44876	1.71692e-06	6.57245e-05	13.8932	SL3261 enriched 0.0001
SL1344_RS02825	SL1344_RS02825	GtrA family protein	2.81295	5.61343	6.34364e-08	4.33059e-06	17.817	SL3261 enriched 0.0001
SL1344_RS02980	fepC	iron-enterobactin ABC transporter ATP-binding protein	2.54115	6.30548	4.17669e-10	5.70258e-08	24.0638	SL3261 enriched 0.0001
SL1344_RS02985	fepG	iron-enterobactin ABC transporter permease	3.27885	7.3247	3.51725e-18	1.3097e-15	49.4397	SL3261 enriched 0.0001
SL1344_RS02990	fepD	Fe(3+)-siderophore ABC transporter permease	3.41057	6.45166	2.2651e-15	7.13679e-13	40.3498	SL3261 enriched 0.0001
SL1344_RS03000	fepB	Fe2+-enterobactin ABC transporter substrate-binding protein	3.7994	6.91572	1.13354e-20	5.15889e-18	57.4276	SL3261 enriched 0.0001
SL1344_RS03745	cydA	cytochrome ubiquinol oxidase subunit I	2.29509	5.94787	4.2534e-08	3.22628e-06	18.2417	SL3261 enriched 0.0001
SL1344_RS03750	cydB	cytochrome d ubiquinol oxidase subunit II	2.31815	5.58167	6.83635e-08	4.37526e-06	17.8022	SL3261 enriched 0.0001
SL1344_RS04645	cydC	cysteine/glutathione ABC transporter ATP-binding protein/permease CydC	2.10061	6.08158	2.2828e-07	1.15437e-05	16.4025	SL3261 enriched 0.0001
SL1344_RS05340	pipA	type III secretion system effector protease PipA	2.33012	7.70979	1.71381e-07	9.23652e-06	16.7242	SL3261 enriched 0.0001
SL1344_RS05365	SL1344_RS05365	YlcI/YnfO family protein	2.75059	5.35211	8.57336e-08	5.24127e-06	17.5417	SL3261 enriched 0.0001
SL1344_RS06140	SL1344_RS06140	ricin-type beta-trefoil lectin domain protein	2.95857	6.29858	5.74589e-08	3.98901e-06	17.9355	SL3261 enriched 0.0001
SL1344_RS07590	SL1344_RS07590	DUF4186 domain-containing protein	2.17772	4.7495	1.20989e-06	4.90666e-05	14.3149	SL3261 enriched 0.0001
SL1344_RS08155	SL1344_RS08155	glycosyltransferase family 39 protein	2.12849	7.06464	2.00064e-06	7.44965e-05	13.7125	SL3261 enriched 0.0001
SL1344_RS08320	SL1344_RS08320	peroxiredoxin	3.54764	5.43687	1.89438e-11	3.527e-09	28.0789	SL3261 enriched 0.0001
SL1344_RS08345	SL1344_RS08345	hypothetical protein	2.17686	9.01965	2.04877e-09	2.26804e-07	22.072	SL3261 enriched 0.0001
SL1344_RS08525	yciH	stress response translation initiation inhibitor YciH	2.27832	5.50072	4.1472e-08	3.20508e-06	18.2512	SL3261 enriched 0.0001
SL1344_RS24840	SL1344_RS24840	NA	3.64887	4.30513	3.40528e-10	4.98144e-08	24.2589	SL3261 enriched 0.0001
SL1344_RS10315	SL1344_RS10315	SEL1-like repeat protein	2.13529	7.45423	7.85521e-07	3.42287e-05	14.8344	SL3261 enriched 0.0001
SL1344_RS10700	ugd	UDP-glucose 6-dehydrogenase	2.51522	7.85898	1.81974e-09	2.07046e-07	22.2035	SL3261 enriched 0.0001
SL1344_RS10715	rfbK	O-antigen biosynthesis phosphomannomutase RfbK	3.338	7.87913	4.49283e-14	1.08251e-11	36.4268	SL3261 enriched 0.0001
SL1344_RS10720	SL1344_RS10720	mannose-1-phosphate guanylyltransferase/mannose-6-phosphate isomerase	2.81907	6.69977	6.77013e-08	4.37526e-06	17.8022	SL3261 enriched 0.0001
SL1344_RS10725	rfbN	O antigen biosynthesis rhamnosyltransferase RfbN	3.15516	6.09691	4.38198e-09	4.48715e-07	21.0877	SL3261 enriched 0.0001
SL1344_RS10750	rfbH	lipopolysaccharide biosynthesis protein RfbH	4.06937	6.56959	1.52529e-13	3.47088e-11	34.7459	SL3261 enriched 0.0001
SL1344_RS10755	rfbG	CDP-glucose 4,6-dehydratase	5.27343	5.1425	1.01759e-16	3.47338e-14	44.7107	SL3261 enriched 0.0001
SL1344_RS10770	rfbC	dTDP-4-dehydrorhamnose 3,5-epimerase	2.05908	7.52833	5.90953e-07	2.69357e-05	15.1801	SL3261 enriched 0.0001
SL1344_RS10775	rfbA	glucose-1-phosphate thymidylyltransferase RfbA	2.2524	6.64352	2.23359e-06	8.02523e-05	13.6051	SL3261 enriched 0.0001
SL1344_RS10905	dcd	dCTP deaminase	6.09409	4.94206	1.32315e-24	9.03268e-22	69.9073	SL3261 enriched 0.0001
SL1344_RS11465	SL1344_RS11465	acyltransferase	2.07081	7.94769	4.88151e-07	2.27212e-05	15.4256	SL3261 enriched 0.0001
SL1344_RS11690	nrdA	ribonucleoside-diphosphate reductase subunit alpha	5.21443	7.94565	2.20764e-50	4.52126e-47	153.954	SL3261 enriched 0.0001
SL1344_RS11695	nrdB	ribonucleotide-diphosphate reductase subunit beta	5.46161	6.44372	9.74561e-28	7.9836e-25	80.0512	SL3261 enriched 0.0001
SL1344_RS12855	SL1344_RS12855	DUF2633 family protein	2.90675	5.89266	6.83256e-08	4.37526e-06	17.8022	SL3261 enriched 0.0001
SL1344_RS25640	SL1344_RS25640	hypothetical protein	2.35238	6.18795	8.36281e-07	3.56813e-05	14.7745	SL3261 enriched 0.0001
SL1344_RS12865	SL1344_RS12865	pseudogene	2.47942	5.87161	7.96978e-07	3.43623e-05	14.8288	SL3261 enriched 0.0001
SL1344_RS12870	guaA	glutamine-hydrolyzing GMP synthase	2.58091	7.44545	2.65021e-14	7.23684e-12	37.0078	SL3261 enriched 0.0001
SL1344_RS13095	SL1344_RS13095	serine hydroxymethyltransferase	2.54013	6.95357	1.22421e-11	2.38779e-09	28.6417	SL3261 enriched 0.0001
SL1344_RS13195	SL1344_RS13195	LysR family transcriptional regulator	2.21393	7.32762	1.1615e-07	6.89496e-06	17.146	SL3261 enriched 0.0001
SL1344_RS13405	SL1344_RS13405	hypothetical protein	2.31729	5.43939	1.81203e-06	6.87229e-05	13.8288	SL3261 enriched 0.0001
SL1344_RS14030	SL1344_RS14030	phosphoribosyltransferase	2.09358	7.4696	1.81889e-07	9.5515e-06	16.6758	SL3261 enriched 0.0001
SL1344_RS14115	SL1344_RS14115	tyrosine-type recombinase/integrase	2.26982	7.04507	7.58169e-07	3.3392e-05	14.8701	SL3261 enriched 0.0001
SL1344_RS14195	SL1344_RS14195	SEC-C domain-containing protein	2.08364	8.0613	1.22738e-08	1.19699e-06	19.6722	SL3261 enriched 0.0001
SL1344_RS25775	SL1344_RS25775	hypothetical protein	2.30729	6.37688	1.97537e-06	7.42305e-05	13.7176	SL3261 enriched 0.0001
SL1344_RS14385	pipB2	SPI-2 type III secretion system effector PipB2	2.64966	9.32671	6.58642e-10	8.70257e-08	23.454	SL3261 enriched 0.0001
SL1344_RS14390	SL1344_RS14390	VirK family antimicrobial peptide resistance protein	3.10919	9.61165	1.29869e-10	2.04594e-08	25.5427	SL3261 enriched 0.0001
SL1344_RS14395	SL1344_RS14395	antimicrobial resistance protein Mig-14	3.28924	8.26502	6.09019e-15	1.78181e-12	39.0298	SL3261 enriched 0.0001
SL1344_RS14840	SL1344_RS14840	transcriptional regulator	2.77412	5.75992	4.34392e-08	3.23503e-06	18.2378	SL3261 enriched 0.0001
SL1344_RS14850	SL1344_RS14850	type III secretion system effector protein OrgC	2.47942	6.81355	1.18125e-06	4.88727e-05	14.3206	SL3261 enriched 0.0001
SL1344_RS14855	orgB	type III secretion system linker protein OrgB	2.06236	7.35125	2.05462e-06	7.58174e-05	13.6871	SL3261 enriched 0.0001
SL1344_RS14885	hilD	transcriptional regulator HilD	2.15698	8.13389	9.7607e-08	5.87938e-06	17.3759	SL3261 enriched 0.0001
SL1344_RS14890	hilA	transcriptional regulator HilA	2.38216	6.81043	1.05173e-06	4.39579e-05	14.4735	SL3261 enriched 0.0001
SL1344_RS14990	invA	type III secretion system export apparatus protein InvA	2.00513	8.66657	1.03147e-06	4.35557e-05	14.4868	SL3261 enriched 0.0001
SL1344_RS15005	invF	type III secretion system transcriptional activator InvF	2.69535	7.5668	1.28525e-09	1.58889e-07	22.5855	SL3261 enriched 0.0001
SL1344_RS15015	SL1344_RS15015	membrane protein	2.22404	8.16028	3.83418e-07	1.84763e-05	15.724	SL3261 enriched 0.0001
SL1344_RS26770	SL1344_RS26770	pseudogene	2.94169	4.9603	4.38476e-11	7.18399e-09	27.0526	SL3261 enriched 0.0001
SL1344_RS16120	SL1344_RS16120	NA	2.64636	5.59608	1.54445e-06	6.02482e-05	14.0187	SL3261 enriched 0.0001
SL1344_RS16130	SL1344_RS16130	itaconate CoA-transferase RipA/Ict	2.15733	8.25552	3.35304e-08	2.64116e-06	18.5304	SL3261 enriched 0.0001
SL1344_RS16200	SL1344_RS16200	polysaccharide deacetylase	2.0554	8.26804	1.26659e-06	5.08621e-05	14.263	SL3261 enriched 0.0001
SL1344_RS16770	tdcA	transcriptional regulator TdcA	2.26658	8.1552	1.20833e-07	7.07044e-06	17.1098	SL3261 enriched 0.0001
SL1344_RS18830	SL1344_RS18830	GNAT family N-acetyltransferase	2.23831	7.85051	3.58792e-10	5.06762e-08	24.2341	SL3261 enriched 0.0001
SL1344_RS19135	SL1344_RS19135	lipopolysaccharide N-acetylglucosaminyltransferase	2.33625	7.00059	4.52899e-07	2.13227e-05	15.5173	SL3261 enriched 0.0001
SL1344_RS19140	waaZ	3-deoxy-D-manno-oct-2-ulosonate III transferase WaaZ	3.24524	7.38812	2.34721e-12	5.06009e-10	30.8801	SL3261 enriched 0.0001
SL1344_RS19160	waaB	lipopolysaccharide 1,6-galactosyltransferase	2.53322	7.31558	1.78945e-07	9.51892e-06	16.6808	SL3261 enriched 0.0001
SL1344_RS21580	SL1344_RS21580	membrane protein	2.07535	8.63493	1.41466e-08	1.31692e-06	19.5344	SL3261 enriched 0.0001
SL1344_RS21585	SL1344_RS21585	glycosyltransferase family 2 protein	2.12142	8.30227	1.52646e-07	8.44916e-06	16.8528	SL3261 enriched 0.0001
SL1344_RS22135	SL1344_RS22135	hypothetical protein	2.93377	6.65361	2.23608e-09	2.41025e-07	21.9843	SL3261 enriched 0.0001
SL1344_RS23095	SL1344_RS23095	DUF1062 domain-containing protein	2.11691	7.85862	5.91848e-07	2.69357e-05	15.1801	SL3261 enriched 0.0001
SL1344_P2_0047A	SL1344_P2_0047A	conserved hypothetical plasmid protein	3.00562	5.66364	8.77137e-12	1.79638e-09	29.0523	SL3261 enriched 0.0001
SL1344_P2_0054A	SL1344_P2_0054A	hypothetical plasmid protein	2.20614	8.42627	2.03918e-08	1.8561e-06	19.0393	SL3261 enriched 0.0001
SL1344_P2_0079	traE	conjugal transfer protein	2.09377	8.64498	2.50241e-08	2.18082e-06	18.8067	SL3261 enriched 0.0001
SL1344_P2_0080	rci	shufflon-specific recombinase	2.14502	8.32194	1.29383e-09	1.58889e-07	22.5855	SL3261 enriched 0.0001
SL1344_P2_0081	shfB	shufflon protein B prime	2.17288	7.32028	4.54287e-08	3.26449e-06	18.2247	SL3261 enriched 0.0001
SL1344_P2_0082	shfB2	shufflon protein B	2.18888	7.06871	2.22638e-07	1.13991e-05	16.4207	SL3261 enriched 0.0001
SL1344_P2_0085	pilV	typeIV prepilin	2.24275	10.2063	2.66607e-08	2.27505e-06	18.7457	SL3261 enriched 0.0001
SL1344_P2_0086	pilU	prepilin peptidase	2.16944	7.9131	1.35769e-09	1.58889e-07	22.5855	SL3261 enriched 0.0001
SL1344_P2_0087	pilT	pilus protein	2.56316	4.94815	4.51922e-07	2.13227e-05	15.5173	SL3261 enriched 0.0001
SL1344_P2_0088	pilS	typeIV prepilin	2.36145	8.49575	3.94285e-11	6.72914e-09	27.1469	SL3261 enriched 0.0001
SL1344_P2_0089	pilR	pilus integral membrane protein	2.14123	8.52716	1.19022e-08	1.18906e-06	19.6817	SL3261 enriched 0.0001
SL1344_P2_0103	traA	conjugal transfer protein	2.06449	7.44311	2.37368e-08	2.1136e-06	18.8519	SL3261 enriched 0.0001
SL1344_P1_0054	parB	plasmid partition protein B	2.25243	5.15332	1.38732e-07	7.89232e-06	16.9511	SL3261 enriched 0.0001
SL1344_P1_0055	parA	plasmid partition protein A	2.34366	5.65483	3.05693e-08	2.5455e-06	18.5836	SL3261 enriched 0.0001
SL1344_P1_0081	SL1344_P1_0081	exported protein	2.02699	7.2975	1.31943e-09	1.58889e-07	22.5855	SL3261 enriched 0.0001
